# Supplementary material for: Luminal A Breast Cancer Co-expression Network: Structural and Functional Alterations
Source: Front Genet. 2021 Apr 20;12:629475. doi: 10.3389/fgene.2021.629475 (PMC8096206; doi:10.3389/fgene.2021.629475)
Supplement: Supplementary Table 1 — List of Gene Ontology biological processes overrepresented in the Healthy and the Luminal A gene co-expression networks (GCN), as well as the shared enriched terms between both networks. [file Table_1.XLSX]

## Sheet: Healthy-only
ID	Description	GeneRatio	BgRatio	pvalue	p.adjust	qvalue	geneID	Count	Louvain Community
GO:0045216	cell-cell junction organization	20/540	133/12927	6.17518e-07	0.000345193	0.000315747	ENSG00000039068/ENSG00000076826/ENSG00000083307/ENSG00000096696/ENSG00000105329/ENSG00000105699/ENSG00000112378/ENSG00000114346/ENSG00000130545/ENSG00000140832/ENSG00000148498/ENSG00000150054/ENSG00000154639/ENSG00000158769/ENSG00000165215/ENSG00000173801/ENSG00000081277/ENSG00000062038/ENSG00000104365/ENSG00000085741	20	4
GO:0016331	morphogenesis of embryonic epithelium	18/540	129/12927	6.66583e-06	0.00270996	0.0024788	ENSG00000083307/ENSG00000101144/ENSG00000104290/ENSG00000104332/ENSG00000105329/ENSG00000125850/ENSG00000137203/ENSG00000138771/ENSG00000164930/ENSG00000166145/ENSG00000168036/ENSG00000170549/ENSG00000175707/ENSG00000005513/ENSG00000106078/ENSG00000081479/ENSG00000110195/ENSG00000114251	18	4
GO:0120192	tight junction assembly	11/540	52/12927	7.76153e-06	0.00289246	0.00264573	ENSG00000083307/ENSG00000105699/ENSG00000114346/ENSG00000130545/ENSG00000140832/ENSG00000148498/ENSG00000150054/ENSG00000158769/ENSG00000165215/ENSG00000104365/ENSG00000085741	11	4
GO:0001838	embryonic epithelial tube formation	16/540	109/12927	1.12157e-05	0.0038582	0.00352909	ENSG00000083307/ENSG00000101144/ENSG00000104290/ENSG00000104332/ENSG00000105329/ENSG00000125850/ENSG00000138771/ENSG00000164930/ENSG00000166145/ENSG00000168036/ENSG00000170549/ENSG00000005513/ENSG00000106078/ENSG00000081479/ENSG00000110195/ENSG00000114251	16	4
GO:0006091	generation of precursor metabolites and energy	103/605	427/12927	4.84932e-46	1.89366e-42	1.78914e-42	ENSG00000044446/ENSG00000062485/ENSG00000079739/ENSG00000081760/ENSG00000091140/ENSG00000091483/ENSG00000100412/ENSG00000104812/ENSG00000105220/ENSG00000105221/ENSG00000105379/ENSG00000105953/ENSG00000110717/ENSG00000110955/ENSG00000111275/ENSG00000112695/ENSG00000112992/ENSG00000114480/ENSG00000115286/ENSG00000116459/ENSG00000117118/ENSG00000117305/ENSG00000117640/ENSG00000118804/ENSG00000119013…	103	77
GO:0019693	ribose phosphate metabolic process	107/605	472/12927	4.25739e-45	8.31255e-42	7.85376e-42	ENSG00000076555/ENSG00000079739/ENSG00000091140/ENSG00000100075/ENSG00000103150/ENSG00000105220/ENSG00000105607/ENSG00000105953/ENSG00000110435/ENSG00000110717/ENSG00000110955/ENSG00000112695/ENSG00000114779/ENSG00000115286/ENSG00000116459/ENSG00000117305/ENSG00000119013/ENSG00000119421/ENSG00000119673/ENSG00000119689/ENSG00000124615/ENSG00000126267/ENSG00000127184/ENSG00000127540/ENSG00000131069…	107	77
GO:0045333	cellular respiration	66/605	167/12927	2.09866e-44	2.73175e-41	2.58098e-41	ENSG00000062485/ENSG00000091140/ENSG00000091483/ENSG00000100412/ENSG00000105379/ENSG00000105953/ENSG00000110717/ENSG00000112992/ENSG00000115286/ENSG00000117118/ENSG00000117640/ENSG00000119013/ENSG00000119421/ENSG00000119689/ENSG00000121879/ENSG00000122729/ENSG00000126267/ENSG00000127184/ENSG00000127540/ENSG00000131174/ENSG00000131495/ENSG00000131828/ENSG00000135469/ENSG00000135940/ENSG00000136143…	66	77
GO:0009150	purine ribonucleotide metabolic process	102/605	440/12927	7.05638e-44	6.88879e-41	6.50858e-41	ENSG00000076555/ENSG00000079739/ENSG00000091140/ENSG00000100075/ENSG00000103150/ENSG00000105220/ENSG00000105607/ENSG00000105953/ENSG00000110435/ENSG00000110717/ENSG00000110955/ENSG00000112695/ENSG00000114779/ENSG00000115286/ENSG00000116459/ENSG00000117305/ENSG00000119013/ENSG00000119421/ENSG00000119673/ENSG00000119689/ENSG00000124615/ENSG00000126267/ENSG00000127184/ENSG00000127540/ENSG00000131069…	102	77
GO:0006119	oxidative phosphorylation	57/605	122/12927	2.17052e-43	1.69518e-40	1.60162e-40	ENSG00000091140/ENSG00000110717/ENSG00000110955/ENSG00000112695/ENSG00000115286/ENSG00000116459/ENSG00000119013/ENSG00000119421/ENSG00000126267/ENSG00000127184/ENSG00000127540/ENSG00000131174/ENSG00000131495/ENSG00000135390/ENSG00000135940/ENSG00000136521/ENSG00000139180/ENSG00000140740/ENSG00000143252/ENSG00000146729/ENSG00000147123/ENSG00000152234/ENSG00000154518/ENSG00000154723/ENSG00000158864…	57	77
GO:0006163	purine nucleotide metabolic process	103/605	461/12927	9.5838e-43	6.23746e-40	5.8932e-40	ENSG00000076555/ENSG00000079739/ENSG00000091140/ENSG00000100075/ENSG00000100714/ENSG00000103150/ENSG00000105220/ENSG00000105607/ENSG00000105953/ENSG00000110435/ENSG00000110717/ENSG00000110955/ENSG00000112695/ENSG00000114779/ENSG00000115286/ENSG00000116459/ENSG00000117305/ENSG00000119013/ENSG00000119421/ENSG00000119673/ENSG00000119689/ENSG00000124615/ENSG00000126267/ENSG00000127184/ENSG00000127540…	103	77
GO:0009259	ribonucleotide metabolic process	102/605	455/12927	1.84919e-42	1.03159e-39	9.7465e-40	ENSG00000076555/ENSG00000079739/ENSG00000091140/ENSG00000100075/ENSG00000103150/ENSG00000105220/ENSG00000105607/ENSG00000105953/ENSG00000110435/ENSG00000110717/ENSG00000110955/ENSG00000112695/ENSG00000114779/ENSG00000115286/ENSG00000116459/ENSG00000117305/ENSG00000119013/ENSG00000119421/ENSG00000119673/ENSG00000119689/ENSG00000124615/ENSG00000126267/ENSG00000127184/ENSG00000127540/ENSG00000131069…	102	77
GO:0015980	energy derivation by oxidation of organic compounds	74/605	233/12927	5.95668e-42	2.9076e-39	2.74713e-39	ENSG00000044446/ENSG00000062485/ENSG00000079739/ENSG00000091140/ENSG00000091483/ENSG00000100412/ENSG00000104812/ENSG00000105221/ENSG00000105379/ENSG00000105953/ENSG00000110717/ENSG00000112992/ENSG00000114480/ENSG00000115286/ENSG00000117118/ENSG00000117640/ENSG00000118804/ENSG00000119013/ENSG00000119421/ENSG00000119689/ENSG00000121879/ENSG00000122729/ENSG00000126267/ENSG00000127184/ENSG00000127540…	74	77
GO:0072521	purine-containing compound metabolic process	104/605	491/12927	6.61913e-41	2.87197e-38	2.71346e-38	ENSG00000076555/ENSG00000079739/ENSG00000091140/ENSG00000100075/ENSG00000100714/ENSG00000103150/ENSG00000105220/ENSG00000105607/ENSG00000105953/ENSG00000110435/ENSG00000110717/ENSG00000110955/ENSG00000112695/ENSG00000114779/ENSG00000115286/ENSG00000116459/ENSG00000117305/ENSG00000119013/ENSG00000119421/ENSG00000119673/ENSG00000119689/ENSG00000124615/ENSG00000126267/ENSG00000127184/ENSG00000127540…	104	77
GO:0016054	organic acid catabolic process	65/605	219/12927	7.22259e-35	2.56402e-32	2.4225e-32	ENSG00000076555/ENSG00000083123/ENSG00000084754/ENSG00000091140/ENSG00000093144/ENSG00000100889/ENSG00000103150/ENSG00000103876/ENSG00000104325/ENSG00000105221/ENSG00000105379/ENSG00000105552/ENSG00000105607/ENSG00000105953/ENSG00000107897/ENSG00000113790/ENSG00000114054/ENSG00000115425/ENSG00000116005/ENSG00000116171/ENSG00000116761/ENSG00000117054/ENSG00000117305/ENSG00000119689/ENSG00000119711…	65	77
GO:0046395	carboxylic acid catabolic process	65/605	219/12927	7.22259e-35	2.56402e-32	2.4225e-32	ENSG00000076555/ENSG00000083123/ENSG00000084754/ENSG00000091140/ENSG00000093144/ENSG00000100889/ENSG00000103150/ENSG00000103876/ENSG00000104325/ENSG00000105221/ENSG00000105379/ENSG00000105552/ENSG00000105607/ENSG00000105953/ENSG00000107897/ENSG00000113790/ENSG00000114054/ENSG00000115425/ENSG00000116005/ENSG00000116171/ENSG00000116761/ENSG00000117054/ENSG00000117305/ENSG00000119689/ENSG00000119711…	65	77
GO:0022904	respiratory electron transport chain	44/605	99/12927	1.69072e-32	5.50188e-30	5.19822e-30	ENSG00000091140/ENSG00000105379/ENSG00000110717/ENSG00000115286/ENSG00000117118/ENSG00000119013/ENSG00000119421/ENSG00000126267/ENSG00000127184/ENSG00000127540/ENSG00000131174/ENSG00000131495/ENSG00000135940/ENSG00000136521/ENSG00000139180/ENSG00000140374/ENSG00000140740/ENSG00000143252/ENSG00000147123/ENSG00000158864/ENSG00000164258/ENSG00000164405/ENSG00000165264/ENSG00000166136/ENSG00000169021…	44	77
GO:0046034	ATP metabolic process	66/605	249/12927	4.28291e-32	1.28652e-29	1.21551e-29	ENSG00000079739/ENSG00000091140/ENSG00000105220/ENSG00000105953/ENSG00000110717/ENSG00000110955/ENSG00000112695/ENSG00000115286/ENSG00000116459/ENSG00000119013/ENSG00000119421/ENSG00000126267/ENSG00000127184/ENSG00000127540/ENSG00000131174/ENSG00000131495/ENSG00000135390/ENSG00000135940/ENSG00000136521/ENSG00000139180/ENSG00000140740/ENSG00000141510/ENSG00000143252/ENSG00000146729/ENSG00000147123…	66	77
GO:0042775	mitochondrial ATP synthesis coupled electron transport	40/605	81/12927	6.48629e-32	1.80921e-29	1.70936e-29	ENSG00000091140/ENSG00000110717/ENSG00000115286/ENSG00000119013/ENSG00000119421/ENSG00000126267/ENSG00000127184/ENSG00000127540/ENSG00000131174/ENSG00000131495/ENSG00000135940/ENSG00000136521/ENSG00000139180/ENSG00000140740/ENSG00000143252/ENSG00000147123/ENSG00000158864/ENSG00000164258/ENSG00000164405/ENSG00000165264/ENSG00000166136/ENSG00000169021/ENSG00000170906/ENSG00000173660/ENSG00000176340…	40	77
GO:0042773	ATP synthesis coupled electron transport	40/605	82/12927	1.2121e-31	3.1555e-29	2.98134e-29	ENSG00000091140/ENSG00000110717/ENSG00000115286/ENSG00000119013/ENSG00000119421/ENSG00000126267/ENSG00000127184/ENSG00000127540/ENSG00000131174/ENSG00000131495/ENSG00000135940/ENSG00000136521/ENSG00000139180/ENSG00000140740/ENSG00000143252/ENSG00000147123/ENSG00000158864/ENSG00000164258/ENSG00000164405/ENSG00000165264/ENSG00000166136/ENSG00000169021/ENSG00000170906/ENSG00000173660/ENSG00000176340…	40	77
GO:0009205	purine ribonucleoside triphosphate metabolic process	68/605	278/12927	1.01597e-30	2.47961e-28	2.34276e-28	ENSG00000079739/ENSG00000091140/ENSG00000105220/ENSG00000105953/ENSG00000110717/ENSG00000110955/ENSG00000112695/ENSG00000115286/ENSG00000116459/ENSG00000119013/ENSG00000119421/ENSG00000124615/ENSG00000126267/ENSG00000127184/ENSG00000127540/ENSG00000131174/ENSG00000131495/ENSG00000135390/ENSG00000135940/ENSG00000136521/ENSG00000139180/ENSG00000140740/ENSG00000141510/ENSG00000143252/ENSG00000146729…	68	77
GO:0009060	aerobic respiration	38/605	76/12927	1.23824e-30	2.84432e-28	2.68733e-28	ENSG00000062485/ENSG00000091140/ENSG00000091483/ENSG00000100412/ENSG00000105953/ENSG00000110717/ENSG00000112992/ENSG00000115286/ENSG00000117118/ENSG00000117640/ENSG00000119689/ENSG00000122729/ENSG00000126267/ENSG00000127184/ENSG00000131174/ENSG00000131828/ENSG00000135940/ENSG00000136143/ENSG00000138413/ENSG00000140740/ENSG00000143252/ENSG00000146701/ENSG00000150768/ENSG00000155463/ENSG00000163541…	38	77
GO:0009126	purine nucleoside monophosphate metabolic process	68/605	283/12927	3.2806e-30	6.74249e-28	6.37036e-28	ENSG00000079739/ENSG00000091140/ENSG00000105220/ENSG00000105953/ENSG00000110717/ENSG00000110955/ENSG00000112695/ENSG00000115286/ENSG00000116459/ENSG00000119013/ENSG00000119421/ENSG00000126267/ENSG00000127184/ENSG00000127540/ENSG00000131174/ENSG00000131495/ENSG00000135390/ENSG00000135940/ENSG00000136521/ENSG00000139180/ENSG00000140740/ENSG00000141510/ENSG00000143252/ENSG00000146729/ENSG00000147123…	68	77
GO:0009167	purine ribonucleoside monophosphate metabolic process	68/605	283/12927	3.2806e-30	6.74249e-28	6.37036e-28	ENSG00000079739/ENSG00000091140/ENSG00000105220/ENSG00000105953/ENSG00000110717/ENSG00000110955/ENSG00000112695/ENSG00000115286/ENSG00000116459/ENSG00000119013/ENSG00000119421/ENSG00000126267/ENSG00000127184/ENSG00000127540/ENSG00000131174/ENSG00000131495/ENSG00000135390/ENSG00000135940/ENSG00000136521/ENSG00000139180/ENSG00000140740/ENSG00000141510/ENSG00000143252/ENSG00000146729/ENSG00000147123…	68	77
GO:0009199	ribonucleoside triphosphate metabolic process	68/605	284/12927	4.1333e-30	8.07027e-28	7.62486e-28	ENSG00000079739/ENSG00000091140/ENSG00000105220/ENSG00000105953/ENSG00000110717/ENSG00000110955/ENSG00000112695/ENSG00000115286/ENSG00000116459/ENSG00000119013/ENSG00000119421/ENSG00000124615/ENSG00000126267/ENSG00000127184/ENSG00000127540/ENSG00000131174/ENSG00000131495/ENSG00000135390/ENSG00000135940/ENSG00000136521/ENSG00000139180/ENSG00000140740/ENSG00000141510/ENSG00000143252/ENSG00000146729…	68	77
GO:0009144	purine nucleoside triphosphate metabolic process	68/605	285/12927	5.20188e-30	9.67303e-28	9.13915e-28	ENSG00000079739/ENSG00000091140/ENSG00000105220/ENSG00000105953/ENSG00000110717/ENSG00000110955/ENSG00000112695/ENSG00000115286/ENSG00000116459/ENSG00000119013/ENSG00000119421/ENSG00000124615/ENSG00000126267/ENSG00000127184/ENSG00000127540/ENSG00000131174/ENSG00000131495/ENSG00000135390/ENSG00000135940/ENSG00000136521/ENSG00000139180/ENSG00000140740/ENSG00000141510/ENSG00000143252/ENSG00000146729…	68	77
GO:0009141	nucleoside triphosphate metabolic process	69/605	304/12927	5.09653e-29	9.04635e-27	8.54706e-27	ENSG00000079739/ENSG00000091140/ENSG00000105220/ENSG00000105953/ENSG00000110717/ENSG00000110955/ENSG00000112695/ENSG00000115286/ENSG00000116459/ENSG00000119013/ENSG00000119421/ENSG00000124615/ENSG00000126267/ENSG00000127184/ENSG00000127540/ENSG00000131174/ENSG00000131495/ENSG00000135390/ENSG00000135940/ENSG00000136521/ENSG00000139180/ENSG00000140740/ENSG00000141510/ENSG00000143252/ENSG00000146729…	69	77
GO:0009161	ribonucleoside monophosphate metabolic process	68/605	296/12927	6.08148e-29	1.03253e-26	9.75541e-27	ENSG00000079739/ENSG00000091140/ENSG00000105220/ENSG00000105953/ENSG00000110717/ENSG00000110955/ENSG00000112695/ENSG00000115286/ENSG00000116459/ENSG00000119013/ENSG00000119421/ENSG00000126267/ENSG00000127184/ENSG00000127540/ENSG00000131174/ENSG00000131495/ENSG00000135390/ENSG00000135940/ENSG00000136521/ENSG00000139180/ENSG00000140740/ENSG00000141510/ENSG00000143252/ENSG00000146729/ENSG00000147123…	68	77
GO:0009123	nucleoside monophosphate metabolic process	69/605	315/12927	5.08716e-28	8.27723e-26	7.82039e-26	ENSG00000079739/ENSG00000091140/ENSG00000105220/ENSG00000105953/ENSG00000110717/ENSG00000110955/ENSG00000112695/ENSG00000115286/ENSG00000116459/ENSG00000119013/ENSG00000119421/ENSG00000126267/ENSG00000127184/ENSG00000127540/ENSG00000131174/ENSG00000131495/ENSG00000135390/ENSG00000135940/ENSG00000136521/ENSG00000139180/ENSG00000140740/ENSG00000141510/ENSG00000143252/ENSG00000146729/ENSG00000147123…	69	77
GO:0044282	small molecule catabolic process	73/605	354/12927	7.4193e-28	1.15889e-25	1.09493e-25	ENSG00000076555/ENSG00000079739/ENSG00000083123/ENSG00000084754/ENSG00000091140/ENSG00000093144/ENSG00000100889/ENSG00000103150/ENSG00000103876/ENSG00000104325/ENSG00000105220/ENSG00000105221/ENSG00000105379/ENSG00000105552/ENSG00000105607/ENSG00000105953/ENSG00000107897/ENSG00000111275/ENSG00000113790/ENSG00000114054/ENSG00000115425/ENSG00000116005/ENSG00000116171/ENSG00000116761/ENSG00000117054…	73	77
GO:0022900	electron transport chain	48/605	153/12927	3.74153e-27	5.6195e-25	5.30934e-25	ENSG00000091140/ENSG00000105379/ENSG00000110717/ENSG00000111275/ENSG00000112695/ENSG00000115286/ENSG00000117118/ENSG00000119013/ENSG00000119421/ENSG00000126267/ENSG00000127184/ENSG00000127540/ENSG00000131174/ENSG00000131495/ENSG00000135940/ENSG00000136521/ENSG00000139180/ENSG00000140374/ENSG00000140740/ENSG00000143252/ENSG00000147123/ENSG00000151552/ENSG00000158864/ENSG00000164258/ENSG00000164405…	48	77
GO:0007005	mitochondrion organization	84/605	494/12927	7.90279e-26	1.14298e-23	1.07989e-23	ENSG00000101019/ENSG00000106554/ENSG00000110717/ENSG00000110955/ENSG00000112695/ENSG00000115286/ENSG00000116459/ENSG00000117305/ENSG00000117640/ENSG00000119013/ENSG00000119421/ENSG00000120885/ENSG00000123472/ENSG00000125652/ENSG00000126858/ENSG00000131495/ENSG00000132305/ENSG00000133028/ENSG00000135093/ENSG00000135390/ENSG00000136521/ENSG00000137038/ENSG00000139180/ENSG00000140740/ENSG00000141279…	84	77
GO:0072329	monocarboxylic acid catabolic process	39/605	106/12927	3.41794e-25	4.7668e-23	4.50371e-23	ENSG00000076555/ENSG00000084754/ENSG00000093144/ENSG00000100889/ENSG00000103150/ENSG00000103876/ENSG00000104325/ENSG00000105221/ENSG00000105379/ENSG00000105607/ENSG00000107897/ENSG00000113790/ENSG00000114054/ENSG00000115425/ENSG00000116171/ENSG00000117054/ENSG00000122971/ENSG00000127884/ENSG00000128928/ENSG00000134324/ENSG00000138029/ENSG00000138796/ENSG00000140374/ENSG00000142657/ENSG00000146085…	39	77
GO:0051186	cofactor metabolic process	80/605	466/12927	6.88267e-25	9.26787e-23	8.75635e-23	ENSG00000076555/ENSG00000079739/ENSG00000087299/ENSG00000091140/ENSG00000100075/ENSG00000100714/ENSG00000103150/ENSG00000105220/ENSG00000105607/ENSG00000105953/ENSG00000110435/ENSG00000112992/ENSG00000114054/ENSG00000117305/ENSG00000117592/ENSG00000119673/ENSG00000119689/ENSG00000119723/ENSG00000124615/ENSG00000130508/ENSG00000131069/ENSG00000131828/ENSG00000134056/ENSG00000135469/ENSG00000136143…	80	77
GO:0006732	coenzyme metabolic process	65/605	331/12927	1.29521e-23	1.68593e-21	1.59288e-21	ENSG00000076555/ENSG00000079739/ENSG00000091140/ENSG00000100075/ENSG00000100714/ENSG00000103150/ENSG00000105220/ENSG00000105607/ENSG00000105953/ENSG00000110435/ENSG00000112992/ENSG00000114054/ENSG00000117305/ENSG00000119673/ENSG00000119689/ENSG00000119723/ENSG00000124615/ENSG00000131069/ENSG00000131828/ENSG00000135469/ENSG00000136143/ENSG00000138413/ENSG00000139180/ENSG00000141510/ENSG00000142657…	65	77
GO:0006637	acyl-CoA metabolic process	33/605	80/12927	2.26228e-23	2.76069e-21	2.60832e-21	ENSG00000076555/ENSG00000091140/ENSG00000100075/ENSG00000103150/ENSG00000105607/ENSG00000105953/ENSG00000110435/ENSG00000117305/ENSG00000119673/ENSG00000119689/ENSG00000131069/ENSG00000131828/ENSG00000136143/ENSG00000150768/ENSG00000163541/ENSG00000164398/ENSG00000168291/ENSG00000170522/ENSG00000172340/ENSG00000172840/ENSG00000185000/ENSG00000206527/ENSG00000278540/ENSG00000060762/ENSG00000008311…	33	77
GO:0035383	thioester metabolic process	33/605	80/12927	2.26228e-23	2.76069e-21	2.60832e-21	ENSG00000076555/ENSG00000091140/ENSG00000100075/ENSG00000103150/ENSG00000105607/ENSG00000105953/ENSG00000110435/ENSG00000117305/ENSG00000119673/ENSG00000119689/ENSG00000131069/ENSG00000131828/ENSG00000136143/ENSG00000150768/ENSG00000163541/ENSG00000164398/ENSG00000168291/ENSG00000170522/ENSG00000172340/ENSG00000172840/ENSG00000185000/ENSG00000206527/ENSG00000278540/ENSG00000060762/ENSG00000008311…	33	77
GO:0032787	monocarboxylic acid metabolic process	77/605	461/12927	3.41581e-23	4.04204e-21	3.81895e-21	ENSG00000006831/ENSG00000074416/ENSG00000076555/ENSG00000079215/ENSG00000079739/ENSG00000081760/ENSG00000084754/ENSG00000091140/ENSG00000093144/ENSG00000100889/ENSG00000103150/ENSG00000103876/ENSG00000104325/ENSG00000105220/ENSG00000105221/ENSG00000105379/ENSG00000105607/ENSG00000105953/ENSG00000107566/ENSG00000107897/ENSG00000110435/ENSG00000113790/ENSG00000114054/ENSG00000115425/ENSG00000116171…	77	77
GO:0006101	citrate metabolic process	22/605	32/12927	1.59743e-22	1.83469e-20	1.73343e-20	ENSG00000062485/ENSG00000091140/ENSG00000091483/ENSG00000100412/ENSG00000105953/ENSG00000112992/ENSG00000117118/ENSG00000119689/ENSG00000122729/ENSG00000131828/ENSG00000136143/ENSG00000138413/ENSG00000143252/ENSG00000146701/ENSG00000150768/ENSG00000163541/ENSG00000168291/ENSG00000172340/ENSG00000181192/ENSG00000204370/ENSG00000073578/ENSG00000131473	22	77
GO:0009062	fatty acid catabolic process	34/605	91/12927	2.29401e-22	2.55946e-20	2.4182e-20	ENSG00000076555/ENSG00000084754/ENSG00000093144/ENSG00000100889/ENSG00000103150/ENSG00000104325/ENSG00000105221/ENSG00000105379/ENSG00000105607/ENSG00000107897/ENSG00000113790/ENSG00000114054/ENSG00000115425/ENSG00000116171/ENSG00000117054/ENSG00000122971/ENSG00000127884/ENSG00000128928/ENSG00000134324/ENSG00000138029/ENSG00000138796/ENSG00000140374/ENSG00000146085/ENSG00000157184/ENSG00000158201…	34	77
GO:0006099	tricarboxylic acid cycle	21/605	31/12927	2.42753e-21	2.63319e-19	2.48786e-19	ENSG00000062485/ENSG00000091140/ENSG00000091483/ENSG00000100412/ENSG00000105953/ENSG00000112992/ENSG00000117118/ENSG00000119689/ENSG00000122729/ENSG00000131828/ENSG00000136143/ENSG00000138413/ENSG00000143252/ENSG00000146701/ENSG00000150768/ENSG00000163541/ENSG00000168291/ENSG00000172340/ENSG00000181192/ENSG00000204370/ENSG00000073578	21	77
GO:0072350	tricarboxylic acid metabolic process	22/605	35/12927	3.20199e-21	3.3794e-19	3.19288e-19	ENSG00000062485/ENSG00000091140/ENSG00000091483/ENSG00000100412/ENSG00000105953/ENSG00000112992/ENSG00000117118/ENSG00000119689/ENSG00000122729/ENSG00000131828/ENSG00000136143/ENSG00000138413/ENSG00000143252/ENSG00000146701/ENSG00000150768/ENSG00000163541/ENSG00000168291/ENSG00000172340/ENSG00000181192/ENSG00000204370/ENSG00000073578/ENSG00000131473	22	77
GO:0006631	fatty acid metabolic process	54/605	267/12927	2.25505e-20	2.26256e-18	2.13769e-18	ENSG00000006831/ENSG00000074416/ENSG00000076555/ENSG00000081760/ENSG00000084754/ENSG00000091140/ENSG00000093144/ENSG00000100889/ENSG00000103150/ENSG00000104325/ENSG00000105221/ENSG00000105379/ENSG00000105607/ENSG00000107566/ENSG00000107897/ENSG00000113790/ENSG00000114054/ENSG00000115425/ENSG00000116171/ENSG00000117054/ENSG00000119673/ENSG00000122971/ENSG00000125652/ENSG00000127884/ENSG00000128928…	54	77
GO:0006790	sulfur compound metabolic process	57/605	296/12927	2.25967e-20	2.26256e-18	2.13769e-18	ENSG00000064225/ENSG00000076555/ENSG00000091140/ENSG00000100075/ENSG00000100714/ENSG00000103150/ENSG00000105607/ENSG00000105953/ENSG00000110435/ENSG00000114054/ENSG00000114779/ENSG00000116005/ENSG00000116761/ENSG00000117305/ENSG00000119673/ENSG00000119689/ENSG00000126561/ENSG00000128309/ENSG00000128311/ENSG00000131069/ENSG00000131828/ENSG00000136143/ENSG00000138413/ENSG00000139531/ENSG00000143198…	57	77
GO:0033865	nucleoside bisphosphate metabolic process	34/605	109/12927	1.81007e-19	1.68293e-17	1.59005e-17	ENSG00000076555/ENSG00000091140/ENSG00000100075/ENSG00000103150/ENSG00000105607/ENSG00000105953/ENSG00000110435/ENSG00000114779/ENSG00000117305/ENSG00000119673/ENSG00000119689/ENSG00000131069/ENSG00000131828/ENSG00000136143/ENSG00000150768/ENSG00000163541/ENSG00000164398/ENSG00000168291/ENSG00000170522/ENSG00000172340/ENSG00000172840/ENSG00000185000/ENSG00000206527/ENSG00000278540/ENSG00000060762…	34	77
GO:0033875	ribonucleoside bisphosphate metabolic process	34/605	109/12927	1.81007e-19	1.68293e-17	1.59005e-17	ENSG00000076555/ENSG00000091140/ENSG00000100075/ENSG00000103150/ENSG00000105607/ENSG00000105953/ENSG00000110435/ENSG00000114779/ENSG00000117305/ENSG00000119673/ENSG00000119689/ENSG00000131069/ENSG00000131828/ENSG00000136143/ENSG00000150768/ENSG00000163541/ENSG00000164398/ENSG00000168291/ENSG00000170522/ENSG00000172340/ENSG00000172840/ENSG00000185000/ENSG00000206527/ENSG00000278540/ENSG00000060762…	34	77
GO:0034032	purine nucleoside bisphosphate metabolic process	34/605	109/12927	1.81007e-19	1.68293e-17	1.59005e-17	ENSG00000076555/ENSG00000091140/ENSG00000100075/ENSG00000103150/ENSG00000105607/ENSG00000105953/ENSG00000110435/ENSG00000114779/ENSG00000117305/ENSG00000119673/ENSG00000119689/ENSG00000131069/ENSG00000131828/ENSG00000136143/ENSG00000150768/ENSG00000163541/ENSG00000164398/ENSG00000168291/ENSG00000170522/ENSG00000172340/ENSG00000172840/ENSG00000185000/ENSG00000206527/ENSG00000278540/ENSG00000060762…	34	77
GO:0006635	fatty acid beta-oxidation	26/605	64/12927	1.78242e-18	1.61868e-16	1.52934e-16	ENSG00000076555/ENSG00000084754/ENSG00000093144/ENSG00000103150/ENSG00000104325/ENSG00000105221/ENSG00000105379/ENSG00000105607/ENSG00000113790/ENSG00000116171/ENSG00000117054/ENSG00000122971/ENSG00000127884/ENSG00000128928/ENSG00000138029/ENSG00000138796/ENSG00000140374/ENSG00000157184/ENSG00000167315/ENSG00000167969/ENSG00000171503/ENSG00000186951/ENSG00000101986/ENSG00000104823/ENSG00000121310…	26	77
GO:0044242	cellular lipid catabolic process	40/605	164/12927	2.13934e-18	1.89867e-16	1.79387e-16	ENSG00000068903/ENSG00000074416/ENSG00000076555/ENSG00000084754/ENSG00000093144/ENSG00000100889/ENSG00000103150/ENSG00000104325/ENSG00000105221/ENSG00000105379/ENSG00000105607/ENSG00000107897/ENSG00000113790/ENSG00000114054/ENSG00000115425/ENSG00000116171/ENSG00000117054/ENSG00000117592/ENSG00000122971/ENSG00000127884/ENSG00000128928/ENSG00000134324/ENSG00000138029/ENSG00000138413/ENSG00000138796…	40	77
GO:0006120	mitochondrial electron transport, NADH to ubiquinone	22/605	46/12927	1.05283e-17	9.13626e-16	8.63201e-16	ENSG00000091140/ENSG00000110717/ENSG00000115286/ENSG00000119013/ENSG00000119421/ENSG00000131495/ENSG00000136521/ENSG00000139180/ENSG00000147123/ENSG00000158864/ENSG00000164258/ENSG00000165264/ENSG00000166136/ENSG00000170906/ENSG00000183648/ENSG00000184983/ENSG00000189043/ENSG00000213619/ENSG00000023228/ENSG00000088682/ENSG00000004779/ENSG00000125356	22	77
GO:0009152	purine ribonucleotide biosynthetic process	46/605	226/12927	1.27514e-17	1.08248e-15	1.02273e-15	ENSG00000076555/ENSG00000079739/ENSG00000091140/ENSG00000100075/ENSG00000103150/ENSG00000105220/ENSG00000105607/ENSG00000105953/ENSG00000110435/ENSG00000110955/ENSG00000116459/ENSG00000131069/ENSG00000131828/ENSG00000135390/ENSG00000135940/ENSG00000141510/ENSG00000150768/ENSG00000152234/ENSG00000154518/ENSG00000154723/ENSG00000164398/ENSG00000165629/ENSG00000167283/ENSG00000167863/ENSG00000168291…	46	77
GO:0019395	fatty acid oxidation	28/605	81/12927	1.36709e-17	1.13585e-15	1.07316e-15	ENSG00000006831/ENSG00000076555/ENSG00000084754/ENSG00000093144/ENSG00000103150/ENSG00000104325/ENSG00000105221/ENSG00000105379/ENSG00000105607/ENSG00000113790/ENSG00000115425/ENSG00000116171/ENSG00000117054/ENSG00000122971/ENSG00000127884/ENSG00000128928/ENSG00000138029/ENSG00000138796/ENSG00000140374/ENSG00000157184/ENSG00000167315/ENSG00000167969/ENSG00000171503/ENSG00000186951/ENSG00000101986…	28	77
GO:0034440	lipid oxidation	28/605	82/12927	1.98622e-17	1.58413e-15	1.4967e-15	ENSG00000006831/ENSG00000076555/ENSG00000084754/ENSG00000093144/ENSG00000103150/ENSG00000104325/ENSG00000105221/ENSG00000105379/ENSG00000105607/ENSG00000113790/ENSG00000115425/ENSG00000116171/ENSG00000117054/ENSG00000122971/ENSG00000127884/ENSG00000128928/ENSG00000138029/ENSG00000138796/ENSG00000140374/ENSG00000157184/ENSG00000167315/ENSG00000167969/ENSG00000171503/ENSG00000186951/ENSG00000101986…	28	77
GO:0006164	purine nucleotide biosynthetic process	47/605	238/12927	1.98777e-17	1.58413e-15	1.4967e-15	ENSG00000076555/ENSG00000079739/ENSG00000091140/ENSG00000100075/ENSG00000100714/ENSG00000103150/ENSG00000105220/ENSG00000105607/ENSG00000105953/ENSG00000110435/ENSG00000110955/ENSG00000116459/ENSG00000131069/ENSG00000131828/ENSG00000135390/ENSG00000135940/ENSG00000141510/ENSG00000150768/ENSG00000152234/ENSG00000154518/ENSG00000154723/ENSG00000164398/ENSG00000165629/ENSG00000167283/ENSG00000167863…	47	77
GO:0009063	cellular amino acid catabolic process	30/605	96/12927	2.37956e-17	1.85844e-15	1.75587e-15	ENSG00000083123/ENSG00000091140/ENSG00000103876/ENSG00000105552/ENSG00000105607/ENSG00000105953/ENSG00000116005/ENSG00000116761/ENSG00000117305/ENSG00000119689/ENSG00000119711/ENSG00000128309/ENSG00000128311/ENSG00000128928/ENSG00000132541/ENSG00000135821/ENSG00000137992/ENSG00000147576/ENSG00000151552/ENSG00000166123/ENSG00000166228/ENSG00000176974/ENSG00000183044/ENSG00000241935/ENSG00000008311…	30	77
GO:0072522	purine-containing compound biosynthetic process	48/605	250/12927	2.94773e-17	2.25704e-15	2.13247e-15	ENSG00000076555/ENSG00000079739/ENSG00000091140/ENSG00000100075/ENSG00000100714/ENSG00000103150/ENSG00000105220/ENSG00000105607/ENSG00000105953/ENSG00000110435/ENSG00000110955/ENSG00000116459/ENSG00000131069/ENSG00000131828/ENSG00000135390/ENSG00000135940/ENSG00000141510/ENSG00000150768/ENSG00000152234/ENSG00000154518/ENSG00000154723/ENSG00000164398/ENSG00000165629/ENSG00000167283/ENSG00000167863…	48	77
GO:0046390	ribose phosphate biosynthetic process	47/605	244/12927	5.60083e-17	4.206e-15	3.97387e-15	ENSG00000076555/ENSG00000079739/ENSG00000091140/ENSG00000100075/ENSG00000103150/ENSG00000105220/ENSG00000105607/ENSG00000105953/ENSG00000110435/ENSG00000110955/ENSG00000116459/ENSG00000131069/ENSG00000131828/ENSG00000135390/ENSG00000135940/ENSG00000141510/ENSG00000150768/ENSG00000152234/ENSG00000154518/ENSG00000154723/ENSG00000160211/ENSG00000164398/ENSG00000165629/ENSG00000167283/ENSG00000167863…	47	77
GO:0035384	thioester biosynthetic process	21/605	44/12927	6.20606e-17	4.4879e-15	4.2402e-15	ENSG00000076555/ENSG00000091140/ENSG00000100075/ENSG00000103150/ENSG00000105607/ENSG00000110435/ENSG00000131069/ENSG00000131828/ENSG00000150768/ENSG00000164398/ENSG00000168291/ENSG00000170522/ENSG00000172840/ENSG00000206527/ENSG00000278540/ENSG00000060762/ENSG00000005882/ENSG00000012660/ENSG00000143158/ENSG00000152256/ENSG00000131473	21	77
GO:0071616	acyl-CoA biosynthetic process	21/605	44/12927	6.20606e-17	4.4879e-15	4.2402e-15	ENSG00000076555/ENSG00000091140/ENSG00000100075/ENSG00000103150/ENSG00000105607/ENSG00000110435/ENSG00000131069/ENSG00000131828/ENSG00000150768/ENSG00000164398/ENSG00000168291/ENSG00000170522/ENSG00000172840/ENSG00000206527/ENSG00000278540/ENSG00000060762/ENSG00000005882/ENSG00000012660/ENSG00000143158/ENSG00000152256/ENSG00000131473	21	77
GO:0042407	cristae formation	18/605	31/12927	1.05864e-16	7.51633e-15	7.10149e-15	ENSG00000106554/ENSG00000110955/ENSG00000116459/ENSG00000132305/ENSG00000135390/ENSG00000141385/ENSG00000152234/ENSG00000154518/ENSG00000154723/ENSG00000165629/ENSG00000167283/ENSG00000167863/ENSG00000168924/ENSG00000169020/ENSG00000241468/ENSG00000241837/ENSG00000250479/ENSG00000099624	18	77
GO:0016999	antibiotic metabolic process	30/605	101/12927	1.16075e-16	8.09414e-15	7.6474e-15	ENSG00000062485/ENSG00000091140/ENSG00000091483/ENSG00000100412/ENSG00000100889/ENSG00000105953/ENSG00000111275/ENSG00000112992/ENSG00000117118/ENSG00000117592/ENSG00000119689/ENSG00000122729/ENSG00000130508/ENSG00000131069/ENSG00000131828/ENSG00000136143/ENSG00000138413/ENSG00000143252/ENSG00000146648/ENSG00000146701/ENSG00000150768/ENSG00000163541/ENSG00000165672/ENSG00000167815/ENSG00000168291…	30	77
GO:0009260	ribonucleotide biosynthetic process	46/605	239/12927	1.25946e-16	8.62838e-15	8.15216e-15	ENSG00000076555/ENSG00000079739/ENSG00000091140/ENSG00000100075/ENSG00000103150/ENSG00000105220/ENSG00000105607/ENSG00000105953/ENSG00000110435/ENSG00000110955/ENSG00000116459/ENSG00000131069/ENSG00000131828/ENSG00000135390/ENSG00000135940/ENSG00000141510/ENSG00000150768/ENSG00000152234/ENSG00000154518/ENSG00000154723/ENSG00000164398/ENSG00000165629/ENSG00000167283/ENSG00000167863/ENSG00000168291…	46	77
GO:0016042	lipid catabolic process	45/605	232/12927	2.01311e-16	1.35538e-14	1.28057e-14	ENSG00000068903/ENSG00000074416/ENSG00000076555/ENSG00000084754/ENSG00000093144/ENSG00000100889/ENSG00000103150/ENSG00000104325/ENSG00000105221/ENSG00000105379/ENSG00000105607/ENSG00000106538/ENSG00000107897/ENSG00000113790/ENSG00000114054/ENSG00000115425/ENSG00000116171/ENSG00000117054/ENSG00000117592/ENSG00000122971/ENSG00000127884/ENSG00000128928/ENSG00000134324/ENSG00000134330/ENSG00000137133…	45	77
GO:0033108	mitochondrial respiratory chain complex assembly	28/605	89/12927	2.3023e-16	1.52381e-14	1.43971e-14	ENSG00000101019/ENSG00000110717/ENSG00000115286/ENSG00000119013/ENSG00000119421/ENSG00000131495/ENSG00000133028/ENSG00000136521/ENSG00000137038/ENSG00000139180/ENSG00000147123/ENSG00000154079/ENSG00000155463/ENSG00000158864/ENSG00000163626/ENSG00000164258/ENSG00000165264/ENSG00000166136/ENSG00000170906/ENSG00000178449/ENSG00000183648/ENSG00000184076/ENSG00000184983/ENSG00000213619/ENSG00000023228…	28	77
GO:0042776	mitochondrial ATP synthesis coupled proton transport	15/605	21/12927	3.9982e-16	2.60217e-14	2.45855e-14	ENSG00000110955/ENSG00000116459/ENSG00000135390/ENSG00000135940/ENSG00000152234/ENSG00000154518/ENSG00000154723/ENSG00000165629/ENSG00000167283/ENSG00000167863/ENSG00000169020/ENSG00000179091/ENSG00000241468/ENSG00000241837/ENSG00000099624	15	77
GO:1901293	nucleoside phosphate biosynthetic process	52/605	315/12927	1.07291e-15	6.86838e-14	6.4893e-14	ENSG00000076555/ENSG00000079739/ENSG00000091140/ENSG00000100075/ENSG00000100714/ENSG00000103150/ENSG00000105220/ENSG00000105607/ENSG00000105953/ENSG00000110435/ENSG00000110955/ENSG00000116459/ENSG00000131069/ENSG00000131828/ENSG00000135390/ENSG00000135940/ENSG00000141510/ENSG00000150768/ENSG00000152234/ENSG00000154518/ENSG00000154723/ENSG00000160216/ENSG00000163541/ENSG00000164398/ENSG00000165629…	52	77
GO:0015985	energy coupled proton transport, down electrochemical gradient	15/605	22/12927	1.20278e-15	7.45535e-14	7.04387e-14	ENSG00000110955/ENSG00000116459/ENSG00000135390/ENSG00000135940/ENSG00000152234/ENSG00000154518/ENSG00000154723/ENSG00000165629/ENSG00000167283/ENSG00000167863/ENSG00000169020/ENSG00000179091/ENSG00000241468/ENSG00000241837/ENSG00000099624	15	77
GO:0015986	ATP synthesis coupled proton transport	15/605	22/12927	1.20278e-15	7.45535e-14	7.04387e-14	ENSG00000110955/ENSG00000116459/ENSG00000135390/ENSG00000135940/ENSG00000152234/ENSG00000154518/ENSG00000154723/ENSG00000165629/ENSG00000167283/ENSG00000167863/ENSG00000169020/ENSG00000179091/ENSG00000241468/ENSG00000241837/ENSG00000099624	15	77
GO:0009165	nucleotide biosynthetic process	51/605	311/12927	2.71322e-15	1.65549e-13	1.56412e-13	ENSG00000076555/ENSG00000079739/ENSG00000091140/ENSG00000100075/ENSG00000100714/ENSG00000103150/ENSG00000105220/ENSG00000105607/ENSG00000105953/ENSG00000110435/ENSG00000110955/ENSG00000116459/ENSG00000131069/ENSG00000131828/ENSG00000135390/ENSG00000135940/ENSG00000141510/ENSG00000150768/ENSG00000152234/ENSG00000154518/ENSG00000154723/ENSG00000160216/ENSG00000164398/ENSG00000165629/ENSG00000167283…	51	77
GO:0006084	acetyl-CoA metabolic process	17/605	31/12927	2.86258e-15	1.71975e-13	1.62483e-13	ENSG00000076555/ENSG00000091140/ENSG00000103150/ENSG00000110435/ENSG00000119689/ENSG00000131069/ENSG00000131828/ENSG00000150768/ENSG00000168291/ENSG00000172840/ENSG00000278540/ENSG00000060762/ENSG00000008311/ENSG00000005882/ENSG00000143158/ENSG00000152256/ENSG00000131473	17	77
GO:0010257	NADH dehydrogenase complex assembly	22/605	58/12927	4.41604e-15	2.57383e-13	2.43177e-13	ENSG00000110717/ENSG00000115286/ENSG00000119013/ENSG00000119421/ENSG00000131495/ENSG00000136521/ENSG00000137038/ENSG00000139180/ENSG00000147123/ENSG00000155463/ENSG00000158864/ENSG00000164258/ENSG00000165264/ENSG00000166136/ENSG00000170906/ENSG00000183648/ENSG00000184983/ENSG00000213619/ENSG00000023228/ENSG00000004779/ENSG00000125356/ENSG00000106603	22	77
GO:0032981	mitochondrial respiratory chain complex I assembly	22/605	58/12927	4.41604e-15	2.57383e-13	2.43177e-13	ENSG00000110717/ENSG00000115286/ENSG00000119013/ENSG00000119421/ENSG00000131495/ENSG00000136521/ENSG00000137038/ENSG00000139180/ENSG00000147123/ENSG00000155463/ENSG00000158864/ENSG00000164258/ENSG00000165264/ENSG00000166136/ENSG00000170906/ENSG00000183648/ENSG00000184983/ENSG00000213619/ENSG00000023228/ENSG00000004779/ENSG00000125356/ENSG00000106603	22	77
GO:0007007	inner mitochondrial membrane organization	19/605	42/12927	6.70745e-15	3.85185e-13	3.63926e-13	ENSG00000106554/ENSG00000110955/ENSG00000116459/ENSG00000132305/ENSG00000135390/ENSG00000141385/ENSG00000152234/ENSG00000154518/ENSG00000154723/ENSG00000165629/ENSG00000167283/ENSG00000167863/ENSG00000168924/ENSG00000169020/ENSG00000198836/ENSG00000241468/ENSG00000241837/ENSG00000250479/ENSG00000099624	19	77
GO:1990542	mitochondrial transmembrane transport	27/605	94/12927	1.01101e-14	5.72175e-13	5.40595e-13	ENSG00000076555/ENSG00000100075/ENSG00000110955/ENSG00000116459/ENSG00000128311/ENSG00000135390/ENSG00000135940/ENSG00000141385/ENSG00000152234/ENSG00000154518/ENSG00000154723/ENSG00000157184/ENSG00000165629/ENSG00000167283/ENSG00000167863/ENSG00000168924/ENSG00000169020/ENSG00000178537/ENSG00000179091/ENSG00000198836/ENSG00000217930/ENSG00000241468/ENSG00000241837/ENSG00000278540/ENSG00000060762…	27	77
GO:0006839	mitochondrial transport	43/605	239/12927	1.59631e-14	8.90513e-13	8.41363e-13	ENSG00000076555/ENSG00000100075/ENSG00000110955/ENSG00000116459/ENSG00000125652/ENSG00000126858/ENSG00000128311/ENSG00000135390/ENSG00000135940/ENSG00000140740/ENSG00000141279/ENSG00000141385/ENSG00000141510/ENSG00000143575/ENSG00000150779/ENSG00000152234/ENSG00000154518/ENSG00000154723/ENSG00000156735/ENSG00000157184/ENSG00000165629/ENSG00000167283/ENSG00000167315/ENSG00000167863/ENSG00000168924…	43	77
GO:1902600	proton transmembrane transport	30/605	122/12927	3.2876e-14	1.80818e-12	1.70838e-12	ENSG00000075415/ENSG00000110955/ENSG00000112695/ENSG00000112992/ENSG00000115286/ENSG00000116459/ENSG00000126267/ENSG00000127184/ENSG00000131174/ENSG00000135390/ENSG00000135940/ENSG00000152234/ENSG00000154518/ENSG00000154723/ENSG00000165629/ENSG00000166347/ENSG00000167283/ENSG00000167863/ENSG00000169020/ENSG00000176340/ENSG00000178741/ENSG00000179091/ENSG00000187446/ENSG00000189043/ENSG00000241468…	30	77
GO:0033866	nucleoside bisphosphate biosynthetic process	21/605	58/12927	5.5576e-14	2.93276e-12	2.77089e-12	ENSG00000076555/ENSG00000091140/ENSG00000100075/ENSG00000103150/ENSG00000105607/ENSG00000110435/ENSG00000131069/ENSG00000131828/ENSG00000150768/ENSG00000164398/ENSG00000168291/ENSG00000170522/ENSG00000172840/ENSG00000206527/ENSG00000278540/ENSG00000060762/ENSG00000005882/ENSG00000012660/ENSG00000143158/ENSG00000152256/ENSG00000131473	21	77
GO:0034030	ribonucleoside bisphosphate biosynthetic process	21/605	58/12927	5.5576e-14	2.93276e-12	2.77089e-12	ENSG00000076555/ENSG00000091140/ENSG00000100075/ENSG00000103150/ENSG00000105607/ENSG00000110435/ENSG00000131069/ENSG00000131828/ENSG00000150768/ENSG00000164398/ENSG00000168291/ENSG00000170522/ENSG00000172840/ENSG00000206527/ENSG00000278540/ENSG00000060762/ENSG00000005882/ENSG00000012660/ENSG00000143158/ENSG00000152256/ENSG00000131473	21	77
GO:0034033	purine nucleoside bisphosphate biosynthetic process	21/605	58/12927	5.5576e-14	2.93276e-12	2.77089e-12	ENSG00000076555/ENSG00000091140/ENSG00000100075/ENSG00000103150/ENSG00000105607/ENSG00000110435/ENSG00000131069/ENSG00000131828/ENSG00000150768/ENSG00000164398/ENSG00000168291/ENSG00000170522/ENSG00000172840/ENSG00000206527/ENSG00000278540/ENSG00000060762/ENSG00000005882/ENSG00000012660/ENSG00000143158/ENSG00000152256/ENSG00000131473	21	77
GO:0006085	acetyl-CoA biosynthetic process	13/605	20/12927	2.61111e-13	1.34675e-11	1.27242e-11	ENSG00000091140/ENSG00000103150/ENSG00000110435/ENSG00000131069/ENSG00000131828/ENSG00000150768/ENSG00000168291/ENSG00000172840/ENSG00000060762/ENSG00000005882/ENSG00000143158/ENSG00000152256/ENSG00000131473	13	77
GO:0051188	cofactor biosynthetic process	44/605	269/12927	2.62107e-13	1.34675e-11	1.27242e-11	ENSG00000076555/ENSG00000079739/ENSG00000091140/ENSG00000100075/ENSG00000100714/ENSG00000103150/ENSG00000105220/ENSG00000105607/ENSG00000105953/ENSG00000110435/ENSG00000119723/ENSG00000124615/ENSG00000131069/ENSG00000131828/ENSG00000135469/ENSG00000136143/ENSG00000139180/ENSG00000141510/ENSG00000150768/ENSG00000151552/ENSG00000160209/ENSG00000163050/ENSG00000164398/ENSG00000166228/ENSG00000168291…	44	77
GO:0006520	cellular amino acid metabolic process	47/605	306/12927	4.26171e-13	2.1613e-11	2.04201e-11	ENSG00000008018/ENSG00000059691/ENSG00000067704/ENSG00000077616/ENSG00000079215/ENSG00000083123/ENSG00000091140/ENSG00000099341/ENSG00000100714/ENSG00000103876/ENSG00000105552/ENSG00000105607/ENSG00000105953/ENSG00000116005/ENSG00000116761/ENSG00000117305/ENSG00000119689/ENSG00000119711/ENSG00000128309/ENSG00000128311/ENSG00000128928/ENSG00000132541/ENSG00000135821/ENSG00000137274/ENSG00000137992…	47	77
GO:0043648	dicarboxylic acid metabolic process	23/605	79/12927	7.13661e-13	3.57288e-11	3.37568e-11	ENSG00000079215/ENSG00000087299/ENSG00000091140/ENSG00000091483/ENSG00000100714/ENSG00000105953/ENSG00000117118/ENSG00000119689/ENSG00000134056/ENSG00000135821/ENSG00000136143/ENSG00000138413/ENSG00000146701/ENSG00000147576/ENSG00000163541/ENSG00000166123/ENSG00000172340/ENSG00000176974/ENSG00000185100/ENSG00000241935/ENSG00000073578/ENSG00000001084/ENSG00000131473	23	77
GO:0009108	coenzyme biosynthetic process	38/605	215/12927	1.00305e-12	4.95813e-11	4.68448e-11	ENSG00000076555/ENSG00000079739/ENSG00000091140/ENSG00000100075/ENSG00000100714/ENSG00000103150/ENSG00000105220/ENSG00000105607/ENSG00000105953/ENSG00000110435/ENSG00000119723/ENSG00000124615/ENSG00000131069/ENSG00000131828/ENSG00000135469/ENSG00000139180/ENSG00000141510/ENSG00000150768/ENSG00000151552/ENSG00000160209/ENSG00000163050/ENSG00000164398/ENSG00000166228/ENSG00000168291/ENSG00000170522…	38	77
GO:0007006	mitochondrial membrane organization	28/605	124/12927	2.28893e-12	1.11728e-10	1.05562e-10	ENSG00000106554/ENSG00000110955/ENSG00000116459/ENSG00000125652/ENSG00000126858/ENSG00000132305/ENSG00000135390/ENSG00000141385/ENSG00000141510/ENSG00000152234/ENSG00000154518/ENSG00000154723/ENSG00000155463/ENSG00000163626/ENSG00000165629/ENSG00000167283/ENSG00000167315/ENSG00000167863/ENSG00000168924/ENSG00000169020/ENSG00000176720/ENSG00000198836/ENSG00000241468/ENSG00000241837/ENSG00000250479…	28	77
GO:1901605	alpha-amino acid metabolic process	32/605	173/12927	1.85727e-11	8.9539e-10	8.45971e-10	ENSG00000079215/ENSG00000091140/ENSG00000100714/ENSG00000103876/ENSG00000105552/ENSG00000105607/ENSG00000105953/ENSG00000116761/ENSG00000117305/ENSG00000119689/ENSG00000119711/ENSG00000128309/ENSG00000128311/ENSG00000128928/ENSG00000132541/ENSG00000135821/ENSG00000146085/ENSG00000147576/ENSG00000151552/ENSG00000166123/ENSG00000166165/ENSG00000166228/ENSG00000175806/ENSG00000176974/ENSG00000185100…	32	77
GO:0030258	lipid modification	34/605	197/12927	3.19169e-11	1.51995e-09	1.43606e-09	ENSG00000006831/ENSG00000076555/ENSG00000084754/ENSG00000093144/ENSG00000103150/ENSG00000104325/ENSG00000105221/ENSG00000105379/ENSG00000105607/ENSG00000113790/ENSG00000115020/ENSG00000115425/ENSG00000116171/ENSG00000117054/ENSG00000121879/ENSG00000122971/ENSG00000127884/ENSG00000128928/ENSG00000138029/ENSG00000138796/ENSG00000140374/ENSG00000149357/ENSG00000155744/ENSG00000157184/ENSG00000165458…	34	77
GO:0006086	acetyl-CoA biosynthetic process from pyruvate	10/605	14/12927	3.96068e-11	1.86343e-09	1.76058e-09	ENSG00000091140/ENSG00000110435/ENSG00000131828/ENSG00000150768/ENSG00000168291/ENSG00000172840/ENSG00000060762/ENSG00000005882/ENSG00000143158/ENSG00000152256	10	77
GO:1901606	alpha-amino acid catabolic process	21/605	79/12927	4.90662e-11	2.28099e-09	2.1551e-09	ENSG00000091140/ENSG00000103876/ENSG00000105552/ENSG00000105607/ENSG00000105953/ENSG00000117305/ENSG00000119689/ENSG00000119711/ENSG00000128928/ENSG00000132541/ENSG00000135821/ENSG00000147576/ENSG00000151552/ENSG00000166123/ENSG00000166228/ENSG00000176974/ENSG00000241935/ENSG00000008311/ENSG00000078070/ENSG00000106049/ENSG00000139410	21	77
GO:0033539	fatty acid beta-oxidation using acyl-CoA dehydrogenase	8/605	10/12927	9.11188e-10	4.13743e-08	3.90907e-08	ENSG00000105379/ENSG00000105607/ENSG00000117054/ENSG00000122971/ENSG00000128928/ENSG00000140374/ENSG00000171503/ENSG00000072778	8	77
GO:0009081	branched-chain amino acid metabolic process	10/605	20/12927	5.65833e-09	2.51088e-07	2.3723e-07	ENSG00000083123/ENSG00000091140/ENSG00000105552/ENSG00000117305/ENSG00000119711/ENSG00000128928/ENSG00000137992/ENSG00000078070/ENSG00000106049/ENSG00000103507	10	77
GO:0009083	branched-chain amino acid catabolic process	10/605	20/12927	5.65833e-09	2.51088e-07	2.3723e-07	ENSG00000083123/ENSG00000091140/ENSG00000105552/ENSG00000117305/ENSG00000119711/ENSG00000128928/ENSG00000137992/ENSG00000078070/ENSG00000106049/ENSG00000103507	10	77
GO:0046394	carboxylic acid biosynthetic process	41/605	333/12927	1.29566e-08	5.68488e-07	5.37112e-07	ENSG00000006831/ENSG00000074416/ENSG00000076555/ENSG00000077616/ENSG00000079215/ENSG00000079739/ENSG00000100714/ENSG00000103150/ENSG00000105220/ENSG00000105552/ENSG00000105953/ENSG00000107566/ENSG00000115425/ENSG00000116171/ENSG00000116761/ENSG00000131069/ENSG00000135821/ENSG00000136143/ENSG00000141510/ENSG00000143198/ENSG00000158201/ENSG00000166123/ENSG00000167468/ENSG00000170522/ENSG00000170525…	41	77
GO:0016053	organic acid biosynthetic process	41/605	334/12927	1.41313e-08	6.13141e-07	5.793e-07	ENSG00000006831/ENSG00000074416/ENSG00000076555/ENSG00000077616/ENSG00000079215/ENSG00000079739/ENSG00000100714/ENSG00000103150/ENSG00000105220/ENSG00000105552/ENSG00000105953/ENSG00000107566/ENSG00000115425/ENSG00000116171/ENSG00000116761/ENSG00000131069/ENSG00000135821/ENSG00000136143/ENSG00000141510/ENSG00000143198/ENSG00000158201/ENSG00000166123/ENSG00000167468/ENSG00000170522/ENSG00000170525…	41	77
GO:0006733	oxidoreduction coenzyme metabolic process	27/605	167/12927	1.50414e-08	6.45456e-07	6.09832e-07	ENSG00000079739/ENSG00000091140/ENSG00000105220/ENSG00000105953/ENSG00000110435/ENSG00000112992/ENSG00000119723/ENSG00000131828/ENSG00000135469/ENSG00000138413/ENSG00000139180/ENSG00000141510/ENSG00000142657/ENSG00000146701/ENSG00000160211/ENSG00000163050/ENSG00000163931/ENSG00000168291/ENSG00000169738/ENSG00000170525/ENSG00000177156/ENSG00000181192/ENSG00000186951/ENSG00000060762/ENSG00000088682…	27	77
GO:0006754	ATP biosynthetic process	23/605	126/12927	1.70799e-08	7.24966e-07	6.84953e-07	ENSG00000079739/ENSG00000105220/ENSG00000105953/ENSG00000110955/ENSG00000116459/ENSG00000135390/ENSG00000135940/ENSG00000141510/ENSG00000152234/ENSG00000154518/ENSG00000154723/ENSG00000165629/ENSG00000167283/ENSG00000167863/ENSG00000169020/ENSG00000170525/ENSG00000179091/ENSG00000181192/ENSG00000186951/ENSG00000241468/ENSG00000241837/ENSG00000063176/ENSG00000099624	23	77
GO:0006122	mitochondrial electron transport, ubiquinol to cytochrome c	8/605	13/12927	2.29829e-08	9.65034e-07	9.11772e-07	ENSG00000127540/ENSG00000140740/ENSG00000164405/ENSG00000169021/ENSG00000173660/ENSG00000179091/ENSG00000184076/ENSG00000010256	8	77
GO:0005996	monosaccharide metabolic process	31/605	221/12927	4.08914e-08	1.69873e-06	1.60497e-06	ENSG00000076555/ENSG00000079739/ENSG00000084073/ENSG00000100075/ENSG00000100417/ENSG00000100889/ENSG00000103150/ENSG00000105220/ENSG00000105221/ENSG00000108528/ENSG00000121879/ENSG00000131828/ENSG00000141510/ENSG00000142657/ENSG00000146701/ENSG00000150768/ENSG00000160211/ENSG00000163931/ENSG00000165458/ENSG00000166347/ENSG00000168237/ENSG00000168291/ENSG00000169738/ENSG00000170525/ENSG00000173599…	31	77
GO:0006103	2-oxoglutarate metabolic process	8/605	14/12927	5.14292e-08	2.11401e-06	1.99733e-06	ENSG00000087299/ENSG00000091140/ENSG00000105953/ENSG00000119689/ENSG00000134056/ENSG00000138413/ENSG00000147576/ENSG00000166123	8	77
GO:0009206	purine ribonucleoside triphosphate biosynthetic process	23/605	136/12927	7.52513e-08	3.061e-06	2.89206e-06	ENSG00000079739/ENSG00000105220/ENSG00000105953/ENSG00000110955/ENSG00000116459/ENSG00000135390/ENSG00000135940/ENSG00000141510/ENSG00000152234/ENSG00000154518/ENSG00000154723/ENSG00000165629/ENSG00000167283/ENSG00000167863/ENSG00000169020/ENSG00000170525/ENSG00000179091/ENSG00000181192/ENSG00000186951/ENSG00000241468/ENSG00000241837/ENSG00000063176/ENSG00000099624	23	77
GO:0009145	purine nucleoside triphosphate biosynthetic process	23/605	137/12927	8.65353e-08	3.48371e-06	3.29144e-06	ENSG00000079739/ENSG00000105220/ENSG00000105953/ENSG00000110955/ENSG00000116459/ENSG00000135390/ENSG00000135940/ENSG00000141510/ENSG00000152234/ENSG00000154518/ENSG00000154723/ENSG00000165629/ENSG00000167283/ENSG00000167863/ENSG00000169020/ENSG00000170525/ENSG00000179091/ENSG00000181192/ENSG00000186951/ENSG00000241468/ENSG00000241837/ENSG00000063176/ENSG00000099624	23	77
GO:0009127	purine nucleoside monophosphate biosynthetic process	24/605	148/12927	8.98595e-08	3.54446e-06	3.34883e-06	ENSG00000079739/ENSG00000105220/ENSG00000105953/ENSG00000110955/ENSG00000116459/ENSG00000135390/ENSG00000135940/ENSG00000141510/ENSG00000152234/ENSG00000154518/ENSG00000154723/ENSG00000165629/ENSG00000167283/ENSG00000167863/ENSG00000169020/ENSG00000170525/ENSG00000179091/ENSG00000181192/ENSG00000185100/ENSG00000186951/ENSG00000241468/ENSG00000241837/ENSG00000063176/ENSG00000099624	24	77
GO:0009168	purine ribonucleoside monophosphate biosynthetic process	24/605	148/12927	8.98595e-08	3.54446e-06	3.34883e-06	ENSG00000079739/ENSG00000105220/ENSG00000105953/ENSG00000110955/ENSG00000116459/ENSG00000135390/ENSG00000135940/ENSG00000141510/ENSG00000152234/ENSG00000154518/ENSG00000154723/ENSG00000165629/ENSG00000167283/ENSG00000167863/ENSG00000169020/ENSG00000170525/ENSG00000179091/ENSG00000181192/ENSG00000185100/ENSG00000186951/ENSG00000241468/ENSG00000241837/ENSG00000063176/ENSG00000099624	24	77
GO:0006090	pyruvate metabolic process	21/605	118/12927	1.12743e-07	4.40263e-06	4.15964e-06	ENSG00000079739/ENSG00000091140/ENSG00000100889/ENSG00000105220/ENSG00000105953/ENSG00000110435/ENSG00000131828/ENSG00000141510/ENSG00000150768/ENSG00000168291/ENSG00000170525/ENSG00000172840/ENSG00000173599/ENSG00000181192/ENSG00000186951/ENSG00000241935/ENSG00000060762/ENSG00000005882/ENSG00000063854/ENSG00000143158/ENSG00000152256	21	77
GO:0009201	ribonucleoside triphosphate biosynthetic process	23/605	142/12927	1.70327e-07	6.55772e-06	6.19578e-06	ENSG00000079739/ENSG00000105220/ENSG00000105953/ENSG00000110955/ENSG00000116459/ENSG00000135390/ENSG00000135940/ENSG00000141510/ENSG00000152234/ENSG00000154518/ENSG00000154723/ENSG00000165629/ENSG00000167283/ENSG00000167863/ENSG00000169020/ENSG00000170525/ENSG00000179091/ENSG00000181192/ENSG00000186951/ENSG00000241468/ENSG00000241837/ENSG00000063176/ENSG00000099624	23	77
GO:0009142	nucleoside triphosphate biosynthetic process	24/605	153/12927	1.7129e-07	6.55772e-06	6.19578e-06	ENSG00000079739/ENSG00000105220/ENSG00000105953/ENSG00000110955/ENSG00000116459/ENSG00000135390/ENSG00000135940/ENSG00000141510/ENSG00000152234/ENSG00000154518/ENSG00000154723/ENSG00000163541/ENSG00000165629/ENSG00000167283/ENSG00000167863/ENSG00000169020/ENSG00000170525/ENSG00000179091/ENSG00000181192/ENSG00000186951/ENSG00000241468/ENSG00000241837/ENSG00000063176/ENSG00000099624	24	77
GO:0006123	mitochondrial electron transport, cytochrome c to oxygen	8/605	16/12927	2.02729e-07	7.61209e-06	7.19196e-06	ENSG00000126267/ENSG00000127184/ENSG00000131174/ENSG00000135940/ENSG00000176340/ENSG00000178741/ENSG00000189043/ENSG00000006695	8	77
GO:0019646	aerobic electron transport chain	8/605	16/12927	2.02729e-07	7.61209e-06	7.19196e-06	ENSG00000126267/ENSG00000127184/ENSG00000131174/ENSG00000135940/ENSG00000176340/ENSG00000178741/ENSG00000189043/ENSG00000006695	8	77
GO:0032543	mitochondrial translation	22/605	135/12927	2.82773e-07	1.05165e-05	9.93602e-06	ENSG00000059691/ENSG00000067704/ENSG00000101019/ENSG00000113048/ENSG00000116221/ENSG00000116898/ENSG00000131368/ENSG00000132313/ENSG00000134056/ENSG00000135900/ENSG00000155463/ENSG00000173141/ENSG00000178952/ENSG00000182154/ENSG00000182180/ENSG00000197345/ENSG00000061794/ENSG00000117593/ENSG00000111639/ENSG00000146282/ENSG00000125445/ENSG00000082515	22	77
GO:0009124	nucleoside monophosphate biosynthetic process	25/605	171/12927	3.80754e-07	1.40268e-05	1.32527e-05	ENSG00000079739/ENSG00000105220/ENSG00000105953/ENSG00000110955/ENSG00000116459/ENSG00000135390/ENSG00000135940/ENSG00000141510/ENSG00000152234/ENSG00000154518/ENSG00000154723/ENSG00000165629/ENSG00000167283/ENSG00000167863/ENSG00000169020/ENSG00000170525/ENSG00000176974/ENSG00000179091/ENSG00000181192/ENSG00000185100/ENSG00000186951/ENSG00000241468/ENSG00000241837/ENSG00000063176/ENSG00000099624	25	77
GO:0009156	ribonucleoside monophosphate biosynthetic process	24/605	161/12927	4.51996e-07	1.64957e-05	1.55853e-05	ENSG00000079739/ENSG00000105220/ENSG00000105953/ENSG00000110955/ENSG00000116459/ENSG00000135390/ENSG00000135940/ENSG00000141510/ENSG00000152234/ENSG00000154518/ENSG00000154723/ENSG00000165629/ENSG00000167283/ENSG00000167863/ENSG00000169020/ENSG00000170525/ENSG00000179091/ENSG00000181192/ENSG00000185100/ENSG00000186951/ENSG00000241468/ENSG00000241837/ENSG00000063176/ENSG00000099624	24	77
GO:0070125	mitochondrial translational elongation	17/605	88/12927	5.44784e-07	1.9698e-05	1.86108e-05	ENSG00000113048/ENSG00000116221/ENSG00000116898/ENSG00000131368/ENSG00000132313/ENSG00000134056/ENSG00000135900/ENSG00000155463/ENSG00000173141/ENSG00000178952/ENSG00000182154/ENSG00000182180/ENSG00000197345/ENSG00000061794/ENSG00000111639/ENSG00000125445/ENSG00000082515	17	77
GO:0035337	fatty-acyl-CoA metabolic process	10/605	31/12927	8.50392e-07	3.02137e-05	2.85461e-05	ENSG00000100075/ENSG00000105607/ENSG00000164398/ENSG00000170522/ENSG00000185000/ENSG00000206527/ENSG00000278540/ENSG00000012660/ENSG00000101986/ENSG00000131473	10	77
GO:0072524	pyridine-containing compound metabolic process	23/605	155/12927	8.5109e-07	3.02137e-05	2.85461e-05	ENSG00000079739/ENSG00000091140/ENSG00000105220/ENSG00000105953/ENSG00000110435/ENSG00000112992/ENSG00000131828/ENSG00000138413/ENSG00000141510/ENSG00000142657/ENSG00000146701/ENSG00000160209/ENSG00000160211/ENSG00000163931/ENSG00000168291/ENSG00000169738/ENSG00000170525/ENSG00000177156/ENSG00000181192/ENSG00000186951/ENSG00000060762/ENSG00000130313/ENSG00000143158	23	77
GO:0042737	drug catabolic process	16/605	83/12927	1.20829e-06	4.25079e-05	4.01618e-05	ENSG00000100889/ENSG00000103876/ENSG00000111275/ENSG00000112992/ENSG00000117592/ENSG00000119689/ENSG00000130508/ENSG00000132541/ENSG00000151552/ENSG00000161267/ENSG00000165672/ENSG00000166228/ENSG00000167815/ENSG00000008311/ENSG00000083720/ENSG00000139410	16	77
GO:1901568	fatty acid derivative metabolic process	18/605	105/12927	1.59952e-06	5.48636e-05	5.18356e-05	ENSG00000074416/ENSG00000081760/ENSG00000100075/ENSG00000105607/ENSG00000117305/ENSG00000143198/ENSG00000161267/ENSG00000164398/ENSG00000167468/ENSG00000170522/ENSG00000185000/ENSG00000206527/ENSG00000278540/ENSG00000012660/ENSG00000083720/ENSG00000101986/ENSG00000106853/ENSG00000131473	18	77
GO:0019362	pyridine nucleotide metabolic process	22/605	149/12927	1.60165e-06	5.48636e-05	5.18356e-05	ENSG00000079739/ENSG00000091140/ENSG00000105220/ENSG00000105953/ENSG00000110435/ENSG00000112992/ENSG00000131828/ENSG00000138413/ENSG00000141510/ENSG00000142657/ENSG00000146701/ENSG00000160211/ENSG00000163931/ENSG00000168291/ENSG00000169738/ENSG00000170525/ENSG00000177156/ENSG00000181192/ENSG00000186951/ENSG00000060762/ENSG00000130313/ENSG00000143158	22	77
GO:0046496	nicotinamide nucleotide metabolic process	22/605	149/12927	1.60165e-06	5.48636e-05	5.18356e-05	ENSG00000079739/ENSG00000091140/ENSG00000105220/ENSG00000105953/ENSG00000110435/ENSG00000112992/ENSG00000131828/ENSG00000138413/ENSG00000141510/ENSG00000142657/ENSG00000146701/ENSG00000160211/ENSG00000163931/ENSG00000168291/ENSG00000169738/ENSG00000170525/ENSG00000177156/ENSG00000181192/ENSG00000186951/ENSG00000060762/ENSG00000130313/ENSG00000143158	22	77
GO:0140053	mitochondrial gene expression	23/605	162/12927	1.86756e-06	6.3416e-05	5.99159e-05	ENSG00000059691/ENSG00000067704/ENSG00000101019/ENSG00000113048/ENSG00000116221/ENSG00000116898/ENSG00000131368/ENSG00000132313/ENSG00000134056/ENSG00000135900/ENSG00000155463/ENSG00000173141/ENSG00000178952/ENSG00000182154/ENSG00000182180/ENSG00000197345/ENSG00000250479/ENSG00000061794/ENSG00000117593/ENSG00000111639/ENSG00000146282/ENSG00000125445/ENSG00000082515	23	77
GO:0005975	carbohydrate metabolic process	46/605	473/12927	1.95614e-06	6.58512e-05	6.22167e-05	ENSG00000044446/ENSG00000062485/ENSG00000064225/ENSG00000076555/ENSG00000079739/ENSG00000084073/ENSG00000100075/ENSG00000100417/ENSG00000100889/ENSG00000103150/ENSG00000104812/ENSG00000105220/ENSG00000105221/ENSG00000105953/ENSG00000108528/ENSG00000111275/ENSG00000114480/ENSG00000118804/ENSG00000121879/ENSG00000131828/ENSG00000138119/ENSG00000138413/ENSG00000141510/ENSG00000142657/ENSG00000146701…	46	77
GO:0019318	hexose metabolic process	26/605	199/12927	2.01841e-06	6.73668e-05	6.36486e-05	ENSG00000076555/ENSG00000079739/ENSG00000084073/ENSG00000100075/ENSG00000100417/ENSG00000100889/ENSG00000103150/ENSG00000105220/ENSG00000105221/ENSG00000108528/ENSG00000121879/ENSG00000131828/ENSG00000141510/ENSG00000146701/ENSG00000150768/ENSG00000160211/ENSG00000165458/ENSG00000168237/ENSG00000168291/ENSG00000169738/ENSG00000170525/ENSG00000173599/ENSG00000186951/ENSG00000196547/ENSG00000005882…	26	77
GO:0070126	mitochondrial translational termination	16/605	89/12927	3.17649e-06	0.00010512	9.93184e-05	ENSG00000113048/ENSG00000116221/ENSG00000116898/ENSG00000131368/ENSG00000132313/ENSG00000134056/ENSG00000135900/ENSG00000155463/ENSG00000173141/ENSG00000182154/ENSG00000182180/ENSG00000197345/ENSG00000061794/ENSG00000111639/ENSG00000125445/ENSG00000082515	16	77
GO:0072330	monocarboxylic acid biosynthetic process	29/605	244/12927	3.67032e-06	0.000120442	0.000113795	ENSG00000006831/ENSG00000074416/ENSG00000076555/ENSG00000079215/ENSG00000079739/ENSG00000103150/ENSG00000105220/ENSG00000105953/ENSG00000107566/ENSG00000115425/ENSG00000116171/ENSG00000131069/ENSG00000141510/ENSG00000158201/ENSG00000167468/ENSG00000170522/ENSG00000170525/ENSG00000173546/ENSG00000181192/ENSG00000183044/ENSG00000186951/ENSG00000206527/ENSG00000241935/ENSG00000278540/ENSG00000012660…	29	77
GO:0009066	aspartate family amino acid metabolic process	11/605	46/12927	6.43267e-06	0.00020933	0.000197776	ENSG00000091140/ENSG00000100714/ENSG00000105607/ENSG00000105953/ENSG00000119689/ENSG00000132541/ENSG00000175806/ENSG00000185100/ENSG00000008311/ENSG00000083444/ENSG00000139410	11	77
GO:0015672	monovalent inorganic cation transport	37/605	364/12927	7.42637e-06	0.000239669	0.000226441	ENSG00000075415/ENSG00000079215/ENSG00000110955/ENSG00000112695/ENSG00000112992/ENSG00000114796/ENSG00000115286/ENSG00000116459/ENSG00000126267/ENSG00000127184/ENSG00000131174/ENSG00000133065/ENSG00000135390/ENSG00000135940/ENSG00000139180/ENSG00000152234/ENSG00000154518/ENSG00000154723/ENSG00000165629/ENSG00000166347/ENSG00000167283/ENSG00000167863/ENSG00000169020/ENSG00000176340/ENSG00000177119…	37	77
GO:0006633	fatty acid biosynthetic process	17/605	106/12927	7.90925e-06	0.000253161	0.000239188	ENSG00000006831/ENSG00000074416/ENSG00000076555/ENSG00000103150/ENSG00000107566/ENSG00000115425/ENSG00000131069/ENSG00000158201/ENSG00000167468/ENSG00000170522/ENSG00000206527/ENSG00000278540/ENSG00000012660/ENSG00000101986/ENSG00000004779/ENSG00000072778/ENSG00000131473	17	77
GO:0006006	glucose metabolic process	22/605	164/12927	7.99264e-06	0.00025375	0.000239745	ENSG00000076555/ENSG00000079739/ENSG00000084073/ENSG00000100075/ENSG00000100889/ENSG00000103150/ENSG00000105220/ENSG00000105221/ENSG00000108528/ENSG00000121879/ENSG00000131828/ENSG00000141510/ENSG00000146701/ENSG00000150768/ENSG00000160211/ENSG00000165458/ENSG00000168291/ENSG00000169738/ENSG00000173599/ENSG00000186951/ENSG00000005882/ENSG00000152256	22	77
GO:0046949	fatty-acyl-CoA biosynthetic process	8/605	24/12927	8.29869e-06	0.000261342	0.000246918	ENSG00000100075/ENSG00000105607/ENSG00000164398/ENSG00000170522/ENSG00000206527/ENSG00000278540/ENSG00000012660/ENSG00000131473	8	77
GO:0019217	regulation of fatty acid metabolic process	12/605	57/12927	1.01144e-05	0.000315974	0.000298534	ENSG00000006831/ENSG00000076555/ENSG00000103150/ENSG00000105221/ENSG00000107566/ENSG00000172840/ENSG00000186951/ENSG00000005882/ENSG00000012660/ENSG00000101986/ENSG00000152256/ENSG00000072778	12	77
GO:0000096	sulfur amino acid metabolic process	9/605	33/12927	1.42483e-05	0.000438107	0.000413926	ENSG00000100714/ENSG00000116005/ENSG00000116761/ENSG00000128309/ENSG00000128311/ENSG00000146085/ENSG00000175806/ENSG00000100348/ENSG00000001084	9	77
GO:0050994	regulation of lipid catabolic process	9/605	33/12927	1.42483e-05	0.000438107	0.000413926	ENSG00000076555/ENSG00000103150/ENSG00000105221/ENSG00000106538/ENSG00000138413/ENSG00000164898/ENSG00000177666/ENSG00000186951/ENSG00000101986	9	77
GO:0009068	aspartate family amino acid catabolic process	7/605	20/12927	2.15909e-05	0.00065869	0.000622336	ENSG00000091140/ENSG00000105607/ENSG00000105953/ENSG00000119689/ENSG00000132541/ENSG00000008311/ENSG00000139410	7	77
GO:0046459	short-chain fatty acid metabolic process	6/605	14/12927	2.23016e-05	0.0006751	0.00063784	ENSG00000100889/ENSG00000114054/ENSG00000122971/ENSG00000131069/ENSG00000146085/ENSG00000175198	6	77
GO:0006415	translational termination	16/605	104/12927	2.48845e-05	0.000747491	0.000706235	ENSG00000113048/ENSG00000116221/ENSG00000116898/ENSG00000131368/ENSG00000132313/ENSG00000134056/ENSG00000135900/ENSG00000155463/ENSG00000173141/ENSG00000182154/ENSG00000182180/ENSG00000197345/ENSG00000061794/ENSG00000111639/ENSG00000125445/ENSG00000082515	16	77
GO:0046364	monosaccharide biosynthetic process	13/605	72/12927	2.52165e-05	0.000751683	0.000710196	ENSG00000079739/ENSG00000100075/ENSG00000100889/ENSG00000105220/ENSG00000108528/ENSG00000142657/ENSG00000146701/ENSG00000160211/ENSG00000163931/ENSG00000173599/ENSG00000177156/ENSG00000186951/ENSG00000005882	13	77
GO:0042180	cellular ketone metabolic process	22/605	177/12927	2.70928e-05	0.000801495	0.000757259	ENSG00000006831/ENSG00000008018/ENSG00000076555/ENSG00000099341/ENSG00000103150/ENSG00000105221/ENSG00000107566/ENSG00000119723/ENSG00000135469/ENSG00000139180/ENSG00000163050/ENSG00000172840/ENSG00000175166/ENSG00000186951/ENSG00000005882/ENSG00000012660/ENSG00000083720/ENSG00000088682/ENSG00000101986/ENSG00000063854/ENSG00000152256/ENSG00000072778	22	77
GO:0006739	NADP metabolic process	8/605	28/12927	2.96979e-05	0.000871956	0.000823831	ENSG00000112992/ENSG00000138413/ENSG00000142657/ENSG00000160211/ENSG00000163931/ENSG00000169738/ENSG00000177156/ENSG00000130313	8	77
GO:1901570	fatty acid derivative biosynthetic process	12/605	67/12927	5.58999e-05	0.00162902	0.00153911	ENSG00000081760/ENSG00000100075/ENSG00000105607/ENSG00000117305/ENSG00000143198/ENSG00000161267/ENSG00000164398/ENSG00000170522/ENSG00000206527/ENSG00000278540/ENSG00000012660/ENSG00000131473	12	77
GO:0010823	negative regulation of mitochondrion organization	10/605	48/12927	6.10359e-05	0.00176552	0.00166808	ENSG00000120885/ENSG00000135093/ENSG00000141510/ENSG00000156735/ENSG00000167315/ENSG00000176720/ENSG00000198836/ENSG00000217930/ENSG00000052795/ENSG00000100300	10	77
GO:0006081	cellular aldehyde metabolic process	11/605	59/12927	7.7594e-05	0.00222797	0.00210501	ENSG00000138413/ENSG00000142657/ENSG00000160209/ENSG00000160211/ENSG00000163931/ENSG00000168237/ENSG00000177156/ENSG00000241935/ENSG00000063854/ENSG00000130313/ENSG00000143149	11	77
GO:0000098	sulfur amino acid catabolic process	5/605	11/12927	8.06359e-05	0.00228176	0.00215583	ENSG00000116005/ENSG00000116761/ENSG00000128309/ENSG00000128311/ENSG00000100348	5	77
GO:0006554	lysine catabolic process	5/605	11/12927	8.06359e-05	0.00228176	0.00215583	ENSG00000091140/ENSG00000105607/ENSG00000105953/ENSG00000119689/ENSG00000008311	5	77
GO:0017004	cytochrome complex assembly	8/605	32/12927	8.51379e-05	0.00239182	0.00225981	ENSG00000101019/ENSG00000133028/ENSG00000155463/ENSG00000163626/ENSG00000178449/ENSG00000184076/ENSG00000006695/ENSG00000106603	8	77
GO:0006414	translational elongation	17/605	128/12927	9.56832e-05	0.00266888	0.00252158	ENSG00000113048/ENSG00000116221/ENSG00000116898/ENSG00000131368/ENSG00000132313/ENSG00000134056/ENSG00000135900/ENSG00000155463/ENSG00000173141/ENSG00000178952/ENSG00000182154/ENSG00000182180/ENSG00000197345/ENSG00000061794/ENSG00000111639/ENSG00000125445/ENSG00000082515	17	77
GO:0019216	regulation of lipid metabolic process	30/605	308/12927	0.000117699	0.00325969	0.00307978	ENSG00000006831/ENSG00000076555/ENSG00000084073/ENSG00000103150/ENSG00000105221/ENSG00000106538/ENSG00000107566/ENSG00000117054/ENSG00000134853/ENSG00000138413/ENSG00000149357/ENSG00000149809/ENSG00000157184/ENSG00000164898/ENSG00000165029/ENSG00000170522/ENSG00000172057/ENSG00000172840/ENSG00000177666/ENSG00000186951/ENSG00000278540/ENSG00000005882/ENSG00000012660/ENSG00000063176/ENSG00000101986…	30	77
GO:0006553	lysine metabolic process	5/605	12/12927	0.00013292	0.00362973	0.0034294	ENSG00000091140/ENSG00000105607/ENSG00000105953/ENSG00000119689/ENSG00000008311	5	77
GO:0019321	pentose metabolic process	5/605	12/12927	0.00013292	0.00362973	0.0034294	ENSG00000142657/ENSG00000160211/ENSG00000163931/ENSG00000169738/ENSG00000177156	5	77
GO:1901615	organic hydroxy compound metabolic process	35/605	387/12927	0.000145435	0.0039439	0.00372623	ENSG00000076555/ENSG00000100342/ENSG00000100889/ENSG00000103876/ENSG00000107566/ENSG00000111275/ENSG00000115425/ENSG00000116171/ENSG00000131069/ENSG00000138119/ENSG00000141510/ENSG00000149809/ENSG00000151552/ENSG00000154822/ENSG00000160209/ENSG00000160211/ENSG00000165029/ENSG00000165458/ENSG00000166228/ENSG00000167315/ENSG00000169418/ENSG00000169554/ENSG00000170522/ENSG00000183044/ENSG00000185000…	35	77
GO:0007031	peroxisome organization	12/605	74/12927	0.000151712	0.00408577	0.00386027	ENSG00000103150/ENSG00000113790/ENSG00000115425/ENSG00000116171/ENSG00000117305/ENSG00000119673/ENSG00000138413/ENSG00000162735/ENSG00000166575/ENSG00000176485/ENSG00000101986/ENSG00000104823	12	77
GO:0019682	glyceraldehyde-3-phosphate metabolic process	6/605	19/12927	0.000164801	0.00434094	0.00410135	ENSG00000142657/ENSG00000160211/ENSG00000163931/ENSG00000168237/ENSG00000177156/ENSG00000130313	6	77
GO:0046320	regulation of fatty acid oxidation	6/605	19/12927	0.000164801	0.00434094	0.00410135	ENSG00000076555/ENSG00000103150/ENSG00000105221/ENSG00000186951/ENSG00000101986/ENSG00000072778	6	77
GO:0051156	glucose 6-phosphate metabolic process	6/605	19/12927	0.000164801	0.00434094	0.00410135	ENSG00000105220/ENSG00000142657/ENSG00000160211/ENSG00000163931/ENSG00000177156/ENSG00000130313	6	77
GO:0008652	cellular amino acid biosynthetic process	11/605	64/12927	0.000166745	0.00434094	0.00410135	ENSG00000077616/ENSG00000079215/ENSG00000100714/ENSG00000105552/ENSG00000116761/ENSG00000135821/ENSG00000166123/ENSG00000176974/ENSG00000183044/ENSG00000008311/ENSG00000083444	11	77
GO:0051881	regulation of mitochondrial membrane potential	11/605	64/12927	0.000166745	0.00434094	0.00410135	ENSG00000105221/ENSG00000112992/ENSG00000165672/ENSG00000176720/ENSG00000023228/ENSG00000104765/ENSG00000101986/ENSG00000051620/ENSG00000001084/ENSG00000116329/ENSG00000100300	11	77
GO:0006695	cholesterol biosynthetic process	15/508	55/12927	1.86944e-09	1.59239e-06	1.444e-06	ENSG00000079459/ENSG00000110921/ENSG00000112972/ENSG00000113161/ENSG00000120437/ENSG00000130203/ENSG00000147155/ENSG00000160285/ENSG00000160752/ENSG00000167508/ENSG00000172893/ENSG00000185591/ENSG00000186480/ENSG00000067064/ENSG00000147383	15	13
GO:1902653	secondary alcohol biosynthetic process	15/508	56/12927	2.4623e-09	1.74782e-06	1.58494e-06	ENSG00000079459/ENSG00000110921/ENSG00000112972/ENSG00000113161/ENSG00000120437/ENSG00000130203/ENSG00000147155/ENSG00000160285/ENSG00000160752/ENSG00000167508/ENSG00000172893/ENSG00000185591/ENSG00000186480/ENSG00000067064/ENSG00000147383	15	13
GO:0016126	sterol biosynthetic process	15/508	61/12927	8.91217e-09	5.30466e-06	4.81032e-06	ENSG00000079459/ENSG00000110921/ENSG00000112972/ENSG00000113161/ENSG00000120437/ENSG00000130203/ENSG00000147155/ENSG00000160285/ENSG00000160752/ENSG00000167508/ENSG00000172893/ENSG00000185591/ENSG00000186480/ENSG00000067064/ENSG00000147383	15	13
GO:0045540	regulation of cholesterol biosynthetic process	11/508	38/12927	1.42207e-07	5.04717e-05	4.57683e-05	ENSG00000079459/ENSG00000110921/ENSG00000112972/ENSG00000113161/ENSG00000130203/ENSG00000160285/ENSG00000160752/ENSG00000167508/ENSG00000172893/ENSG00000185591/ENSG00000067064	11	13
GO:0106118	regulation of sterol biosynthetic process	11/508	38/12927	1.42207e-07	5.04717e-05	4.57683e-05	ENSG00000079459/ENSG00000110921/ENSG00000112972/ENSG00000113161/ENSG00000130203/ENSG00000160285/ENSG00000160752/ENSG00000167508/ENSG00000172893/ENSG00000185591/ENSG00000067064	11	13
GO:0006874	cellular calcium ion homeostasis	33/508	308/12927	1.62916e-07	5.3374e-05	4.84001e-05	ENSG00000017260/ENSG00000088832/ENSG00000105726/ENSG00000120063/ENSG00000129048/ENSG00000130203/ENSG00000133789/ENSG00000135218/ENSG00000137672/ENSG00000144476/ENSG00000151617/ENSG00000154096/ENSG00000155962/ENSG00000160801/ENSG00000163485/ENSG00000168398/ENSG00000179348/ENSG00000181104/ENSG00000196352/ENSG00000198121/ENSG00000198947/ENSG00000254087/ENSG00000276409/ENSG00000070961/ENSG00000080815…	33	13
GO:0055074	calcium ion homeostasis	33/508	319/12927	3.69041e-07	0.000104783	9.50183e-05	ENSG00000017260/ENSG00000088832/ENSG00000105726/ENSG00000120063/ENSG00000129048/ENSG00000130203/ENSG00000133789/ENSG00000135218/ENSG00000137672/ENSG00000144476/ENSG00000151617/ENSG00000154096/ENSG00000155962/ENSG00000160801/ENSG00000163485/ENSG00000168398/ENSG00000179348/ENSG00000181104/ENSG00000196352/ENSG00000198121/ENSG00000198947/ENSG00000254087/ENSG00000276409/ENSG00000070961/ENSG00000080815…	33	13
GO:0003416	endochondral bone growth	10/508	34/12927	4.50137e-07	0.000119821	0.000108655	ENSG00000072840/ENSG00000077092/ENSG00000142173/ENSG00000142453/ENSG00000143369/ENSG00000163359/ENSG00000169231/ENSG00000187955/ENSG00000120149/ENSG00000142156	10	13
GO:0098868	bone growth	10/508	36/12927	8.12845e-07	0.000192328	0.000174405	ENSG00000072840/ENSG00000077092/ENSG00000142173/ENSG00000142453/ENSG00000143369/ENSG00000163359/ENSG00000169231/ENSG00000187955/ENSG00000120149/ENSG00000142156	10	13
GO:0072503	cellular divalent inorganic cation homeostasis	33/508	332/12927	9.17043e-07	0.000205562	0.000186406	ENSG00000017260/ENSG00000088832/ENSG00000105726/ENSG00000120063/ENSG00000129048/ENSG00000130203/ENSG00000133789/ENSG00000135218/ENSG00000137672/ENSG00000144476/ENSG00000151617/ENSG00000154096/ENSG00000155962/ENSG00000160801/ENSG00000163485/ENSG00000168398/ENSG00000179348/ENSG00000181104/ENSG00000196352/ENSG00000198121/ENSG00000198947/ENSG00000254087/ENSG00000276409/ENSG00000070961/ENSG00000080815…	33	13
GO:0050817	coagulation	27/508	245/12927	1.27625e-06	0.000271777	0.00024645	ENSG00000079691/ENSG00000100345/ENSG00000107099/ENSG00000108821/ENSG00000120063/ENSG00000126218/ENSG00000130203/ENSG00000135218/ENSG00000137486/ENSG00000137672/ENSG00000144566/ENSG00000149091/ENSG00000164692/ENSG00000168542/ENSG00000171988/ENSG00000174059/ENSG00000175899/ENSG00000179348/ENSG00000181104/ENSG00000254087/ENSG00000078098/ENSG00000080815/ENSG00000077942/ENSG00000101017/ENSG00000140873…	27	13
GO:0090181	regulation of cholesterol metabolic process	11/508	47/12927	1.49302e-06	0.000302799	0.000274582	ENSG00000079459/ENSG00000110921/ENSG00000112972/ENSG00000113161/ENSG00000130203/ENSG00000160285/ENSG00000160752/ENSG00000167508/ENSG00000172893/ENSG00000185591/ENSG00000067064	11	13
GO:0072507	divalent inorganic cation homeostasis	33/508	349/12927	2.77258e-06	0.000536746	0.000486727	ENSG00000017260/ENSG00000088832/ENSG00000105726/ENSG00000120063/ENSG00000129048/ENSG00000130203/ENSG00000133789/ENSG00000135218/ENSG00000137672/ENSG00000144476/ENSG00000151617/ENSG00000154096/ENSG00000155962/ENSG00000160801/ENSG00000163485/ENSG00000168398/ENSG00000179348/ENSG00000181104/ENSG00000196352/ENSG00000198121/ENSG00000198947/ENSG00000254087/ENSG00000276409/ENSG00000070961/ENSG00000080815…	33	13
GO:1902930	regulation of alcohol biosynthetic process	12/508	61/12927	3.57939e-06	0.000609784	0.000552959	ENSG00000079459/ENSG00000110921/ENSG00000112972/ENSG00000113161/ENSG00000130203/ENSG00000160285/ENSG00000160752/ENSG00000160801/ENSG00000167508/ENSG00000172893/ENSG00000185591/ENSG00000067064	12	13
GO:0007596	blood coagulation	26/508	244/12927	3.76225e-06	0.000610739	0.000553825	ENSG00000079691/ENSG00000100345/ENSG00000107099/ENSG00000108821/ENSG00000120063/ENSG00000126218/ENSG00000130203/ENSG00000135218/ENSG00000137486/ENSG00000137672/ENSG00000144566/ENSG00000149091/ENSG00000164692/ENSG00000168542/ENSG00000171988/ENSG00000174059/ENSG00000175899/ENSG00000179348/ENSG00000181104/ENSG00000254087/ENSG00000078098/ENSG00000077942/ENSG00000101017/ENSG00000140873/ENSG00000051382…	26	13
GO:0050810	regulation of steroid biosynthetic process	13/508	72/12927	3.87179e-06	0.000610739	0.000553825	ENSG00000079459/ENSG00000110921/ENSG00000112972/ENSG00000113161/ENSG00000130203/ENSG00000160285/ENSG00000160752/ENSG00000164211/ENSG00000167508/ENSG00000172893/ENSG00000185591/ENSG00000186480/ENSG00000067064	13	13
GO:0097756	negative regulation of blood vessel diameter	11/508	52/12927	4.33322e-06	0.000659114	0.000597692	ENSG00000113161/ENSG00000118965/ENSG00000151617/ENSG00000159640/ENSG00000163485/ENSG00000168398/ENSG00000181104/ENSG00000070961/ENSG00000128512/ENSG00000138698/ENSG00000150594	11	13
GO:0007599	hemostasis	26/508	249/12927	5.46224e-06	0.000755672	0.000685251	ENSG00000079691/ENSG00000100345/ENSG00000107099/ENSG00000108821/ENSG00000120063/ENSG00000126218/ENSG00000130203/ENSG00000135218/ENSG00000137486/ENSG00000137672/ENSG00000144566/ENSG00000149091/ENSG00000164692/ENSG00000168542/ENSG00000171988/ENSG00000174059/ENSG00000175899/ENSG00000179348/ENSG00000181104/ENSG00000254087/ENSG00000078098/ENSG00000077942/ENSG00000101017/ENSG00000140873/ENSG00000051382…	26	13
GO:0046165	alcohol biosynthetic process	18/508	135/12927	5.50031e-06	0.000755672	0.000685251	ENSG00000079459/ENSG00000110921/ENSG00000112972/ENSG00000113161/ENSG00000120437/ENSG00000130203/ENSG00000147155/ENSG00000160285/ENSG00000160752/ENSG00000160801/ENSG00000167508/ENSG00000172893/ENSG00000176095/ENSG00000185591/ENSG00000186480/ENSG00000067064/ENSG00000101333/ENSG00000147383	18	13
GO:0006875	cellular metal ion homeostasis	35/508	399/12927	7.47223e-06	0.000909263	0.000824529	ENSG00000017260/ENSG00000088832/ENSG00000105726/ENSG00000120063/ENSG00000129048/ENSG00000130203/ENSG00000133789/ENSG00000135218/ENSG00000137672/ENSG00000144476/ENSG00000151617/ENSG00000154096/ENSG00000155962/ENSG00000160801/ENSG00000163485/ENSG00000165060/ENSG00000168079/ENSG00000168398/ENSG00000179348/ENSG00000181104/ENSG00000196352/ENSG00000198121/ENSG00000198947/ENSG00000254087/ENSG00000276409…	35	13
GO:0055065	metal ion homeostasis	38/508	457/12927	1.05107e-05	0.00117803	0.00106825	ENSG00000017260/ENSG00000088832/ENSG00000105726/ENSG00000120063/ENSG00000129048/ENSG00000130203/ENSG00000133789/ENSG00000135218/ENSG00000137672/ENSG00000140199/ENSG00000144476/ENSG00000147454/ENSG00000151617/ENSG00000154096/ENSG00000155287/ENSG00000155962/ENSG00000160801/ENSG00000163485/ENSG00000165060/ENSG00000168079/ENSG00000168398/ENSG00000179348/ENSG00000181104/ENSG00000196352/ENSG00000198121…	38	13
GO:0060348	bone development	20/508	172/12927	1.37728e-05	0.00146646	0.0013298	ENSG00000077092/ENSG00000108821/ENSG00000142173/ENSG00000142453/ENSG00000145423/ENSG00000158195/ENSG00000163359/ENSG00000166341/ENSG00000169231/ENSG00000170776/ENSG00000182742/ENSG00000183160/ENSG00000186480/ENSG00000187955/ENSG00000120149/ENSG00000112210/ENSG00000078246/ENSG00000142156/ENSG00000128606/ENSG00000104415	20	13
GO:0051480	regulation of cytosolic calcium ion concentration	24/508	233/12927	1.57364e-05	0.0016234	0.00147212	ENSG00000088832/ENSG00000120063/ENSG00000129048/ENSG00000133789/ENSG00000135218/ENSG00000137672/ENSG00000144476/ENSG00000151617/ENSG00000154096/ENSG00000155962/ENSG00000160801/ENSG00000163485/ENSG00000168398/ENSG00000179348/ENSG00000181104/ENSG00000196352/ENSG00000198121/ENSG00000198947/ENSG00000254087/ENSG00000070961/ENSG00000097007/ENSG00000122420/ENSG00000103888/ENSG00000100739	24	13
GO:0035265	organ growth	17/508	137/12927	2.60419e-05	0.00252074	0.00228583	ENSG00000072840/ENSG00000077092/ENSG00000128602/ENSG00000142173/ENSG00000142453/ENSG00000143369/ENSG00000163359/ENSG00000165060/ENSG00000169231/ENSG00000170776/ENSG00000176788/ENSG00000187955/ENSG00000113721/ENSG00000120149/ENSG00000142156/ENSG00000111087/ENSG00000164530	17	13
GO:0008299	isoprenoid biosynthetic process	7/508	24/12927	2.68313e-05	0.00253944	0.00230279	ENSG00000110921/ENSG00000112972/ENSG00000113161/ENSG00000160285/ENSG00000160752/ENSG00000167508/ENSG00000067064	7	13
GO:0008203	cholesterol metabolic process	15/508	111/12927	2.81168e-05	0.00260325	0.00236065	ENSG00000079459/ENSG00000110921/ENSG00000112972/ENSG00000113161/ENSG00000120437/ENSG00000130203/ENSG00000147155/ENSG00000160285/ENSG00000160752/ENSG00000167508/ENSG00000172893/ENSG00000185591/ENSG00000186480/ENSG00000067064/ENSG00000147383	15	13
GO:0007204	positive regulation of cytosolic calcium ion concentration	22/508	213/12927	3.39084e-05	0.00291711	0.00264527	ENSG00000088832/ENSG00000120063/ENSG00000129048/ENSG00000133789/ENSG00000135218/ENSG00000137672/ENSG00000144476/ENSG00000151617/ENSG00000154096/ENSG00000155962/ENSG00000160801/ENSG00000168398/ENSG00000179348/ENSG00000181104/ENSG00000196352/ENSG00000198121/ENSG00000198947/ENSG00000254087/ENSG00000097007/ENSG00000122420/ENSG00000103888/ENSG00000100739	22	13
GO:0019218	regulation of steroid metabolic process	13/508	89/12927	4.17231e-05	0.00348429	0.00315959	ENSG00000079459/ENSG00000110921/ENSG00000112972/ENSG00000113161/ENSG00000130203/ENSG00000160285/ENSG00000160752/ENSG00000164211/ENSG00000167508/ENSG00000172893/ENSG00000185591/ENSG00000186480/ENSG00000067064	13	13
GO:1902652	secondary alcohol metabolic process	15/508	115/12927	4.29129e-05	0.00351474	0.0031872	ENSG00000079459/ENSG00000110921/ENSG00000112972/ENSG00000113161/ENSG00000120437/ENSG00000130203/ENSG00000147155/ENSG00000160285/ENSG00000160752/ENSG00000167508/ENSG00000172893/ENSG00000185591/ENSG00000186480/ENSG00000067064/ENSG00000147383	15	13
GO:0030003	cellular cation homeostasis	36/508	458/12927	5.91522e-05	0.00458053	0.00415367	ENSG00000017260/ENSG00000088832/ENSG00000105726/ENSG00000120063/ENSG00000129048/ENSG00000130203/ENSG00000133789/ENSG00000135218/ENSG00000137672/ENSG00000144476/ENSG00000151617/ENSG00000154096/ENSG00000155962/ENSG00000160801/ENSG00000163485/ENSG00000165060/ENSG00000168079/ENSG00000168398/ENSG00000172139/ENSG00000179348/ENSG00000181104/ENSG00000196352/ENSG00000198121/ENSG00000198947/ENSG00000254087…	36	13
GO:0003417	growth plate cartilage development	7/508	27/12927	6.21323e-05	0.00472538	0.00428503	ENSG00000077092/ENSG00000142173/ENSG00000142453/ENSG00000163359/ENSG00000169231/ENSG00000187955/ENSG00000142156	7	13
GO:0045807	positive regulation of endocytosis	15/508	119/12927	6.41601e-05	0.004794	0.00434725	ENSG00000106976/ENSG00000110395/ENSG00000125730/ENSG00000130203/ENSG00000130402/ENSG00000135218/ENSG00000137486/ENSG00000138138/ENSG00000166278/ENSG00000179348/ENSG00000183049/ENSG00000198053/ENSG00000006125/ENSG00000072694/ENSG00000100151	15	13
GO:0010596	negative regulation of endothelial cell migration	6/118	42/12927	2.04234e-06	0.00460547	0.0043448	ENSG00000128917/ENSG00000173269/ENSG00000173482/ENSG00000108840/ENSG00000081189/ENSG00000106511	6	341
GO:0043537	negative regulation of blood vessel endothelial cell migration	5/118	28/12927	4.83616e-06	0.00469742	0.00443155	ENSG00000128917/ENSG00000173269/ENSG00000108840/ENSG00000081189/ENSG00000106511	5	341
GO:0043535	regulation of blood vessel endothelial cell migration	7/118	79/12927	7.43666e-06	0.00469742	0.00443155	ENSG00000128917/ENSG00000165757/ENSG00000173269/ENSG00000108840/ENSG00000081189/ENSG00000106511/ENSG00000164867	7	341
GO:0090051	negative regulation of cell migration involved in sprouting angiogenesis	4/118	15/12927	8.33246e-06	0.00469742	0.00443155	ENSG00000128917/ENSG00000173269/ENSG00000108840/ENSG00000106511	4	341
GO:1902101	positive regulation of metaphase/anaphase transition of cell cycle	3/83	10/12927	2.96504e-05	0.000306968	0.000240202	ENSG00000126787/ENSG00000135476/ENSG00000167513	3	117
GO:1905820	positive regulation of chromosome separation	3/83	11/12927	4.05803e-05	0.000404272	0.000316341	ENSG00000126787/ENSG00000135476/ENSG00000167513	3	117
GO:0006302	double-strand break repair	8/83	221/12927	8.43022e-05	0.00080201	0.00062757	ENSG00000085999/ENSG00000093009/ENSG00000111206/ENSG00000137337/ENSG00000146670/ENSG00000171320/ENSG00000051341/ENSG00000051180	8	117
GO:0071897	DNA biosynthetic process	7/83	174/12927	0.000124611	0.00113439	0.000887654	ENSG00000117650/ENSG00000117724/ENSG00000143476/ENSG00000166803/ENSG00000167900/ENSG00000178999/ENSG00000051341	7	117
GO:0062033	positive regulation of mitotic sister chromatid segregation	3/83	17/12927	0.000162647	0.00141947	0.00111073	ENSG00000126787/ENSG00000135476/ENSG00000167513	3	117
GO:0032886	regulation of microtubule-based process	7/83	203/12927	0.000321457	0.00265202	0.00207519	ENSG00000088325/ENSG00000117650/ENSG00000118007/ENSG00000138160/ENSG00000154839/ENSG00000165480/ENSG00000166851	7	117
GO:0006261	DNA-dependent DNA replication	6/83	146/12927	0.000345878	0.00278815	0.00218172	ENSG00000093009/ENSG00000167513/ENSG00000051341/ENSG00000065328/ENSG00000085840/ENSG00000051180	6	117
GO:0051101	regulation of DNA binding	5/83	102/12927	0.000494271	0.00367571	0.00287623	ENSG00000117650/ENSG00000123485/ENSG00000146670/ENSG00000167513/ENSG00000101412	5	117
GO:0051052	regulation of DNA metabolic process	9/83	368/12927	0.000571246	0.00421843	0.0033009	ENSG00000111206/ENSG00000117650/ENSG00000145386/ENSG00000167513/ENSG00000170312/ENSG00000171320/ENSG00000178999/ENSG00000051341/ENSG00000051180	9	117
GO:0071168	protein localization to chromatin	3/83	27/12927	0.000667958	0.00470243	0.00367963	ENSG00000146670/ENSG00000166851/ENSG00000171320	3	117
GO:0061687	detoxification of inorganic compound	5/105	10/12927	7.83761e-09	1.82594e-05	1.44041e-05	ENSG00000125148/ENSG00000169715/ENSG00000187193/ENSG00000205364/ENSG00000205362	5	153
GO:0097501	stress response to metal ion	5/105	11/12927	1.42763e-08	1.82594e-05	1.44041e-05	ENSG00000125148/ENSG00000169715/ENSG00000187193/ENSG00000205364/ENSG00000205362	5	153
GO:0071396	cellular response to lipid	18/105	461/12927	2.85396e-08	2.08272e-05	1.64296e-05	ENSG00000100906/ENSG00000116285/ENSG00000118503/ENSG00000118689/ENSG00000119138/ENSG00000131871/ENSG00000143867/ENSG00000150907/ENSG00000152518/ENSG00000168209/ENSG00000178175/ENSG00000179094/ENSG00000184588/ENSG00000185551/ENSG00000213626/ENSG00000019549/ENSG00000078401/ENSG00000117318	18	153
GO:0006882	cellular zinc ion homeostasis	6/105	25/12927	3.88492e-08	2.08272e-05	1.64296e-05	ENSG00000104635/ENSG00000125148/ENSG00000169715/ENSG00000187193/ENSG00000205364/ENSG00000205362	6	153
GO:0071385	cellular response to glucocorticoid stimulus	7/105	42/12927	4.07099e-08	2.08272e-05	1.64296e-05	ENSG00000116285/ENSG00000118689/ENSG00000119138/ENSG00000150907/ENSG00000152518/ENSG00000168209/ENSG00000078401	7	153
GO:0055069	zinc ion homeostasis	6/105	27/12927	6.40848e-08	2.14631e-05	1.69313e-05	ENSG00000104635/ENSG00000125148/ENSG00000169715/ENSG00000187193/ENSG00000205364/ENSG00000205362	6	153
GO:0071384	cellular response to corticosteroid stimulus	7/105	45/12927	6.71246e-08	2.14631e-05	1.69313e-05	ENSG00000116285/ENSG00000118689/ENSG00000119138/ENSG00000150907/ENSG00000152518/ENSG00000168209/ENSG00000078401	7	153
GO:0071294	cellular response to zinc ion	5/105	15/12927	9.04276e-08	2.31314e-05	1.82473e-05	ENSG00000125148/ENSG00000169715/ENSG00000187193/ENSG00000205364/ENSG00000205362	5	153
GO:0071280	cellular response to copper ion	5/105	20/12927	4.52023e-07	9.63563e-05	7.60113e-05	ENSG00000125148/ENSG00000169715/ENSG00000187193/ENSG00000205364/ENSG00000205362	5	153
GO:0035690	cellular response to drug	13/105	286/12927	5.24753e-07	0.000103255	8.14535e-05	ENSG00000116285/ENSG00000118503/ENSG00000118689/ENSG00000119138/ENSG00000121966/ENSG00000125148/ENSG00000125968/ENSG00000141570/ENSG00000143878/ENSG00000150907/ENSG00000168209/ENSG00000184588/ENSG00000078401	13	153
GO:0071383	cellular response to steroid hormone stimulus	11/105	202/12927	7.14466e-07	0.00012184	9.61145e-05	ENSG00000116285/ENSG00000118689/ENSG00000119138/ENSG00000150907/ENSG00000152518/ENSG00000168209/ENSG00000178175/ENSG00000179094/ENSG00000185551/ENSG00000213626/ENSG00000078401	11	153
GO:0071407	cellular response to organic cyclic compound	15/105	427/12927	1.74282e-06	0.000262244	0.000206873	ENSG00000116285/ENSG00000118689/ENSG00000119138/ENSG00000125968/ENSG00000150907/ENSG00000152518/ENSG00000168209/ENSG00000178175/ENSG00000179094/ENSG00000184588/ENSG00000185551/ENSG00000213626/ENSG00000019549/ENSG00000078401/ENSG00000117318	15	153
GO:0003158	endothelium development	8/105	104/12927	1.95775e-06	0.000278217	0.000219474	ENSG00000121966/ENSG00000125968/ENSG00000143878/ENSG00000168874/ENSG00000170989/ENSG00000185551/ENSG00000203883/ENSG00000261371	8	153
GO:0071276	cellular response to cadmium ion	5/105	27/12927	2.24971e-06	0.000302882	0.00023893	ENSG00000125148/ENSG00000169715/ENSG00000187193/ENSG00000205364/ENSG00000205362	5	153
GO:0046688	response to copper ion	5/105	31/12927	4.61431e-06	0.000562066	0.00044339	ENSG00000125148/ENSG00000169715/ENSG00000187193/ENSG00000205364/ENSG00000205362	5	153
GO:0071548	response to dexamethasone	5/105	31/12927	4.61431e-06	0.000562066	0.00044339	ENSG00000116285/ENSG00000118689/ENSG00000150907/ENSG00000168209/ENSG00000078401	5	153
GO:0045446	endothelial cell differentiation	7/105	87/12927	6.5391e-06	0.000669081	0.000527809	ENSG00000121966/ENSG00000125968/ENSG00000168874/ENSG00000170989/ENSG00000185551/ENSG00000203883/ENSG00000261371	7	153
GO:0098754	detoxification	7/105	91/12927	8.82047e-06	0.000835658	0.000659214	ENSG00000125148/ENSG00000131871/ENSG00000169715/ENSG00000187193/ENSG00000205364/ENSG00000080546/ENSG00000205362	7	153
GO:0050678	regulation of epithelial cell proliferation	11/105	263/12927	9.22316e-06	0.000842601	0.000664691	ENSG00000114315/ENSG00000116285/ENSG00000117525/ENSG00000118503/ENSG00000119138/ENSG00000125968/ENSG00000143867/ENSG00000168874/ENSG00000185551/ENSG00000198435/ENSG00000019549	11	153
GO:0010043	response to zinc ion	5/105	36/12927	9.91326e-06	0.000874418	0.00068979	ENSG00000125148/ENSG00000169715/ENSG00000187193/ENSG00000205364/ENSG00000205362	5	153
GO:1901652	response to peptide	13/105	387/12927	1.46211e-05	0.00120647	0.000951735	ENSG00000100906/ENSG00000116285/ENSG00000118503/ENSG00000118689/ENSG00000125968/ENSG00000131871/ENSG00000148926/ENSG00000150907/ENSG00000152804/ENSG00000163884/ENSG00000172059/ENSG00000176387/ENSG00000078401	13	153
GO:0055076	transition metal ion homeostasis	7/105	105/12927	2.26043e-05	0.00175217	0.00138221	ENSG00000104635/ENSG00000125148/ENSG00000169715/ENSG00000187193/ENSG00000205364/ENSG00000068001/ENSG00000205362	7	153
GO:0050673	epithelial cell proliferation	11/105	307/12927	3.87922e-05	0.00276995	0.0021851	ENSG00000114315/ENSG00000116285/ENSG00000117525/ENSG00000118503/ENSG00000119138/ENSG00000125968/ENSG00000143867/ENSG00000168874/ENSG00000185551/ENSG00000198435/ENSG00000019549	11	153
GO:0046686	response to cadmium ion	5/105	49/12927	4.61159e-05	0.00318823	0.00251505	ENSG00000125148/ENSG00000169715/ENSG00000187193/ENSG00000205364/ENSG00000205362	5	153
GO:0097193	intrinsic apoptotic signaling pathway	10/105	263/12927	5.40831e-05	0.00364065	0.00287195	ENSG00000124216/ENSG00000128965/ENSG00000131080/ENSG00000131871/ENSG00000168209/ENSG00000177374/ENSG00000019549/ENSG00000069399/ENSG00000105327/ENSG00000126003	10	153
GO:1902532	negative regulation of intracellular signal transduction	13/105	442/12927	5.83249e-05	0.00377663	0.00297922	ENSG00000116285/ENSG00000118503/ENSG00000124216/ENSG00000129657/ENSG00000131871/ENSG00000150907/ENSG00000157540/ENSG00000168209/ENSG00000179094/ENSG00000019549/ENSG00000068001/ENSG00000080546/ENSG00000069399	13	153
GO:0003014	renal system process	6/105	84/12927	6.05323e-05	0.00377663	0.00297922	ENSG00000118515/ENSG00000148926/ENSG00000167711/ENSG00000176387/ENSG00000078401/ENSG00000068001	6	153
GO:0046916	cellular transition metal ion homeostasis	6/105	84/12927	6.05323e-05	0.00377663	0.00297922	ENSG00000104635/ENSG00000125148/ENSG00000169715/ENSG00000187193/ENSG00000205364/ENSG00000205362	6	153
GO:0072503	cellular divalent inorganic cation homeostasis	11/105	332/12927	7.86518e-05	0.00457253	0.00360707	ENSG00000104635/ENSG00000117560/ENSG00000121966/ENSG00000125148/ENSG00000148926/ENSG00000169715/ENSG00000170989/ENSG00000187193/ENSG00000205364/ENSG00000078401/ENSG00000205362	11	153
GO:0043542	endothelial cell migration	8/105	174/12927	8.4301e-05	0.00479204	0.00378023	ENSG00000125968/ENSG00000143878/ENSG00000145632/ENSG00000168874/ENSG00000185551/ENSG00000203883/ENSG00000261371/ENSG00000078401	8	153
GO:0050684	regulation of mRNA processing	17/356	121/12927	3.35797e-08	4.91103e-06	4.77185e-06	ENSG00000071626/ENSG00000100603/ENSG00000103549/ENSG00000126653/ENSG00000130254/ENSG00000136819/ENSG00000155827/ENSG00000160633/ENSG00000163166/ENSG00000163510/ENSG00000173914/ENSG00000263465/ENSG00000054118/ENSG00000083896/ENSG00000006712/ENSG00000116001/ENSG00000116350	17	10
GO:1903311	regulation of mRNA metabolic process	25/356	288/12927	3.96726e-07	4.8351e-05	4.69807e-05	ENSG00000071626/ENSG00000099783/ENSG00000100603/ENSG00000103549/ENSG00000125944/ENSG00000126653/ENSG00000130254/ENSG00000136819/ENSG00000140350/ENSG00000155827/ENSG00000159377/ENSG00000160633/ENSG00000163166/ENSG00000163510/ENSG00000173914/ENSG00000181588/ENSG00000263465/ENSG00000054118/ENSG00000083896/ENSG00000088247/ENSG00000006712/ENSG00000119335/ENSG00000116001/ENSG00000116350/ENSG00000138668	25	10
GO:0045292	mRNA cis splicing, via spliceosome	8/356	30/12927	1.05337e-06	0.000120133	0.000116729	ENSG00000124562/ENSG00000173914/ENSG00000174243/ENSG00000175467/ENSG00000196504/ENSG00000263465/ENSG00000116350/ENSG00000144028	8	10
GO:0006354	DNA-templated transcription, elongation	13/356	106/12927	6.64076e-06	0.000607007	0.000589804	ENSG00000102241/ENSG00000103363/ENSG00000120533/ENSG00000125651/ENSG00000137815/ENSG00000158941/ENSG00000163166/ENSG00000177700/ENSG00000183684/ENSG00000005075/ENSG00000006712/ENSG00000108312/ENSG00000105258	13	10
GO:0048024	regulation of mRNA splicing, via spliceosome	11/356	83/12927	1.62068e-05	0.00139426	0.00135475	ENSG00000071626/ENSG00000100603/ENSG00000126653/ENSG00000136819/ENSG00000163510/ENSG00000173914/ENSG00000263465/ENSG00000054118/ENSG00000083896/ENSG00000116001/ENSG00000116350	11	10
GO:1902107	positive regulation of leukocyte differentiation	12/82	122/12927	1.36773e-11	3.01037e-08	2.31074e-08	ENSG00000128342/ENSG00000136630/ENSG00000143772/ENSG00000144802/ENSG00000167604/ENSG00000170345/ENSG00000173334/ENSG00000177606/ENSG00000179388/ENSG00000185650/ENSG00000232810/ENSG00000112149	12	322
GO:1903708	positive regulation of hemopoiesis	12/82	158/12927	2.89372e-10	3.17105e-07	2.43408e-07	ENSG00000128342/ENSG00000136630/ENSG00000143772/ENSG00000144802/ENSG00000167604/ENSG00000170345/ENSG00000173334/ENSG00000177606/ENSG00000179388/ENSG00000185650/ENSG00000232810/ENSG00000112149	12	322
GO:0000188	inactivation of MAPK activity	6/82	24/12927	6.64741e-09	1.86109e-06	1.42856e-06	ENSG00000120129/ENSG00000138166/ENSG00000158050/ENSG00000198369/ENSG00000139318/ENSG00000138835	6	322
GO:0045936	negative regulation of phosphate metabolic process	16/82	476/12927	3.94314e-08	8.12344e-06	6.2355e-06	ENSG00000087074/ENSG00000117751/ENSG00000120129/ENSG00000128342/ENSG00000136826/ENSG00000138166/ENSG00000145016/ENSG00000158050/ENSG00000162772/ENSG00000173334/ENSG00000177606/ENSG00000184557/ENSG00000198369/ENSG00000232810/ENSG00000139318/ENSG00000138835	16	322
GO:0010563	negative regulation of phosphorus metabolic process	16/82	477/12927	4.05987e-08	8.12344e-06	6.2355e-06	ENSG00000087074/ENSG00000117751/ENSG00000120129/ENSG00000128342/ENSG00000136826/ENSG00000138166/ENSG00000145016/ENSG00000158050/ENSG00000162772/ENSG00000173334/ENSG00000177606/ENSG00000184557/ENSG00000198369/ENSG00000232810/ENSG00000139318/ENSG00000138835	16	322
GO:0043409	negative regulation of MAPK cascade	9/82	142/12927	2.67956e-07	3.9318e-05	3.01803e-05	ENSG00000120129/ENSG00000128342/ENSG00000136826/ENSG00000138166/ENSG00000158050/ENSG00000162772/ENSG00000198369/ENSG00000139318/ENSG00000138835	9	322
GO:1902532	negative regulation of intracellular signal transduction	14/82	442/12927	6.37438e-07	7.41397e-05	5.69092e-05	ENSG00000120129/ENSG00000128342/ENSG00000130766/ENSG00000136826/ENSG00000138166/ENSG00000158050/ENSG00000159200/ENSG00000162772/ENSG00000166484/ENSG00000167604/ENSG00000184557/ENSG00000198369/ENSG00000139318/ENSG00000138835	14	322
GO:0042326	negative regulation of phosphorylation	13/82	383/12927	7.74342e-07	8.11584e-05	6.22967e-05	ENSG00000120129/ENSG00000128342/ENSG00000136826/ENSG00000138166/ENSG00000145016/ENSG00000158050/ENSG00000162772/ENSG00000173334/ENSG00000177606/ENSG00000184557/ENSG00000198369/ENSG00000139318/ENSG00000138835	13	322
GO:0035335	peptidyl-tyrosine dephosphorylation	7/82	86/12927	1.14356e-06	0.000114408	8.78185e-05	ENSG00000120129/ENSG00000138166/ENSG00000143727/ENSG00000158050/ENSG00000081721/ENSG00000112245/ENSG00000139318	7	322
GO:0006470	protein dephosphorylation	11/82	278/12927	1.35102e-06	0.000129287	9.924e-05	ENSG00000087074/ENSG00000117751/ENSG00000120129/ENSG00000138166/ENSG00000143727/ENSG00000158050/ENSG00000159200/ENSG00000232810/ENSG00000081721/ENSG00000112245/ENSG00000139318	11	322
GO:0001933	negative regulation of protein phosphorylation	12/82	354/12927	2.18134e-06	0.000192045	0.000147413	ENSG00000120129/ENSG00000128342/ENSG00000136826/ENSG00000138166/ENSG00000158050/ENSG00000162772/ENSG00000173334/ENSG00000177606/ENSG00000184557/ENSG00000198369/ENSG00000139318/ENSG00000138835	12	322
GO:0043407	negative regulation of MAP kinase activity	6/82	64/12927	3.02596e-06	0.000252926	0.000194144	ENSG00000120129/ENSG00000138166/ENSG00000158050/ENSG00000198369/ENSG00000139318/ENSG00000138835	6	322
GO:0051348	negative regulation of transferase activity	10/82	244/12927	3.10268e-06	0.000252926	0.000194144	ENSG00000120129/ENSG00000128016/ENSG00000138166/ENSG00000145016/ENSG00000158050/ENSG00000173334/ENSG00000184557/ENSG00000198369/ENSG00000139318/ENSG00000138835	10	322
GO:0045582	positive regulation of T cell differentiation	6/82	71/12927	5.57988e-06	0.000408795	0.000313789	ENSG00000136630/ENSG00000143772/ENSG00000144802/ENSG00000167604/ENSG00000179388/ENSG00000112149	6	322
GO:0046638	positive regulation of alpha-beta T cell differentiation	5/82	41/12927	5.68784e-06	0.000408795	0.000313789	ENSG00000136630/ENSG00000143772/ENSG00000144802/ENSG00000167604/ENSG00000112149	5	322
GO:0033673	negative regulation of kinase activity	9/82	219/12927	9.78536e-06	0.000575812	0.00044199	ENSG00000120129/ENSG00000138166/ENSG00000145016/ENSG00000158050/ENSG00000173334/ENSG00000184557/ENSG00000198369/ENSG00000139318/ENSG00000138835	9	322
GO:0045621	positive regulation of lymphocyte differentiation	6/82	82/12927	1.29068e-05	0.000708549	0.000543878	ENSG00000136630/ENSG00000143772/ENSG00000144802/ENSG00000167604/ENSG00000179388/ENSG00000112149	6	322
GO:0045444	fat cell differentiation	8/82	173/12927	1.34312e-05	0.000708549	0.000543878	ENSG00000122877/ENSG00000123358/ENSG00000128016/ENSG00000136826/ENSG00000153234/ENSG00000177565/ENSG00000185650/ENSG00000232810	8	322
GO:0036003	positive regulation of transcription from RNA polymerase II promoter in response to stress	4/82	24/12927	1.45081e-05	0.000725734	0.000557069	ENSG00000127528/ENSG00000130766/ENSG00000162772/ENSG00000166484	4	322
GO:0043372	positive regulation of CD4-positive, alpha-beta T cell differentiation	4/82	26/12927	2.02157e-05	0.000952303	0.000730982	ENSG00000136630/ENSG00000144802/ENSG00000167604/ENSG00000112149	4	322
GO:0046635	positive regulation of alpha-beta T cell activation	5/82	54/12927	2.25038e-05	0.00101084	0.000775911	ENSG00000136630/ENSG00000143772/ENSG00000144802/ENSG00000167604/ENSG00000112149	5	322
GO:0060674	placenta blood vessel development	4/82	27/12927	2.36173e-05	0.00103963	0.000798015	ENSG00000142871/ENSG00000162775/ENSG00000171223/ENSG00000184557	4	322
GO:0000302	response to reactive oxygen species	8/82	188/12927	2.45204e-05	0.00104259	0.000800283	ENSG00000120129/ENSG00000127528/ENSG00000130766/ENSG00000136826/ENSG00000166484/ENSG00000170345/ENSG00000177606/ENSG00000232810	8	322
GO:0046637	regulation of alpha-beta T cell differentiation	5/82	55/12927	2.46318e-05	0.00104259	0.000800283	ENSG00000136630/ENSG00000143772/ENSG00000144802/ENSG00000167604/ENSG00000112149	5	322
GO:0043491	protein kinase B signaling	8/82	189/12927	2.54738e-05	0.00105777	0.00081194	ENSG00000113070/ENSG00000130766/ENSG00000136826/ENSG00000171608/ENSG00000185650/ENSG00000232810/ENSG00000277632/ENSG00000099985	8	322
GO:0070373	negative regulation of ERK1 and ERK2 cascade	5/82	56/12927	2.69129e-05	0.00105777	0.00081194	ENSG00000120129/ENSG00000128342/ENSG00000136826/ENSG00000162772/ENSG00000139318	5	322
GO:0045619	regulation of lymphocyte differentiation	7/82	139/12927	2.77357e-05	0.00107099	0.000822084	ENSG00000136630/ENSG00000143772/ENSG00000144802/ENSG00000167604/ENSG00000179388/ENSG00000185650/ENSG00000112149	7	322
GO:0045414	regulation of interleukin-8 biosynthetic process	3/82	10/12927	2.85903e-05	0.00108495	0.000832803	ENSG00000136826/ENSG00000142867/ENSG00000232810	3	322
GO:0034599	cellular response to oxidative stress	9/82	257/12927	3.48663e-05	0.00123775	0.000950091	ENSG00000127528/ENSG00000130766/ENSG00000136826/ENSG00000153234/ENSG00000166484/ENSG00000170345/ENSG00000177606/ENSG00000232810/ENSG00000111912	9	322
GO:0042228	interleukin-8 biosynthetic process	3/82	11/12927	3.91318e-05	0.00128551	0.000986747	ENSG00000136826/ENSG00000142867/ENSG00000232810	3	322
GO:0060712	spongiotrophoblast layer development	3/82	11/12927	3.91318e-05	0.00128551	0.000986747	ENSG00000128342/ENSG00000184557/ENSG00000185650	3	322
GO:0043367	CD4-positive, alpha-beta T cell differentiation	5/82	61/12927	4.08893e-05	0.00132349	0.0010159	ENSG00000136630/ENSG00000144802/ENSG00000167604/ENSG00000169508/ENSG00000112149	5	322
GO:2000516	positive regulation of CD4-positive, alpha-beta T cell activation	4/82	31/12927	4.15337e-05	0.00132487	0.00101696	ENSG00000136630/ENSG00000144802/ENSG00000167604/ENSG00000112149	4	322
GO:0006469	negative regulation of protein kinase activity	8/82	204/12927	4.39591e-05	0.00133545	0.00102508	ENSG00000120129/ENSG00000138166/ENSG00000158050/ENSG00000173334/ENSG00000184557/ENSG00000198369/ENSG00000139318/ENSG00000138835	8	322
GO:0016311	dephosphorylation	11/82	409/12927	5.16307e-05	0.00149525	0.00114775	ENSG00000087074/ENSG00000117751/ENSG00000120129/ENSG00000138166/ENSG00000143727/ENSG00000158050/ENSG00000159200/ENSG00000232810/ENSG00000081721/ENSG00000112245/ENSG00000139318	11	322
GO:0071407	cellular response to organic cyclic compound	11/82	427/12927	7.60676e-05	0.00199315	0.00152993	ENSG00000120738/ENSG00000123358/ENSG00000127528/ENSG00000128016/ENSG00000136826/ENSG00000153234/ENSG00000169083/ENSG00000185650/ENSG00000232810/ENSG00000277632/ENSG00000101146	11	322
GO:0034616	response to laminar fluid shear stress	3/82	14/12927	8.51478e-05	0.00212504	0.00163117	ENSG00000127528/ENSG00000136826/ENSG00000166484	3	322
GO:0071498	cellular response to fluid shear stress	3/82	14/12927	8.51478e-05	0.00212504	0.00163117	ENSG00000127528/ENSG00000136826/ENSG00000166484	3	322
GO:0045580	regulation of T cell differentiation	6/82	117/12927	9.66603e-05	0.00233791	0.00179456	ENSG00000136630/ENSG00000143772/ENSG00000144802/ENSG00000167604/ENSG00000179388/ENSG00000112149	6	322
GO:0071901	negative regulation of protein serine/threonine kinase activity	6/82	118/12927	0.000101328	0.00242416	0.00186077	ENSG00000120129/ENSG00000138166/ENSG00000158050/ENSG00000198369/ENSG00000139318/ENSG00000138835	6	322
GO:0035710	CD4-positive, alpha-beta T cell activation	5/82	75/12927	0.00011068	0.00261942	0.00201065	ENSG00000136630/ENSG00000144802/ENSG00000167604/ENSG00000169508/ENSG00000112149	5	322
GO:0006979	response to oxidative stress	10/82	371/12927	0.00011417	0.00267329	0.002052	ENSG00000120129/ENSG00000127528/ENSG00000130766/ENSG00000136826/ENSG00000153234/ENSG00000166484/ENSG00000170345/ENSG00000177606/ENSG00000232810/ENSG00000111912	10	322
GO:0001892	embryonic placenta development	5/82	76/12927	0.000117889	0.00273131	0.00209654	ENSG00000128342/ENSG00000142871/ENSG00000171223/ENSG00000184557/ENSG00000185650	5	322
GO:0042035	regulation of cytokine biosynthetic process	5/82	77/12927	0.000125454	0.00283212	0.00217392	ENSG00000120738/ENSG00000128016/ENSG00000136826/ENSG00000142867/ENSG00000232810	5	322
GO:0042531	positive regulation of tyrosine phosphorylation of STAT protein	4/82	41/12927	0.000127388	0.00283212	0.00217392	ENSG00000128342/ENSG00000184557/ENSG00000232810/ENSG00000099985	4	322
GO:0043370	regulation of CD4-positive, alpha-beta T cell differentiation	4/82	41/12927	0.000127388	0.00283212	0.00217392	ENSG00000136630/ENSG00000144802/ENSG00000167604/ENSG00000112149	4	322
GO:0060711	labyrinthine layer development	4/82	41/12927	0.000127388	0.00283212	0.00217392	ENSG00000142871/ENSG00000171223/ENSG00000184557/ENSG00000185650	4	322
GO:0014065	phosphatidylinositol 3-kinase signaling	6/82	124/12927	0.000133235	0.00290348	0.00222869	ENSG00000136826/ENSG00000137331/ENSG00000171608/ENSG00000185650/ENSG00000232810/ENSG00000099985	6	322
GO:0061061	muscle structure development	11/82	456/12927	0.000136241	0.00293987	0.00225662	ENSG00000113070/ENSG00000120738/ENSG00000122877/ENSG00000128342/ENSG00000136630/ENSG00000159388/ENSG00000162772/ENSG00000170345/ENSG00000179388/ENSG00000185650/ENSG00000232810	11	322
GO:0019216	regulation of lipid metabolic process	9/82	308/12927	0.000140271	0.00299744	0.00230081	ENSG00000120738/ENSG00000131791/ENSG00000136826/ENSG00000142871/ENSG00000145016/ENSG00000148572/ENSG00000177565/ENSG00000184557/ENSG00000232810	9	322
GO:0001890	placenta development	6/82	126/12927	0.000145481	0.00304956	0.00234082	ENSG00000128342/ENSG00000142871/ENSG00000162775/ENSG00000171223/ENSG00000184557/ENSG00000185650	6	322
GO:0034114	regulation of heterotypic cell-cell adhesion	3/82	17/12927	0.000156896	0.00319748	0.00245437	ENSG00000136826/ENSG00000166484/ENSG00000232810	3	322
GO:1900153	positive regulation of nuclear-transcribed mRNA catabolic process, deadenylation-dependent decay	3/82	17/12927	0.000156896	0.00319748	0.00245437	ENSG00000128016/ENSG00000159388/ENSG00000185650	3	322
GO:1901652	response to peptide	10/82	387/12927	0.000161276	0.00322699	0.00247702	ENSG00000120738/ENSG00000122877/ENSG00000123358/ENSG00000127528/ENSG00000130766/ENSG00000136826/ENSG00000153234/ENSG00000159388/ENSG00000184557/ENSG00000185650	10	322
GO:0045624	positive regulation of T-helper cell differentiation	3/82	18/12927	0.000187415	0.00361843	0.00277748	ENSG00000136630/ENSG00000144802/ENSG00000167604	3	322
GO:0042089	cytokine biosynthetic process	5/82	85/12927	0.000200195	0.00383155	0.00294107	ENSG00000120738/ENSG00000128016/ENSG00000136826/ENSG00000142867/ENSG00000232810	5	322
GO:0042107	cytokine metabolic process	5/82	86/12927	0.000211504	0.0040131	0.00308043	ENSG00000120738/ENSG00000128016/ENSG00000136826/ENSG00000142867/ENSG00000232810	5	322
GO:1901214	regulation of neuron death	8/82	257/12927	0.000219086	0.00412144	0.00316359	ENSG00000120738/ENSG00000153234/ENSG00000159388/ENSG00000170345/ENSG00000177606/ENSG00000232810/ENSG00000277632/ENSG00000111912	8	322
GO:1900151	regulation of nuclear-transcribed mRNA catabolic process, deadenylation-dependent decay	3/82	19/12927	0.000221539	0.00413226	0.0031719	ENSG00000128016/ENSG00000159388/ENSG00000185650	3	322
GO:0050678	regulation of epithelial cell proliferation	8/82	263/12927	0.000256217	0.00453203	0.00347876	ENSG00000123358/ENSG00000128016/ENSG00000164920/ENSG00000169083/ENSG00000177606/ENSG00000179388/ENSG00000185650/ENSG00000232810	8	322
GO:0042093	T-helper cell differentiation	4/82	49/12927	0.000256454	0.00453203	0.00347876	ENSG00000136630/ENSG00000144802/ENSG00000167604/ENSG00000169508	4	322
GO:0010818	T cell chemotaxis	3/82	20/12927	0.000259444	0.00453203	0.00347876	ENSG00000169508/ENSG00000171608/ENSG00000277632	3	322
GO:0060713	labyrinthine layer morphogenesis	3/82	20/12927	0.000259444	0.00453203	0.00347876	ENSG00000142871/ENSG00000184557/ENSG00000185650	3	322
GO:0034614	cellular response to reactive oxygen species	6/82	143/12927	0.000289617	0.00494146	0.00379303	ENSG00000127528/ENSG00000136826/ENSG00000166484/ENSG00000170345/ENSG00000177606/ENSG00000232810	6	322
GO:0002294	CD4-positive, alpha-beta T cell differentiation involved in immune response	4/82	51/12927	0.000299583	0.00498622	0.00382739	ENSG00000136630/ENSG00000144802/ENSG00000167604/ENSG00000169508	4	322
GO:0042509	regulation of tyrosine phosphorylation of STAT protein	4/82	51/12927	0.000299583	0.00498622	0.00382739	ENSG00000128342/ENSG00000184557/ENSG00000232810/ENSG00000099985	4	322
GO:2000514	regulation of CD4-positive, alpha-beta T cell activation	4/82	51/12927	0.000299583	0.00498622	0.00382739	ENSG00000136630/ENSG00000144802/ENSG00000167604/ENSG00000112149	4	322
GO:0033687	osteoblast proliferation	3/82	21/12927	0.000301303	0.00498622	0.00382739	ENSG00000142871/ENSG00000164920/ENSG00000171223	3	322
GO:0043312	neutrophil degranulation	18/146	405/12927	6.97786e-07	0.000557554	0.000508774	ENSG00000101160/ENSG00000117984/ENSG00000118640/ENSG00000131504/ENSG00000140678/ENSG00000143119/ENSG00000143862/ENSG00000146425/ENSG00000160255/ENSG00000179163/ENSG00000196743/ENSG00000026297/ENSG00000069424/ENSG00000111679/ENSG00000136238/ENSG00000133048/ENSG00000116473/ENSG00000119396	18	70
GO:0002283	neutrophil activation involved in immune response	18/146	408/12927	7.76536e-07	0.000557554	0.000508774	ENSG00000101160/ENSG00000117984/ENSG00000118640/ENSG00000131504/ENSG00000140678/ENSG00000143119/ENSG00000143862/ENSG00000146425/ENSG00000160255/ENSG00000179163/ENSG00000196743/ENSG00000026297/ENSG00000069424/ENSG00000111679/ENSG00000136238/ENSG00000133048/ENSG00000116473/ENSG00000119396	18	70
GO:0002446	neutrophil mediated immunity	18/146	415/12927	9.92684e-07	0.000557554	0.000508774	ENSG00000101160/ENSG00000117984/ENSG00000118640/ENSG00000131504/ENSG00000140678/ENSG00000143119/ENSG00000143862/ENSG00000146425/ENSG00000160255/ENSG00000179163/ENSG00000196743/ENSG00000026297/ENSG00000069424/ENSG00000111679/ENSG00000136238/ENSG00000133048/ENSG00000116473/ENSG00000119396	18	70
GO:0042119	neutrophil activation	18/146	416/12927	1.02767e-06	0.000557554	0.000508774	ENSG00000101160/ENSG00000117984/ENSG00000118640/ENSG00000131504/ENSG00000140678/ENSG00000143119/ENSG00000143862/ENSG00000146425/ENSG00000160255/ENSG00000179163/ENSG00000196743/ENSG00000026297/ENSG00000069424/ENSG00000111679/ENSG00000136238/ENSG00000133048/ENSG00000116473/ENSG00000119396	18	70
GO:0036230	granulocyte activation	18/146	421/12927	1.22003e-06	0.000557554	0.000508774	ENSG00000101160/ENSG00000117984/ENSG00000118640/ENSG00000131504/ENSG00000140678/ENSG00000143119/ENSG00000143862/ENSG00000146425/ENSG00000160255/ENSG00000179163/ENSG00000196743/ENSG00000026297/ENSG00000069424/ENSG00000111679/ENSG00000136238/ENSG00000133048/ENSG00000116473/ENSG00000119396	18	70
GO:0043299	leukocyte degranulation	18/146	444/12927	2.59842e-06	0.00101784	0.000928789	ENSG00000101160/ENSG00000117984/ENSG00000118640/ENSG00000131504/ENSG00000140678/ENSG00000143119/ENSG00000143862/ENSG00000146425/ENSG00000160255/ENSG00000179163/ENSG00000196743/ENSG00000026297/ENSG00000069424/ENSG00000111679/ENSG00000136238/ENSG00000133048/ENSG00000116473/ENSG00000119396	18	70
GO:0002444	myeloid leukocyte mediated immunity	18/146	458/12927	4.01508e-06	0.00137617	0.00125577	ENSG00000101160/ENSG00000117984/ENSG00000118640/ENSG00000131504/ENSG00000140678/ENSG00000143119/ENSG00000143862/ENSG00000146425/ENSG00000160255/ENSG00000179163/ENSG00000196743/ENSG00000026297/ENSG00000069424/ENSG00000111679/ENSG00000136238/ENSG00000133048/ENSG00000116473/ENSG00000119396	18	70
GO:0031640	killing of cells of other organism	2/4	22/12927	1.65552e-05	0.000943647	0.000197501	ENSG00000115523/ENSG00000180644	2	251
GO:0044364	disruption of cells of other organism	2/4	22/12927	1.65552e-05	0.000943647	0.000197501	ENSG00000115523/ENSG00000180644	2	251
GO:0006968	cellular defense response	2/4	33/12927	3.77975e-05	0.00161584	0.000338188	ENSG00000115523/ENSG00000180644	2	251
GO:0031640	killing of cells of other organism	2/6	22/12927	4.13027e-05	0.000784751	0.000366445	ENSG00000197903/ENSG00000153094	2	266
GO:0044364	disruption of cells of other organism	2/6	22/12927	4.13027e-05	0.000784751	0.000366445	ENSG00000197903/ENSG00000153094	2	266

## Sheet: Luma-only
ID	Description	GeneRatio	BgRatio	pvalue	p.adjust	qvalue	geneID	Count	Louvain Community
GO:0043161	proteasome-mediated ubiquitin-dependent protein catabolic process	19/163	400/12927	6.80706e-07	0.00115718	0.0010989	ENSG00000078304/ENSG00000080815/ENSG00000100519/ENSG00000100567/ENSG00000100764/ENSG00000100804/ENSG00000100897/ENSG00000100902/ENSG00000100911/ENSG00000119682/ENSG00000165525/ENSG00000166170/ENSG00000180008/ENSG00000182979/ENSG00000198252/ENSG00000066427/ENSG00000050130/ENSG00000092010/ENSG00000142208	19	150
GO:0010498	proteasomal protein catabolic process	20/163	451/12927	9.97566e-07	0.00115718	0.0010989	ENSG00000078304/ENSG00000080815/ENSG00000100519/ENSG00000100567/ENSG00000100764/ENSG00000100804/ENSG00000100897/ENSG00000100902/ENSG00000100911/ENSG00000119682/ENSG00000165525/ENSG00000166170/ENSG00000180008/ENSG00000182979/ENSG00000198252/ENSG00000066427/ENSG00000050130/ENSG00000092010/ENSG00000009830/ENSG00000142208	20	150
GO:0043488	regulation of mRNA stability	11/163	157/12927	4.68362e-06	0.00259864	0.00246777	ENSG00000100461/ENSG00000100519/ENSG00000100567/ENSG00000100722/ENSG00000100764/ENSG00000100804/ENSG00000100823/ENSG00000100902/ENSG00000100911/ENSG00000092010/ENSG00000142208	11	150
GO:0006521	regulation of cellular amino acid metabolic process	7/163	55/12927	5.43639e-06	0.00259864	0.00246777	ENSG00000100519/ENSG00000100567/ENSG00000100764/ENSG00000100804/ENSG00000100902/ENSG00000100911/ENSG00000092010	7	150
GO:1901532	regulation of hematopoietic progenitor cell differentiation	8/163	79/12927	6.56691e-06	0.00259864	0.00246777	ENSG00000100519/ENSG00000100567/ENSG00000100764/ENSG00000100804/ENSG00000100902/ENSG00000100911/ENSG00000126804/ENSG00000092010	8	150
GO:0043487	regulation of RNA stability	11/163	163/12927	6.72063e-06	0.00259864	0.00246777	ENSG00000100461/ENSG00000100519/ENSG00000100567/ENSG00000100722/ENSG00000100764/ENSG00000100804/ENSG00000100823/ENSG00000100902/ENSG00000100911/ENSG00000092010/ENSG00000142208	11	150
GO:0007018	microtubule-based movement	12/81	255/12927	5.67343e-08	6.75138e-07	4.8672e-07	ENSG00000090889/ENSG00000112984/ENSG00000126787/ENSG00000137807/ENSG00000138160/ENSG00000138182/ENSG00000138778/ENSG00000142945/ENSG00000161800/ENSG00000163808/ENSG00000186185/ENSG00000237649	12	208
GO:0051988	regulation of attachment of spindle microtubules to kinetochore	4/81	12/12927	6.81584e-07	7.29066e-06	5.25598e-06	ENSG00000117650/ENSG00000134057/ENSG00000161800/ENSG00000076382	4	208
GO:0006890	retrograde vesicle-mediated transport, Golgi to ER	7/81	83/12927	8.2487e-07	8.53561e-06	6.15349e-06	ENSG00000090889/ENSG00000137807/ENSG00000138160/ENSG00000138778/ENSG00000142945/ENSG00000161800/ENSG00000163808	7	208
GO:0032465	regulation of cytokinesis	6/81	70/12927	4.77873e-06	4.13578e-05	2.98156e-05	ENSG00000112984/ENSG00000137807/ENSG00000138182/ENSG00000161800/ENSG00000166851/ENSG00000198901	6	208
GO:0000132	establishment of mitotic spindle orientation	4/81	28/12927	2.61221e-05	0.000197367	0.000142286	ENSG00000080986/ENSG00000115163/ENSG00000164109/ENSG00000166851	4	208
GO:0007276	gamete generation	12/81	469/12927	3.28345e-05	0.000242314	0.000174689	ENSG00000066279/ENSG00000112742/ENSG00000121152/ENSG00000134057/ENSG00000137812/ENSG00000158402/ENSG00000161800/ENSG00000164104/ENSG00000164611/ENSG00000166851/ENSG00000237649/ENSG00000105011	12	208
GO:0051294	establishment of spindle orientation	4/81	32/12927	4.50124e-05	0.000324635	0.000234036	ENSG00000080986/ENSG00000115163/ENSG00000164109/ENSG00000166851	4	208
GO:0034080	CENP-A containing nucleosome assembly	4/81	33/12927	5.09778e-05	0.000362171	0.000261096	ENSG00000104147/ENSG00000115163/ENSG00000123485/ENSG00000137812	4	208
GO:0061641	CENP-A containing chromatin organization	4/81	33/12927	5.09778e-05	0.000362171	0.000261096	ENSG00000104147/ENSG00000115163/ENSG00000123485/ENSG00000137812	4	208
GO:0031055	chromatin remodeling at centromere	4/81	37/12927	8.07273e-05	0.000549245	0.000395962	ENSG00000104147/ENSG00000115163/ENSG00000123485/ENSG00000137812	4	208
GO:0032506	cytokinetic process	4/81	37/12927	8.07273e-05	0.000549245	0.000395962	ENSG00000112984/ENSG00000137807/ENSG00000138182/ENSG00000161800	4	208
GO:0090231	regulation of spindle checkpoint	3/81	14/12927	8.20851e-05	0.000549245	0.000395962	ENSG00000080986/ENSG00000134057/ENSG00000164109	3	208
GO:0090266	regulation of mitotic cell cycle spindle assembly checkpoint	3/81	14/12927	8.20851e-05	0.000549245	0.000395962	ENSG00000080986/ENSG00000134057/ENSG00000164109	3	208
GO:1903504	regulation of mitotic spindle checkpoint	3/81	14/12927	8.20851e-05	0.000549245	0.000395962	ENSG00000080986/ENSG00000134057/ENSG00000164109	3	208
GO:0051445	regulation of meiotic cell cycle	4/81	38/12927	8.97965e-05	0.000593655	0.000427978	ENSG00000066279/ENSG00000112742/ENSG00000117399/ENSG00000158402	4	208
GO:0051382	kinetochore assembly	3/81	16/12927	0.000125147	0.000810478	0.000584289	ENSG00000115163/ENSG00000117724/ENSG00000138778	3	208
GO:0043486	histone exchange	4/81	44/12927	0.000160499	0.00102547	0.00073928	ENSG00000104147/ENSG00000115163/ENSG00000123485/ENSG00000137812	4	208
GO:0051438	regulation of ubiquitin-protein transferase activity	4/81	48/12927	0.000225722	0.00143258	0.00103278	ENSG00000117399/ENSG00000164109/ENSG00000166851/ENSG00000175063	4	208
GO:0006998	nuclear envelope organization	4/81	50/12927	0.000264634	0.00165745	0.00119489	ENSG00000134057/ENSG00000157456/ENSG00000166851/ENSG00000170312	4	208
GO:0072698	protein localization to microtubule cytoskeleton	4/81	50/12927	0.000264634	0.00165745	0.00119489	ENSG00000101447/ENSG00000112742/ENSG00000138182/ENSG00000076382	4	208
GO:0051307	meiotic chromosome separation	3/81	21/12927	0.000290583	0.00179633	0.00129501	ENSG00000112742/ENSG00000121152/ENSG00000135476	3	208
GO:0007050	cell cycle arrest	7/81	208/12927	0.000320462	0.00193088	0.00139201	ENSG00000075218/ENSG00000100526/ENSG00000111206/ENSG00000134057/ENSG00000138182/ENSG00000158402/ENSG00000170312	7	208
GO:0044380	protein localization to cytoskeleton	4/81	53/12927	0.000331724	0.00197325	0.00142256	ENSG00000101447/ENSG00000112742/ENSG00000138182/ENSG00000076382	4	208
GO:0007292	female gamete generation	5/81	96/12927	0.000333711	0.00197325	0.00142256	ENSG00000066279/ENSG00000112742/ENSG00000121152/ENSG00000134057/ENSG00000166851	5	208
GO:0007283	spermatogenesis	9/81	356/12927	0.000374432	0.00217291	0.00156649	ENSG00000066279/ENSG00000134057/ENSG00000137812/ENSG00000158402/ENSG00000161800/ENSG00000164104/ENSG00000164611/ENSG00000237649/ENSG00000105011	9	208
GO:0007143	female meiotic nuclear division	3/81	24/12927	0.00043626	0.00244306	0.00176125	ENSG00000112742/ENSG00000121152/ENSG00000166851	3	208
GO:0048232	male gamete generation	9/81	368/12927	0.000476554	0.0026531	0.00191267	ENSG00000066279/ENSG00000134057/ENSG00000137812/ENSG00000158402/ENSG00000161800/ENSG00000164104/ENSG00000164611/ENSG00000237649/ENSG00000105011	9	208
GO:0032467	positive regulation of cytokinesis	3/81	25/12927	0.000493518	0.00271577	0.00195785	ENSG00000137807/ENSG00000138182/ENSG00000161800	3	208
GO:0022412	cellular process involved in reproduction in multicellular organism	7/81	230/12927	0.000586033	0.003152	0.00227234	ENSG00000066279/ENSG00000112742/ENSG00000121152/ENSG00000134057/ENSG00000137812/ENSG00000164104/ENSG00000166851	7	208
GO:0032392	DNA geometric change	5/81	113/12927	0.000705411	0.00375169	0.00270466	ENSG00000085999/ENSG00000093009/ENSG00000164104/ENSG00000186871/ENSG00000051180	5	208
GO:0006997	nucleus organization	5/81	114/12927	0.000734187	0.00388303	0.00279936	ENSG00000134057/ENSG00000157456/ENSG00000164104/ENSG00000166851/ENSG00000170312	5	208
GO:0051443	positive regulation of ubiquitin-protein transferase activity	3/81	29/12927	0.00077003	0.00402785	0.00290376	ENSG00000117399/ENSG00000166851/ENSG00000175063	3	208
GO:1901976	regulation of cell cycle checkpoint	3/81	31/12927	0.000938759	0.0048836	0.00352068	ENSG00000080986/ENSG00000134057/ENSG00000164109	3	208
GO:0043044	ATP-dependent chromatin remodeling	4/81	70/12927	0.000958294	0.00493133	0.00355509	ENSG00000104147/ENSG00000115163/ENSG00000123485/ENSG00000137812	4	208
GO:0002281	macrophage activation involved in immune response	3/6	10/12927	6.65949e-09	4.38194e-06	1.44406e-06	ENSG00000095970/ENSG00000135077/ENSG00000011600	3	139
GO:0032675	regulation of interleukin-6 production	4/6	104/12927	5.85734e-08	1.15743e-05	3.81429e-06	ENSG00000095970/ENSG00000135077/ENSG00000158869/ENSG00000011600	4	139
GO:0032635	interleukin-6 production	4/6	112/12927	7.9038e-08	1.15743e-05	3.81429e-06	ENSG00000095970/ENSG00000135077/ENSG00000158869/ENSG00000011600	4	139
GO:0032680	regulation of tumor necrosis factor production	4/6	118/12927	9.75831e-08	1.15743e-05	3.81429e-06	ENSG00000095970/ENSG00000135077/ENSG00000158869/ENSG00000011600	4	139
GO:0032640	tumor necrosis factor production	4/6	121/12927	1.0799e-07	1.15743e-05	3.81429e-06	ENSG00000095970/ENSG00000135077/ENSG00000158869/ENSG00000011600	4	139
GO:1903555	regulation of tumor necrosis factor superfamily cytokine production	4/6	121/12927	1.0799e-07	1.15743e-05	3.81429e-06	ENSG00000095970/ENSG00000135077/ENSG00000158869/ENSG00000011600	4	139
GO:0071706	tumor necrosis factor superfamily cytokine production	4/6	125/12927	1.23131e-07	1.15743e-05	3.81429e-06	ENSG00000095970/ENSG00000135077/ENSG00000158869/ENSG00000011600	4	139
GO:0032653	regulation of interleukin-10 production	3/6	43/12927	6.80944e-07	4.97846e-05	1.64064e-05	ENSG00000095970/ENSG00000158869/ENSG00000011600	3	139
GO:0032613	interleukin-10 production	3/6	46/12927	8.37155e-07	5.50848e-05	1.8153e-05	ENSG00000095970/ENSG00000158869/ENSG00000011600	3	139
GO:0032760	positive regulation of tumor necrosis factor production	3/6	68/12927	2.75323e-06	0.000131872	4.34582e-05	ENSG00000135077/ENSG00000158869/ENSG00000011600	3	139
GO:0032652	regulation of interleukin-1 production	3/6	69/12927	2.87787e-06	0.000131872	4.34582e-05	ENSG00000095970/ENSG00000135077/ENSG00000011600	3	139
GO:1903557	positive regulation of tumor necrosis factor superfamily cytokine production	3/6	70/12927	3.00621e-06	0.000131872	4.34582e-05	ENSG00000135077/ENSG00000158869/ENSG00000011600	3	139
GO:0042116	macrophage activation	3/6	74/12927	3.55751e-06	0.000146303	4.82137e-05	ENSG00000095970/ENSG00000135077/ENSG00000011600	3	139
GO:0032612	interleukin-1 production	3/6	78/12927	4.1721e-06	0.000158506	5.22352e-05	ENSG00000095970/ENSG00000135077/ENSG00000011600	3	139
GO:0001819	positive regulation of cytokine production	4/6	357/12927	8.21238e-06	0.000270187	8.90394e-05	ENSG00000095970/ENSG00000135077/ENSG00000158869/ENSG00000011600	4	139
GO:0042742	defense response to bacterium	3/6	120/12927	1.52889e-05	0.000437394	0.000144142	ENSG00000095970/ENSG00000135077/ENSG00000158869	3	139
GO:0045672	positive regulation of osteoclast differentiation	2/6	16/12927	2.14825e-05	0.000523538	0.00017253	ENSG00000095970/ENSG00000011600	2	139
GO:2000010	positive regulation of protein localization to cell surface	2/6	16/12927	2.14825e-05	0.000523538	0.00017253	ENSG00000158869/ENSG00000011600	2	139
GO:0060143	positive regulation of syncytium formation by plasma membrane fusion	2/6	17/12927	2.43419e-05	0.000572034	0.000188512	ENSG00000095970/ENSG00000011600	2	139
GO:0060142	regulation of syncytium formation by plasma membrane fusion	2/6	18/12927	2.73789e-05	0.000621219	0.000204721	ENSG00000095970/ENSG00000011600	2	139
GO:0043032	positive regulation of macrophage activation	2/6	19/12927	3.05937e-05	0.000671021	0.000221133	ENSG00000095970/ENSG00000135077	2	139
GO:0001773	myeloid dendritic cell activation	2/6	20/12927	3.3986e-05	0.000721379	0.000237729	ENSG00000066336/ENSG00000135077	2	139
GO:0032753	positive regulation of interleukin-4 production	2/6	21/12927	3.75557e-05	0.000772238	0.000254489	ENSG00000135077/ENSG00000158869	2	139
GO:0032673	regulation of interleukin-4 production	2/6	24/12927	4.93283e-05	0.000983577	0.000324135	ENSG00000135077/ENSG00000158869	2	139
GO:0032814	regulation of natural killer cell activation	2/6	25/12927	5.36067e-05	0.00103745	0.000341888	ENSG00000135077/ENSG00000011600	2	139
GO:0032633	interleukin-4 production	2/6	29/12927	7.24878e-05	0.00132492	0.000436622	ENSG00000135077/ENSG00000158869	2	139
GO:0032733	positive regulation of interleukin-10 production	2/6	30/12927	7.76494e-05	0.0013809	0.000455072	ENSG00000095970/ENSG00000158869	2	139
GO:0097028	dendritic cell differentiation	2/6	31/12927	8.29874e-05	0.00143699	0.000473557	ENSG00000066336/ENSG00000095970	2	139
GO:0070661	leukocyte proliferation	3/6	216/12927	8.86648e-05	0.00149593	0.000492981	ENSG00000095970/ENSG00000135077/ENSG00000011600	3	139
GO:0001818	negative regulation of cytokine production	3/6	218/12927	9.11302e-05	0.00149909	0.000494022	ENSG00000095970/ENSG00000135077/ENSG00000011600	3	139
GO:0006909	phagocytosis	3/6	222/12927	9.61954e-05	0.00154382	0.000508762	ENSG00000095970/ENSG00000158869/ENSG00000011600	3	139
GO:2000008	regulation of protein localization to cell surface	2/6	34/12927	0.000100058	0.00156758	0.000516592	ENSG00000158869/ENSG00000011600	2	139
GO:0001774	microglial cell activation	2/6	35/12927	0.000106101	0.00158302	0.000521681	ENSG00000095970/ENSG00000011600	2	139
GO:0002269	leukocyte activation involved in inflammatory response	2/6	35/12927	0.000106101	0.00158302	0.000521681	ENSG00000095970/ENSG00000011600	2	139
GO:0032103	positive regulation of response to external stimulus	3/6	231/12927	0.000108261	0.00158302	0.000521681	ENSG00000095970/ENSG00000135077/ENSG00000158869	3	139
GO:0000768	syncytium formation by plasma membrane fusion	2/6	39/12927	0.000132026	0.00180986	0.000596434	ENSG00000095970/ENSG00000011600	2	139
GO:0043277	apoptotic cell clearance	2/6	39/12927	0.000132026	0.00180986	0.000596434	ENSG00000095970/ENSG00000011600	2	139
GO:0140253	cell-cell fusion	2/6	39/12927	0.000132026	0.00180986	0.000596434	ENSG00000095970/ENSG00000011600	2	139
GO:0006949	syncytium formation	2/6	40/12927	0.000138946	0.00186585	0.000614885	ENSG00000095970/ENSG00000011600	2	139
GO:0032732	positive regulation of interleukin-1 production	2/6	41/12927	0.000146041	0.00186813	0.000615638	ENSG00000135077/ENSG00000011600	2	139
GO:0006911	phagocytosis, engulfment	2/6	42/12927	0.000153312	0.00186813	0.000615638	ENSG00000095970/ENSG00000158869	2	139
GO:0043030	regulation of macrophage activation	2/6	42/12927	0.000153312	0.00186813	0.000615638	ENSG00000095970/ENSG00000135077	2	139
GO:0061900	glial cell activation	2/6	42/12927	0.000153312	0.00186813	0.000615638	ENSG00000095970/ENSG00000011600	2	139
GO:0032720	negative regulation of tumor necrosis factor production	2/6	46/12927	0.000184142	0.00220301	0.000725997	ENSG00000095970/ENSG00000135077	2	139
GO:0150076	neuroinflammatory response	2/6	47/12927	0.000192287	0.00225937	0.000744569	ENSG00000095970/ENSG00000011600	2	139
GO:1903556	negative regulation of tumor necrosis factor superfamily cytokine production	2/6	48/12927	0.000200606	0.00229039	0.000754793	ENSG00000095970/ENSG00000135077	2	139
GO:1903532	positive regulation of secretion by cell	3/6	285/12927	0.000201889	0.00229039	0.000754793	ENSG00000095970/ENSG00000135077/ENSG00000158869	3	139
GO:0045670	regulation of osteoclast differentiation	2/6	49/12927	0.000209099	0.00233198	0.000768499	ENSG00000095970/ENSG00000011600	2	139
GO:1903829	positive regulation of cellular protein localization	3/6	296/12927	0.000225829	0.00244439	0.000805543	ENSG00000095970/ENSG00000158869/ENSG00000011600	3	139
GO:0099024	plasma membrane invagination	2/6	51/12927	0.000226608	0.00244439	0.000805543	ENSG00000095970/ENSG00000158869	2	139
GO:0030101	natural killer cell activation	2/6	52/12927	0.000235624	0.00246096	0.000811002	ENSG00000135077/ENSG00000011600	2	139
GO:0050766	positive regulation of phagocytosis	2/6	52/12927	0.000235624	0.00246096	0.000811002	ENSG00000095970/ENSG00000158869	2	139
GO:0051047	positive regulation of secretion	3/6	305/12927	0.000246742	0.00253406	0.000835093	ENSG00000095970/ENSG00000135077/ENSG00000158869	3	139
GO:0032623	interleukin-2 production	2/6	54/12927	0.000254176	0.00253406	0.000835093	ENSG00000135077/ENSG00000158869	2	139
GO:0034394	protein localization to cell surface	2/6	54/12927	0.000254176	0.00253406	0.000835093	ENSG00000158869/ENSG00000011600	2	139
GO:0001910	regulation of leukocyte mediated cytotoxicity	2/6	56/12927	0.000273424	0.00264578	0.00087191	ENSG00000135077/ENSG00000011600	2	139
GO:0010324	membrane invagination	2/6	59/12927	0.000303597	0.00281361	0.000927219	ENSG00000095970/ENSG00000158869	2	139
GO:0032945	negative regulation of mononuclear cell proliferation	2/6	59/12927	0.000303597	0.00281361	0.000927219	ENSG00000135077/ENSG00000011600	2	139
GO:0050672	negative regulation of lymphocyte proliferation	2/6	59/12927	0.000303597	0.00281361	0.000927219	ENSG00000135077/ENSG00000011600	2	139
GO:0032642	regulation of chemokine production	2/6	60/12927	0.000314	0.00286962	0.000945674	ENSG00000095970/ENSG00000135077	2	139
GO:0032651	regulation of interleukin-1 beta production	2/6	61/12927	0.000324577	0.00288611	0.000951109	ENSG00000095970/ENSG00000011600	2	139
GO:0070664	negative regulation of leukocyte proliferation	2/6	61/12927	0.000324577	0.00288611	0.000951109	ENSG00000135077/ENSG00000011600	2	139
GO:0032602	chemokine production	2/6	66/12927	0.000380054	0.00326224	0.00107506	ENSG00000095970/ENSG00000135077	2	139
GO:0032755	positive regulation of interleukin-6 production	2/6	66/12927	0.000380054	0.00326224	0.00107506	ENSG00000158869/ENSG00000011600	2	139
GO:0031341	regulation of cell killing	2/6	67/12927	0.000391667	0.00326224	0.00107506	ENSG00000135077/ENSG00000011600	2	139
GO:1901224	positive regulation of NIK/NF-kappaB signaling	2/6	67/12927	0.000391667	0.00326224	0.00107506	ENSG00000095970/ENSG00000135077	2	139
GO:0045088	regulation of innate immune response	3/6	362/12927	0.000409038	0.00336434	0.00110871	ENSG00000095970/ENSG00000135077/ENSG00000158869	3	139
GO:0032611	interleukin-1 beta production	2/6	69/12927	0.00041541	0.00337457	0.00111208	ENSG00000095970/ENSG00000011600	2	139
GO:0050764	regulation of phagocytosis	2/6	73/12927	0.000464959	0.00373102	0.00122955	ENSG00000095970/ENSG00000158869	2	139
GO:0002286	T cell activation involved in immune response	2/6	77/12927	0.000517255	0.0039576	0.00130422	ENSG00000135077/ENSG00000158869	2	139
GO:0031349	positive regulation of defense response	3/6	395/12927	0.000528674	0.00399848	0.00131769	ENSG00000095970/ENSG00000135077/ENSG00000158869	3	139
GO:0001909	leukocyte mediated cytotoxicity	2/6	79/12927	0.000544431	0.00407086	0.00134154	ENSG00000135077/ENSG00000011600	2	139
GO:0002181	cytoplasmic translation	24/94	93/12927	1.48494e-31	1.13991e-29	1.08589e-29	ENSG00000105640/ENSG00000108298/ENSG00000114391/ENSG00000130255/ENSG00000142541/ENSG00000142676/ENSG00000144713/ENSG00000161016/ENSG00000162244/ENSG00000168028/ENSG00000171858/ENSG00000172809/ENSG00000174748/ENSG00000182899/ENSG00000198755/ENSG00000198918/ENSG00000213741/ENSG00000229117/ENSG00000233927/ENSG00000241343/ENSG00000063177/ENSG00000089009/ENSG00000071082/ENSG00000163682	24	54
GO:0000028	ribosomal small subunit assembly	9/94	16/12927	4.21378e-16	2.19959e-14	2.09536e-14	ENSG00000083845/ENSG00000105372/ENSG00000115268/ENSG00000124614/ENSG00000164587/ENSG00000168028/ENSG00000172809/ENSG00000177954/ENSG00000233927	9	54
GO:0000027	ribosomal large subunit assembly	7/94	27/12927	6.75909e-10	3.04159e-08	2.89745e-08	ENSG00000105373/ENSG00000114391/ENSG00000122406/ENSG00000142676/ENSG00000172809/ENSG00000197958/ENSG00000089009	7	54
GO:0030490	maturation of SSU-rRNA	6/94	45/12927	8.15505e-07	3.54744e-05	3.37934e-05	ENSG00000105372/ENSG00000142937/ENSG00000164587/ENSG00000171858/ENSG00000233927/ENSG00000105193	6	54
GO:0000462	maturation of SSU-rRNA from tricistronic rRNA transcript (SSU-rRNA, 5.8S rRNA, LSU-rRNA)	5/94	34/12927	4.30112e-06	0.000181063	0.000172483	ENSG00000105372/ENSG00000142937/ENSG00000164587/ENSG00000171858/ENSG00000105193	5	54
GO:0051444	negative regulation of ubiquitin-protein transferase activity	4/94	16/12927	4.46306e-06	0.000182009	0.000173384	ENSG00000122406/ENSG00000125691/ENSG00000142676/ENSG00000171863	4	54
GO:0034248	regulation of cellular amide metabolic process	12/94	367/12927	1.34521e-05	0.00053197	0.000506761	ENSG00000108349/ENSG00000122406/ENSG00000141736/ENSG00000141738/ENSG00000142541/ENSG00000149273/ENSG00000164587/ENSG00000170889/ENSG00000172057/ENSG00000172809/ENSG00000198034/ENSG00000204628	12	54
GO:0000470	maturation of LSU-rRNA	4/94	21/12927	1.42732e-05	0.000532187	0.000506968	ENSG00000136942/ENSG00000148303/ENSG00000198755/ENSG00000147604	4	54
GO:0006417	regulation of translation	11/94	314/12927	1.67228e-05	0.000606202	0.000577475	ENSG00000108349/ENSG00000122406/ENSG00000141736/ENSG00000141738/ENSG00000142541/ENSG00000149273/ENSG00000164587/ENSG00000170889/ENSG00000172809/ENSG00000198034/ENSG00000204628	11	54
GO:2000059	negative regulation of ubiquitin-dependent protein catabolic process	5/94	45/12927	1.77305e-05	0.000625359	0.000595724	ENSG00000105373/ENSG00000122406/ENSG00000125691/ENSG00000142676/ENSG00000171863	5	54
GO:0051438	regulation of ubiquitin-protein transferase activity	5/94	48/12927	2.44258e-05	0.000838832	0.000799081	ENSG00000122406/ENSG00000125691/ENSG00000140988/ENSG00000142676/ENSG00000171863	5	54
GO:1903051	negative regulation of proteolysis involved in cellular protein catabolic process	5/94	64/12927	9.92417e-05	0.00332078	0.00316341	ENSG00000105373/ENSG00000122406/ENSG00000125691/ENSG00000142676/ENSG00000171863	5	54
GO:0034101	erythrocyte homeostasis	6/94	109/12927	0.000139615	0.00455495	0.0043391	ENSG00000105372/ENSG00000125686/ENSG00000126351/ENSG00000138326/ENSG00000164587/ENSG00000182774	6	54
GO:0043368	positive T cell selection	4/23	26/12927	1.10919e-07	6.61816e-06	4.05729e-06	ENSG00000115085/ENSG00000167286/ENSG00000198851/ENSG00000073861	4	80
GO:0045058	T cell selection	4/23	37/12927	4.83704e-07	2.0035e-05	1.22825e-05	ENSG00000115085/ENSG00000167286/ENSG00000198851/ENSG00000073861	4	80
GO:0045059	positive thymic T cell selection	3/23	10/12927	5.85637e-07	2.20693e-05	1.35297e-05	ENSG00000115085/ENSG00000167286/ENSG00000198851	3	80
GO:0050900	leukocyte migration	7/23	320/12927	9.29945e-07	3.17067e-05	1.9438e-05	ENSG00000115085/ENSG00000116824/ENSG00000160791/ENSG00000182866/ENSG00000186810/ENSG00000271503/ENSG00000073861	7	80
GO:0045061	thymic T cell selection	3/23	16/12927	2.714e-06	8.09676e-05	4.96376e-05	ENSG00000115085/ENSG00000167286/ENSG00000198851	3	80
GO:0019835	cytolysis	3/23	17/12927	3.29174e-06	9.42756e-05	5.77961e-05	ENSG00000145649/ENSG00000180644/ENSG00000100450	3	80
GO:0019722	calcium-mediated signaling	5/23	155/12927	6.56653e-06	0.000180832	0.00011086	ENSG00000115085/ENSG00000160791/ENSG00000186810/ENSG00000198851/ENSG00000101082	5	80
GO:0042102	positive regulation of T cell proliferation	4/23	72/12927	7.23042e-06	0.00019174	0.000117547	ENSG00000115085/ENSG00000198851/ENSG00000271503/ENSG00000013725	4	80
GO:0032609	interferon-gamma production	4/23	85/12927	1.40141e-05	0.000317119	0.000194411	ENSG00000116824/ENSG00000153283/ENSG00000163508/ENSG00000198851	4	80
GO:0042129	regulation of T cell proliferation	4/23	119/12927	5.28013e-05	0.000945143	0.000579425	ENSG00000115085/ENSG00000198851/ENSG00000271503/ENSG00000013725	4	80
GO:0031295	T cell costimulation	3/23	46/12927	7.10509e-05	0.00124079	0.000760673	ENSG00000110448/ENSG00000182866/ENSG00000198851	3	80
GO:0031294	lymphocyte costimulation	3/23	47/12927	7.58072e-05	0.00129233	0.000792271	ENSG00000110448/ENSG00000182866/ENSG00000198851	3	80
GO:0072678	T cell migration	3/23	50/12927	9.13141e-05	0.00145291	0.000890713	ENSG00000115085/ENSG00000186810/ENSG00000271503	3	80
GO:0042098	T cell proliferation	4/23	146/12927	0.000116995	0.00182105	0.0011164	ENSG00000115085/ENSG00000198851/ENSG00000271503/ENSG00000013725	4	80
GO:0019932	second-messenger-mediated signaling	5/23	289/12927	0.000130405	0.0018674	0.00114482	ENSG00000115085/ENSG00000160791/ENSG00000186810/ENSG00000198851/ENSG00000101082	5	80
GO:0033632	regulation of cell-cell adhesion mediated by integrin	2/23	10/12927	0.000135094	0.00189662	0.00116273	ENSG00000198851/ENSG00000271503	2	80
GO:0033077	T cell differentiation in thymus	3/23	58/12927	0.000142426	0.0019611	0.00120226	ENSG00000115085/ENSG00000167286/ENSG00000198851	3	80
GO:0071888	macrophage apoptotic process	2/23	11/12927	0.000164936	0.00220887	0.00135416	ENSG00000160791/ENSG00000271503	2	80
GO:0001771	immunological synapse formation	2/23	12/12927	0.000197709	0.00248351	0.00152253	ENSG00000180644/ENSG00000013725	2	80
GO:0033033	negative regulation of myeloid cell apoptotic process	2/23	13/12927	0.000233404	0.00288133	0.00176641	ENSG00000160791/ENSG00000271503	2	80
GO:0032649	regulation of interferon-gamma production	3/23	74/12927	0.000293714	0.00350499	0.00214875	ENSG00000116824/ENSG00000153283/ENSG00000198851	3	80
GO:0033631	cell-cell adhesion mediated by integrin	2/23	15/12927	0.000313518	0.00367998	0.00225603	ENSG00000198851/ENSG00000271503	2	80
GO:0046641	positive regulation of alpha-beta T cell proliferation	2/23	17/12927	0.000405202	0.00446345	0.00273634	ENSG00000115085/ENSG00000198851	2	80
GO:0002460	adaptive immune response based on somatic recombination of immune receptors built from immunoglobulin superfamily domains	4/23	204/12927	0.000421412	0.00450344	0.00276086	ENSG00000153563/ENSG00000180644/ENSG00000101082/ENSG00000073861	4	80
GO:0006925	inflammatory cell apoptotic process	2/23	18/12927	0.000455359	0.00479466	0.00293939	ENSG00000160791/ENSG00000271503	2	80
GO:0002456	T cell mediated immunity	3/23	87/12927	0.000473071	0.00490897	0.00300947	ENSG00000153563/ENSG00000180644/ENSG00000073861	3	80
GO:0032922	circadian regulation of gene expression	3/6	56/12927	1.52605e-06	6.19577e-05	2.95572e-05	ENSG00000126368/ENSG00000159208/ENSG00000049246	3	178
GO:0042752	regulation of circadian rhythm	3/6	86/12927	5.60461e-06	0.000189623	9.04603e-05	ENSG00000126368/ENSG00000174738/ENSG00000049246	3	178
GO:0042749	regulation of circadian sleep/wake cycle	2/6	10/12927	8.06594e-06	0.000233912	0.000111589	ENSG00000126368/ENSG00000049246	2	178
GO:0042745	circadian sleep/wake cycle	2/6	13/12927	1.39723e-05	0.000320788	0.000153034	ENSG00000126368/ENSG00000049246	2	178
GO:0007610	behavior	4/6	410/12927	1.42221e-05	0.000320788	0.000153034	ENSG00000126368/ENSG00000159208/ENSG00000174738/ENSG00000049246	4	178
GO:0050795	regulation of behavior	2/6	42/12927	0.000153312	0.00311223	0.0014847	ENSG00000126368/ENSG00000049246	2	178
GO:0048568	embryonic organ development	5/6	341/12927	7.28558e-08	1.37697e-06	6.13523e-07	ENSG00000105996/ENSG00000105997/ENSG00000106004/ENSG00000106006/ENSG00000122592	5	5
GO:0030878	thyroid gland development	2/6	16/12927	2.14825e-05	0.000312323	0.000139158	ENSG00000105997/ENSG00000106004	2	5
GO:0048732	gland development	3/6	335/12927	0.000325505	0.00384503	0.00171319	ENSG00000105997/ENSG00000106004/ENSG00000078399	3	5
GO:0071230	cellular response to amino acid stimulus	5/20	62/12927	3.15835e-08	2.41388e-06	1.54355e-06	ENSG00000108821/ENSG00000142156/ENSG00000168542/ENSG00000204262/ENSG00000164692	5	484
GO:0043200	response to amino acid	5/20	95/12927	2.73881e-07	1.83158e-05	1.1712e-05	ENSG00000108821/ENSG00000142156/ENSG00000168542/ENSG00000204262/ENSG00000164692	5	484
GO:0044273	sulfur compound catabolic process	4/20	42/12927	4.49056e-07	2.59405e-05	1.65876e-05	ENSG00000139329/ENSG00000182492/ENSG00000038427/ENSG00000011465	4	484
GO:0030208	dermatan sulfate biosynthetic process	3/20	11/12927	5.18464e-07	2.59405e-05	1.65876e-05	ENSG00000182492/ENSG00000038427/ENSG00000011465	3	484
GO:0070206	protein trimerization	4/20	45/12927	5.95983e-07	2.63909e-05	1.68756e-05	ENSG00000108821/ENSG00000142156/ENSG00000142173/ENSG00000164692	4	484
GO:0030205	dermatan sulfate metabolic process	3/20	12/12927	6.90603e-07	2.63909e-05	1.68756e-05	ENSG00000182492/ENSG00000038427/ENSG00000011465	3	484
GO:0030207	chondroitin sulfate catabolic process	3/20	12/12927	6.90603e-07	2.63909e-05	1.68756e-05	ENSG00000182492/ENSG00000038427/ENSG00000011465	3	484
GO:0006027	glycosaminoglycan catabolic process	4/20	51/12927	9.93673e-07	3.5441e-05	2.26627e-05	ENSG00000139329/ENSG00000182492/ENSG00000038427/ENSG00000011465	4	484
GO:0050651	dermatan sulfate proteoglycan biosynthetic process	3/20	14/12927	1.14038e-06	3.65703e-05	2.33849e-05	ENSG00000182492/ENSG00000038427/ENSG00000011465	3	484
GO:0006026	aminoglycan catabolic process	4/20	53/12927	1.16205e-06	3.65703e-05	2.33849e-05	ENSG00000139329/ENSG00000182492/ENSG00000038427/ENSG00000011465	4	484
GO:0050655	dermatan sulfate proteoglycan metabolic process	3/20	15/12927	1.42407e-06	4.23265e-05	2.70657e-05	ENSG00000182492/ENSG00000038427/ENSG00000011465	3	484
GO:0018149	peptide cross-linking	3/20	19/12927	3.02085e-06	8.50608e-05	5.4392e-05	ENSG00000168542/ENSG00000182492/ENSG00000011465	3	484
GO:0071229	cellular response to acid chemical	5/20	167/12927	4.49086e-06	0.00011441	7.31594e-05	ENSG00000108821/ENSG00000142156/ENSG00000168542/ENSG00000204262/ENSG00000164692	5	484
GO:0001503	ossification	6/20	309/12927	5.1914e-06	0.000126245	8.07276e-05	ENSG00000108821/ENSG00000142156/ENSG00000168487/ENSG00000204262/ENSG00000038427/ENSG00000164692	6	484
GO:0030206	chondroitin sulfate biosynthetic process	3/20	24/12927	6.27874e-06	0.000139964	8.94996e-05	ENSG00000182492/ENSG00000038427/ENSG00000011465	3	484
GO:0051291	protein heterooligomerization	4/20	88/12927	8.93795e-06	0.000191272	0.000122309	ENSG00000108821/ENSG00000142156/ENSG00000142173/ENSG00000164692	4	484
GO:0050650	chondroitin sulfate proteoglycan biosynthetic process	3/20	28/12927	1.01226e-05	0.000208292	0.000133192	ENSG00000182492/ENSG00000038427/ENSG00000011465	3	484
GO:0006024	glycosaminoglycan biosynthetic process	4/20	92/12927	1.06673e-05	0.000211371	0.000135161	ENSG00000139329/ENSG00000182492/ENSG00000038427/ENSG00000011465	4	484
GO:0006023	aminoglycan biosynthetic process	4/20	94/12927	1.16191e-05	0.000222007	0.000141962	ENSG00000139329/ENSG00000182492/ENSG00000038427/ENSG00000011465	4	484
GO:1903510	mucopolysaccharide metabolic process	4/20	95/12927	1.21178e-05	0.000223552	0.00014295	ENSG00000139329/ENSG00000182492/ENSG00000038427/ENSG00000011465	4	484
GO:0035987	endodermal cell differentiation	3/20	34/12927	1.83809e-05	0.000327793	0.000209607	ENSG00000130635/ENSG00000142156/ENSG00000204262	3	484
GO:0030204	chondroitin sulfate metabolic process	3/20	35/12927	2.00843e-05	0.000335785	0.000214717	ENSG00000182492/ENSG00000038427/ENSG00000011465	3	484
GO:0001706	endoderm formation	3/20	37/12927	2.37964e-05	0.00038579	0.000246693	ENSG00000130635/ENSG00000142156/ENSG00000204262	3	484
GO:0050654	chondroitin sulfate proteoglycan metabolic process	3/20	39/12927	2.79339e-05	0.00042699	0.000273038	ENSG00000182492/ENSG00000038427/ENSG00000011465	3	484
GO:0001101	response to acid chemical	5/20	260/12927	3.83405e-05	0.000569782	0.000364347	ENSG00000108821/ENSG00000142156/ENSG00000168542/ENSG00000204262/ENSG00000164692	5	484
GO:0030203	glycosaminoglycan metabolic process	4/20	130/12927	4.17587e-05	0.000603809	0.000386105	ENSG00000139329/ENSG00000182492/ENSG00000038427/ENSG00000011465	4	484
GO:0006022	aminoglycan metabolic process	4/20	134/12927	4.70193e-05	0.000661982	0.000423304	ENSG00000139329/ENSG00000182492/ENSG00000038427/ENSG00000011465	4	484
GO:0030166	proteoglycan biosynthetic process	3/20	52/12927	6.66889e-05	0.000914836	0.000584991	ENSG00000182492/ENSG00000038427/ENSG00000011465	3	484
GO:0031589	cell-substrate adhesion	5/20	302/12927	7.82234e-05	0.00104624	0.000669016	ENSG00000108821/ENSG00000168542/ENSG00000080573/ENSG00000133110/ENSG00000154096	5	484
GO:0007492	endoderm development	3/20	56/12927	8.33183e-05	0.00106132	0.000678658	ENSG00000130635/ENSG00000142156/ENSG00000204262	3	484
GO:0009612	response to mechanical stimulus	4/20	159/12927	9.15713e-05	0.00112546	0.000719676	ENSG00000108821/ENSG00000168542/ENSG00000011465/ENSG00000133110	4	484
GO:0060350	endochondral bone morphogenesis	3/20	58/12927	9.25614e-05	0.00112546	0.000719676	ENSG00000108821/ENSG00000142156/ENSG00000142173	3	484
GO:1901136	carbohydrate derivative catabolic process	4/20	161/12927	9.61208e-05	0.00114277	0.000730743	ENSG00000139329/ENSG00000182492/ENSG00000038427/ENSG00000011465	4	484
GO:0006029	proteoglycan metabolic process	3/20	72/12927	0.000176453	0.00200856	0.00128437	ENSG00000182492/ENSG00000038427/ENSG00000011465	3	484
GO:0007160	cell-matrix adhesion	4/20	193/12927	0.000193481	0.00210559	0.00134642	ENSG00000168542/ENSG00000080573/ENSG00000133110/ENSG00000154096	4	484
GO:0071560	cellular response to transforming growth factor beta stimulus	4/20	195/12927	0.000201291	0.00210559	0.00134642	ENSG00000108821/ENSG00000168542/ENSG00000133110/ENSG00000164692	4	484
GO:0003414	chondrocyte morphogenesis involved in endochondral bone morphogenesis	2/20	14/12927	0.000204656	0.00210559	0.00134642	ENSG00000142156/ENSG00000142173	2	484
GO:0003429	growth plate cartilage chondrocyte morphogenesis	2/20	14/12927	0.000204656	0.00210559	0.00134642	ENSG00000142156/ENSG00000142173	2	484
GO:0090171	chondrocyte morphogenesis	2/20	14/12927	0.000204656	0.00210559	0.00134642	ENSG00000142156/ENSG00000142173	2	484
GO:0071559	response to transforming growth factor beta	4/20	201/12927	0.000226089	0.00228222	0.00145937	ENSG00000108821/ENSG00000168542/ENSG00000133110/ENSG00000164692	4	484
GO:0003422	growth plate cartilage morphogenesis	2/20	15/12927	0.000235922	0.00233738	0.00149463	ENSG00000142156/ENSG00000142173	2	484
GO:0001704	formation of primary germ layer	3/20	89/12927	0.000330405	0.00315655	0.00201845	ENSG00000130635/ENSG00000142156/ENSG00000204262	3	484
GO:0003418	growth plate cartilage chondrocyte differentiation	2/20	19/12927	0.000382792	0.00359288	0.00229746	ENSG00000142156/ENSG00000142173	2	484
GO:0003433	chondrocyte development involved in endochondral bone morphogenesis	2/20	20/12927	0.00042493	0.00391962	0.00250639	ENSG00000142156/ENSG00000142173	2	484
GO:0071417	cellular response to organonitrogen compound	5/20	448/12927	0.00049227	0.00446381	0.00285438	ENSG00000108821/ENSG00000142156/ENSG00000168542/ENSG00000204262/ENSG00000164692	5	484
GO:0071295	cellular response to vitamin	2/20	22/12927	0.000515668	0.00459804	0.00294021	ENSG00000108821/ENSG00000133110	2	484
GO:0060536	cartilage morphogenesis	2/20	23/12927	0.000564255	0.0049488	0.0031645	ENSG00000142156/ENSG00000142173	2	484
GO:0035455	response to interferon-alpha	4/21	20/12927	2.45167e-08	4.98987e-07	3.15757e-07	ENSG00000119917/ENSG00000119922/ENSG00000183486/ENSG00000055332	4	193
GO:0032480	negative regulation of type I interferon production	4/21	43/12927	6.0953e-07	1.00427e-05	6.355e-06	ENSG00000115267/ENSG00000138646/ENSG00000187608/ENSG00000107201	4	193
GO:0032479	regulation of type I interferon production	5/21	116/12927	9.68012e-07	1.52242e-05	9.6338e-06	ENSG00000115267/ENSG00000138646/ENSG00000187608/ENSG00000107201/ENSG00000124256	5	193
GO:0032606	type I interferon production	5/21	118/12927	1.05378e-06	1.58526e-05	1.00314e-05	ENSG00000115267/ENSG00000138646/ENSG00000187608/ENSG00000107201/ENSG00000124256	5	193
GO:0039528	cytoplasmic pattern recognition receptor signaling pathway in response to virus	3/21	24/12927	7.31628e-06	9.73627e-05	6.16107e-05	ENSG00000115267/ENSG00000137628/ENSG00000107201	3	193
GO:0001819	positive regulation of cytokine production	6/21	357/12927	1.62441e-05	0.000208166	0.000131726	ENSG00000115267/ENSG00000134321/ENSG00000137628/ENSG00000107201/ENSG00000055332/ENSG00000124256	6	193
GO:0044764	multi-organism cellular process	3/21	37/12927	2.77078e-05	0.000342389	0.000216662	ENSG00000115267/ENSG00000137628/ENSG00000107201	3	193
GO:0098586	cellular response to virus	3/21	43/12927	4.37329e-05	0.000521779	0.000330179	ENSG00000115267/ENSG00000137628/ENSG00000107201	3	193
GO:0060760	positive regulation of response to cytokine stimulus	3/21	53/12927	8.21521e-05	0.000947488	0.000599566	ENSG00000115267/ENSG00000107201/ENSG00000124256	3	193
GO:0045089	positive regulation of innate immune response	5/21	306/12927	0.000107165	0.00116391	0.000736515	ENSG00000115267/ENSG00000134321/ENSG00000137628/ENSG00000107201/ENSG00000124256	5	193
GO:0002753	cytoplasmic pattern recognition receptor signaling pathway	3/21	58/12927	0.000107645	0.00116391	0.000736515	ENSG00000115267/ENSG00000137628/ENSG00000107201	3	193
GO:0090148	membrane fission	2/21	10/12927	0.000112226	0.00117667	0.000744595	ENSG00000157601/ENSG00000183486	2	193
GO:0002221	pattern recognition receptor signaling pathway	4/21	161/12927	0.00011759	0.00119665	0.000757236	ENSG00000115267/ENSG00000134321/ENSG00000137628/ENSG00000107201	4	193
GO:0035457	cellular response to interferon-alpha	2/21	11/12927	0.000137031	0.00132455	0.00083817	ENSG00000119917/ENSG00000119922	2	193
GO:0050688	regulation of defense response to virus	3/21	63/12927	0.000137814	0.00132455	0.00083817	ENSG00000137628/ENSG00000138646/ENSG00000107201	3	193
GO:0032481	positive regulation of type I interferon production	3/21	72/12927	0.00020504	0.0019174	0.00121332	ENSG00000115267/ENSG00000107201/ENSG00000124256	3	193
GO:0045088	regulation of innate immune response	5/21	362/12927	0.000235398	0.00214336	0.00135631	ENSG00000115267/ENSG00000134321/ENSG00000137628/ENSG00000107201/ENSG00000124256	5	193
GO:0071360	cellular response to exogenous dsRNA	2/21	15/12927	0.000260581	0.00231182	0.00146291	ENSG00000115267/ENSG00000107201	2	193
GO:1904469	positive regulation of tumor necrosis factor secretion	2/21	16/12927	0.000297516	0.00257351	0.00162851	ENSG00000115267/ENSG00000107201	2	193
GO:0039529	RIG-I signaling pathway	2/21	17/12927	0.000336854	0.00277504	0.00175603	ENSG00000137628/ENSG00000107201	2	193
GO:0031349	positive regulation of defense response	5/21	395/12927	0.000352586	0.00283709	0.0017953	ENSG00000115267/ENSG00000134321/ENSG00000137628/ENSG00000107201/ENSG00000124256	5	193
GO:0001818	negative regulation of cytokine production	4/21	218/12927	0.000375856	0.00291094	0.00184203	ENSG00000115267/ENSG00000138646/ENSG00000187608/ENSG00000107201	4	193
GO:0032727	positive regulation of interferon-alpha production	2/21	18/12927	0.00037859	0.00291094	0.00184203	ENSG00000115267/ENSG00000107201	2	193
GO:0071359	cellular response to dsRNA	2/21	20/12927	0.000469224	0.00345429	0.00218586	ENSG00000115267/ENSG00000107201	2	193
GO:2000778	positive regulation of interleukin-6 secretion	2/21	20/12927	0.000469224	0.00345429	0.00218586	ENSG00000115267/ENSG00000107201	2	193
GO:0002758	innate immune response-activating signal transduction	4/21	242/12927	0.000557999	0.00402039	0.00254409	ENSG00000115267/ENSG00000134321/ENSG00000137628/ENSG00000107201	4	193
GO:1904467	regulation of tumor necrosis factor secretion	2/21	22/12927	0.000569362	0.00402039	0.00254409	ENSG00000115267/ENSG00000107201	2	193
GO:0032647	regulation of interferon-alpha production	2/21	23/12927	0.000622976	0.004311	0.00272798	ENSG00000115267/ENSG00000107201	2	193
GO:0032607	interferon-alpha production	2/21	24/12927	0.000678945	0.00460618	0.00291477	ENSG00000115267/ENSG00000107201	2	193
GO:1990774	tumor necrosis factor secretion	2/21	25/12927	0.000737262	0.00483946	0.00306239	ENSG00000115267/ENSG00000107201	2	193
GO:0002218	activation of innate immune response	4/21	261/12927	0.000741305	0.00483946	0.00306239	ENSG00000115267/ENSG00000134321/ENSG00000137628/ENSG00000107201	4	193
GO:0002479	antigen processing and presentation of exogenous peptide antigen via MHC class I, TAP-dependent	4/7	71/12927	2.88788e-08	1.1732e-06	6.64971e-08	ENSG00000204264/ENSG00000204267/ENSG00000240065/ENSG00000168394	4	611
GO:0042590	antigen processing and presentation of exogenous peptide antigen via MHC class I	4/7	75/12927	3.60984e-08	1.1732e-06	6.64971e-08	ENSG00000204264/ENSG00000204267/ENSG00000240065/ENSG00000168394	4	611
GO:0002474	antigen processing and presentation of peptide antigen via MHC class I	4/7	92/12927	8.27227e-08	2.15079e-06	1.21907e-07	ENSG00000204264/ENSG00000204267/ENSG00000240065/ENSG00000168394	4	611
GO:0002483	antigen processing and presentation of endogenous peptide antigen	2/7	14/12927	2.28026e-05	0.000174373	9.88348e-06	ENSG00000204267/ENSG00000168394	2	611
GO:0019885	antigen processing and presentation of endogenous peptide antigen via MHC class I	2/7	14/12927	2.28026e-05	0.000174373	9.88348e-06	ENSG00000204267/ENSG00000168394	2	611
GO:0072643	interferon-gamma secretion	2/7	17/12927	3.40522e-05	0.000245933	1.39395e-05	ENSG00000186470/ENSG00000026950	2	611
GO:0019883	antigen processing and presentation of endogenous antigen	2/7	18/12927	3.82989e-05	0.000262045	1.48528e-05	ENSG00000204267/ENSG00000168394	2	611
GO:0010499	proteasomal ubiquitin-independent protein catabolic process	2/7	21/12927	5.25264e-05	0.000341422	1.93518e-05	ENSG00000204264/ENSG00000240065	2	611
GO:0006521	regulation of cellular amino acid metabolic process	2/7	55/12927	0.000368191	0.00227928	0.00012919	ENSG00000204264/ENSG00000240065	2	611
GO:1902036	regulation of hematopoietic stem cell differentiation	2/7	68/12927	0.000562914	0.00332631	0.000188536	ENSG00000204264/ENSG00000240065	2	611
GO:0033238	regulation of cellular amine metabolic process	2/7	70/12927	0.000596459	0.00337129	0.000191085	ENSG00000204264/ENSG00000240065	2	611
GO:0061418	regulation of transcription from RNA polymerase II promoter in response to hypoxia	2/7	74/12927	0.000666407	0.0036097	0.000204599	ENSG00000204264/ENSG00000240065	2	611
GO:0060218	hematopoietic stem cell differentiation	2/7	77/12927	0.000721361	0.00365532	0.000207184	ENSG00000204264/ENSG00000240065	2	611
GO:1901532	regulation of hematopoietic progenitor cell differentiation	2/7	79/12927	0.000759181	0.00365532	0.000207184	ENSG00000204264/ENSG00000240065	2	611
GO:0010972	negative regulation of G2/M transition of mitotic cell cycle	2/7	83/12927	0.000837658	0.00384964	0.000218198	ENSG00000204264/ENSG00000240065	2	611
GO:0032609	interferon-gamma production	2/7	85/12927	0.000878311	0.00384964	0.000218198	ENSG00000186470/ENSG00000026950	2	611
GO:0002456	T cell mediated immunity	2/7	87/12927	0.000919906	0.00384964	0.000218198	ENSG00000111801/ENSG00000186470	2	611
GO:0006906	vesicle fusion	2/7	88/12927	0.000941056	0.00384964	0.000218198	ENSG00000204267/ENSG00000168394	2	611
GO:0031146	SCF-dependent proteasomal ubiquitin-dependent protein catabolic process	2/7	91/12927	0.00100591	0.00384964	0.000218198	ENSG00000204264/ENSG00000240065	2	611
GO:0070498	interleukin-1-mediated signaling pathway	2/7	92/12927	0.001028	0.00384964	0.000218198	ENSG00000204264/ENSG00000240065	2	611
GO:0002223	stimulatory C-type lectin receptor signaling pathway	2/7	93/12927	0.00105032	0.00384964	0.000218198	ENSG00000204264/ENSG00000240065	2	611
GO:0090174	organelle membrane fusion	2/7	94/12927	0.00107288	0.00384964	0.000218198	ENSG00000204267/ENSG00000168394	2	611
GO:0002220	innate immune response activating cell surface receptor signaling pathway	2/7	95/12927	0.00109567	0.00384964	0.000218198	ENSG00000204264/ENSG00000240065	2	611
GO:2000736	regulation of stem cell differentiation	2/7	100/12927	0.00121311	0.00405865	0.000230045	ENSG00000204264/ENSG00000240065	2	611
GO:0044106	cellular amine metabolic process	2/7	101/12927	0.0012373	0.00405865	0.000230045	ENSG00000204264/ENSG00000240065	2	611
GO:0060071	Wnt signaling pathway, planar cell polarity pathway	2/7	102/12927	0.00126172	0.00405865	0.000230045	ENSG00000204264/ENSG00000240065	2	611
GO:0038095	Fc-epsilon receptor signaling pathway	2/7	104/12927	0.00131126	0.00405865	0.000230045	ENSG00000204264/ENSG00000240065	2	611
GO:0090175	regulation of establishment of planar polarity	2/7	104/12927	0.00131126	0.00405865	0.000230045	ENSG00000204264/ENSG00000240065	2	611
GO:0009308	amine metabolic process	2/7	107/12927	0.0013873	0.00409883	0.000232322	ENSG00000204264/ENSG00000240065	2	611
GO:0048284	organelle fusion	2/7	117/12927	0.00165577	0.00456052	0.000258491	ENSG00000204267/ENSG00000168394	2	611
GO:0001736	establishment of planar polarity	2/7	118/12927	0.00168388	0.00456052	0.000258491	ENSG00000204264/ENSG00000240065	2	611
GO:0007164	establishment of tissue polarity	2/7	118/12927	0.00168388	0.00456052	0.000258491	ENSG00000204264/ENSG00000240065	2	611
GO:0007156	homophilic cell adhesion via plasma membrane adhesion molecules	11/11	130/12927	6.91598e-23	7.60758e-22	7.27998e-23	ENSG00000113211/ENSG00000113212/ENSG00000120322/ENSG00000120324/ENSG00000120327/ENSG00000120328/ENSG00000177839/ENSG00000187372/ENSG00000197479/ENSG00000272674/ENSG00000081818	11	76
GO:0098742	cell-cell adhesion via plasma-membrane adhesion molecules	11/11	203/12927	1.09164e-20	6.00404e-20	5.74549e-21	ENSG00000113211/ENSG00000113212/ENSG00000120322/ENSG00000120324/ENSG00000120327/ENSG00000120328/ENSG00000177839/ENSG00000187372/ENSG00000197479/ENSG00000272674/ENSG00000081818	11	76
GO:0016339	calcium-dependent cell-cell adhesion via plasma membrane cell adhesion molecules	8/11	37/12927	3.28124e-19	1.20312e-18	1.15131e-19	ENSG00000113211/ENSG00000120324/ENSG00000120327/ENSG00000177839/ENSG00000187372/ENSG00000197479/ENSG00000272674/ENSG00000081818	8	76
GO:0007416	synapse assembly	8/11	135/12927	1.84453e-14	5.07247e-14	4.85404e-15	ENSG00000113211/ENSG00000120324/ENSG00000120327/ENSG00000177839/ENSG00000187372/ENSG00000197479/ENSG00000272674/ENSG00000081818	8	76
GO:0050808	synapse organization	8/11	331/12927	2.62285e-11	5.77026e-11	5.52178e-12	ENSG00000113211/ENSG00000120324/ENSG00000120327/ENSG00000177839/ENSG00000187372/ENSG00000197479/ENSG00000272674/ENSG00000081818	8	76
GO:0007268	chemical synaptic transmission	8/11	468/12927	4.17251e-10	6.23816e-10	5.96954e-11	ENSG00000113211/ENSG00000120324/ENSG00000120327/ENSG00000177839/ENSG00000187372/ENSG00000197479/ENSG00000272674/ENSG00000081818	8	76
GO:0098916	anterograde trans-synaptic signaling	8/11	468/12927	4.17251e-10	6.23816e-10	5.96954e-11	ENSG00000113211/ENSG00000120324/ENSG00000120327/ENSG00000177839/ENSG00000187372/ENSG00000197479/ENSG00000272674/ENSG00000081818	8	76
GO:0099537	trans-synaptic signaling	8/11	475/12927	4.6959e-10	6.23816e-10	5.96954e-11	ENSG00000113211/ENSG00000120324/ENSG00000120327/ENSG00000177839/ENSG00000187372/ENSG00000197479/ENSG00000272674/ENSG00000081818	8	76
GO:0099536	synaptic signaling	8/11	480/12927	5.10395e-10	6.23816e-10	5.96954e-11	ENSG00000113211/ENSG00000120324/ENSG00000120327/ENSG00000177839/ENSG00000187372/ENSG00000197479/ENSG00000272674/ENSG00000081818	8	76
GO:1903405	protein localization to nuclear body	2/9	10/12927	1.93343e-05	0.000680076	0.00030254	ENSG00000115484/ENSG00000135624	2	232
GO:1904851	positive regulation of establishment of protein localization to telomere	2/9	10/12927	1.93343e-05	0.000680076	0.00030254	ENSG00000115484/ENSG00000135624	2	232
GO:1904867	protein localization to Cajal body	2/9	10/12927	1.93343e-05	0.000680076	0.00030254	ENSG00000115484/ENSG00000135624	2	232
GO:0070203	regulation of establishment of protein localization to telomere	2/9	11/12927	2.36223e-05	0.000680076	0.00030254	ENSG00000115484/ENSG00000135624	2	232
GO:0070202	regulation of establishment of protein localization to chromosome	2/9	12/12927	2.83365e-05	0.000680076	0.00030254	ENSG00000115484/ENSG00000135624	2	232
GO:1904816	positive regulation of protein localization to chromosome, telomeric region	2/9	12/12927	2.83365e-05	0.000680076	0.00030254	ENSG00000115484/ENSG00000135624	2	232
GO:1990173	protein localization to nucleoplasm	2/9	12/12927	2.83365e-05	0.000680076	0.00030254	ENSG00000115484/ENSG00000135624	2	232
GO:1904814	regulation of protein localization to chromosome, telomeric region	2/9	14/12927	3.90418e-05	0.000756537	0.000336555	ENSG00000115484/ENSG00000135624	2	232
GO:0070200	establishment of protein localization to telomere	2/9	15/12927	4.5032e-05	0.000756537	0.000336555	ENSG00000115484/ENSG00000135624	2	232
GO:1904874	positive regulation of telomerase RNA localization to Cajal body	2/9	15/12927	4.5032e-05	0.000756537	0.000336555	ENSG00000115484/ENSG00000135624	2	232
GO:1904872	regulation of telomerase RNA localization to Cajal body	2/9	18/12927	6.55469e-05	0.000820197	0.000364875	ENSG00000115484/ENSG00000135624	2	232
GO:0090670	RNA localization to Cajal body	2/9	19/12927	7.32319e-05	0.000820197	0.000364875	ENSG00000115484/ENSG00000135624	2	232
GO:0090671	telomerase RNA localization to Cajal body	2/9	19/12927	7.32319e-05	0.000820197	0.000364875	ENSG00000115484/ENSG00000135624	2	232
GO:0090672	telomerase RNA localization	2/9	19/12927	7.32319e-05	0.000820197	0.000364875	ENSG00000115484/ENSG00000135624	2	232
GO:0090685	RNA localization to nucleus	2/9	19/12927	7.32319e-05	0.000820197	0.000364875	ENSG00000115484/ENSG00000135624	2	232
GO:0007339	binding of sperm to zona pellucida	2/9	21/12927	8.9869e-05	0.000943624	0.000419783	ENSG00000115484/ENSG00000135624	2	232
GO:0070199	establishment of protein localization to chromosome	2/9	23/12927	0.000108193	0.0010692	0.000475645	ENSG00000115484/ENSG00000135624	2	232
GO:0070198	protein localization to chromosome, telomeric region	2/9	27/12927	0.000149884	0.00139892	0.000622327	ENSG00000115484/ENSG00000135624	2	232
GO:0035036	sperm-egg recognition	2/9	30/12927	0.000185553	0.00164068	0.000729876	ENSG00000115484/ENSG00000135624	2	232
GO:0032212	positive regulation of telomere maintenance via telomerase	2/9	33/12927	0.000224979	0.00188982	0.000840711	ENSG00000115484/ENSG00000135624	2	232
GO:1901998	toxin transport	2/9	35/12927	0.000253344	0.00202675	0.000901626	ENSG00000115484/ENSG00000135624	2	232
GO:1904358	positive regulation of telomere maintenance via telomere lengthening	2/9	36/12927	0.00026815	0.00204769	0.00091094	ENSG00000115484/ENSG00000135624	2	232
GO:0006403	RNA localization	3/9	218/12927	0.000368642	0.00269269	0.00119788	ENSG00000115484/ENSG00000119203/ENSG00000135624	3	232
GO:0009988	cell-cell recognition	2/9	45/12927	0.00042001	0.00289916	0.00128973	ENSG00000115484/ENSG00000135624	2	232
GO:0034504	protein localization to nucleus	3/9	230/12927	0.000431423	0.00289916	0.00128973	ENSG00000115484/ENSG00000119760/ENSG00000135624	3	232
GO:0032206	positive regulation of telomere maintenance	2/9	48/12927	0.000478039	0.00308887	0.00137412	ENSG00000115484/ENSG00000135624	2	232
GO:0032210	regulation of telomere maintenance via telomerase	2/9	52/12927	0.000561138	0.00349153	0.00155325	ENSG00000115484/ENSG00000135624	2	232
GO:1904356	regulation of telomere maintenance via telomere lengthening	2/9	58/12927	0.000698004	0.00418802	0.00186309	ENSG00000115484/ENSG00000135624	2	232
GO:2000573	positive regulation of DNA biosynthetic process	2/9	64/12927	0.000849442	0.00489445	0.00217736	ENSG00000115484/ENSG00000135624	2	232
GO:0007004	telomere maintenance via telomerase	2/9	66/12927	0.000903143	0.00489445	0.00217736	ENSG00000115484/ENSG00000135624	2	232
GO:1900182	positive regulation of protein localization to nucleus	2/9	66/12927	0.000903143	0.00489445	0.00217736	ENSG00000115484/ENSG00000135624	2	232
GO:0097529	myeloid leukocyte migration	5/20	140/12927	1.88662e-06	0.000111101	6.20046e-05	ENSG00000275302/ENSG00000276070/ENSG00000277632/ENSG00000106366/ENSG00000120129	5	129
GO:0046782	regulation of viral transcription	4/20	63/12927	2.3405e-06	0.00011277	6.2936e-05	ENSG00000128016/ENSG00000177606/ENSG00000275302/ENSG00000277632	4	129
GO:0002688	regulation of leukocyte chemotaxis	4/20	84/12927	7.42506e-06	0.000296671	0.00016557	ENSG00000275302/ENSG00000277632/ENSG00000106366/ENSG00000120129	4	129
GO:0043921	modulation by host of viral transcription	3/20	26/12927	8.04967e-06	0.000296671	0.00016557	ENSG00000177606/ENSG00000275302/ENSG00000277632	3	129
GO:0052472	modulation by host of symbiont transcription	3/20	26/12927	8.04967e-06	0.000296671	0.00016557	ENSG00000177606/ENSG00000275302/ENSG00000277632	3	129
GO:0052312	modulation of transcription in other organism involved in symbiotic interaction	3/20	27/12927	9.04695e-06	0.000309347	0.000172645	ENSG00000177606/ENSG00000275302/ENSG00000277632	3	129
GO:0014074	response to purine-containing compound	4/20	97/12927	1.31623e-05	0.000410354	0.000229016	ENSG00000170345/ENSG00000171223/ENSG00000177606/ENSG00000120129	4	129
GO:0051592	response to calcium ion	4/20	108/12927	2.01371e-05	0.000547315	0.000305453	ENSG00000170345/ENSG00000171223/ENSG00000177606/ENSG00000120129	4	129
GO:0071347	cellular response to interleukin-1	4/20	141/12927	5.73712e-05	0.00121627	0.000678792	ENSG00000120738/ENSG00000275302/ENSG00000276070/ENSG00000277632	4	129
GO:0071222	cellular response to lipopolysaccharide	4/20	147/12927	6.74937e-05	0.00134987	0.000753356	ENSG00000128016/ENSG00000173334/ENSG00000277632/ENSG00000106366	4	129
GO:0071219	cellular response to molecule of bacterial origin	4/20	154/12927	8.08859e-05	0.00158776	0.000886119	ENSG00000128016/ENSG00000173334/ENSG00000277632/ENSG00000106366	4	129
GO:0002685	regulation of leukocyte migration	4/20	155/12927	8.29461e-05	0.0015986	0.000892166	ENSG00000275302/ENSG00000277632/ENSG00000106366/ENSG00000120129	4	129
GO:0001503	ossification	5/20	309/12927	8.71863e-05	0.00163389	0.000911866	ENSG00000118523/ENSG00000122877/ENSG00000142871/ENSG00000171223/ENSG00000277632	5	129
GO:0030593	neutrophil chemotaxis	3/20	57/12927	8.78604e-05	0.00163389	0.000911866	ENSG00000275302/ENSG00000276070/ENSG00000277632	3	129
GO:0070555	response to interleukin-1	4/20	160/12927	9.3826e-05	0.00171475	0.000956991	ENSG00000120738/ENSG00000275302/ENSG00000276070/ENSG00000277632	4	129
GO:0071277	cellular response to calcium ion	3/20	60/12927	0.00010245	0.00181707	0.00101409	ENSG00000170345/ENSG00000171223/ENSG00000177606	3	129
GO:0050900	leukocyte migration	5/20	320/12927	0.000102853	0.00181707	0.00101409	ENSG00000275302/ENSG00000276070/ENSG00000277632/ENSG00000106366/ENSG00000120129	5	129
GO:0051851	modification by host of symbiont morphology or physiology	3/20	61/12927	0.000107643	0.0018501	0.00103253	ENSG00000177606/ENSG00000275302/ENSG00000277632	3	129
GO:0050920	regulation of chemotaxis	4/20	166/12927	0.000108214	0.0018501	0.00103253	ENSG00000275302/ENSG00000277632/ENSG00000106366/ENSG00000120129	4	129
GO:0035994	response to muscle stretch	2/20	11/12927	0.000124038	0.00202615	0.00113078	ENSG00000170345/ENSG00000177606	2	129
GO:0051702	interaction with symbiont	3/20	64/12927	0.000124245	0.00202615	0.00113078	ENSG00000177606/ENSG00000275302/ENSG00000277632	3	129
GO:0071216	cellular response to biotic stimulus	4/20	177/12927	0.000138669	0.00219387	0.00122438	ENSG00000128016/ENSG00000173334/ENSG00000277632/ENSG00000106366	4	129
GO:0002690	positive regulation of leukocyte chemotaxis	3/20	67/12927	0.000142434	0.0022203	0.00123913	ENSG00000275302/ENSG00000277632/ENSG00000106366	3	129
GO:1990266	neutrophil migration	3/20	69/12927	0.000155474	0.00238779	0.00133261	ENSG00000275302/ENSG00000276070/ENSG00000277632	3	129
GO:0071621	granulocyte chemotaxis	3/20	73/12927	0.000183834	0.00266936	0.00148975	ENSG00000275302/ENSG00000276070/ENSG00000277632	3	129
GO:0009314	response to radiation	5/20	371/12927	0.00020583	0.00287078	0.00160216	ENSG00000120738/ENSG00000170345/ENSG00000171223/ENSG00000177606/ENSG00000120129	5	129
GO:0140131	positive regulation of lymphocyte chemotaxis	2/20	17/12927	0.000305009	0.00399147	0.00222761	ENSG00000275302/ENSG00000277632	2	129
GO:0097530	granulocyte migration	3/20	88/12927	0.000319583	0.00403284	0.0022507	ENSG00000275302/ENSG00000276070/ENSG00000277632	3	129
GO:0007610	behavior	5/20	410/12927	0.00032738	0.00403761	0.00225337	ENSG00000120738/ENSG00000122877/ENSG00000170345/ENSG00000177606/ENSG00000277632	5	129
GO:0014912	negative regulation of smooth muscle cell migration	2/20	18/12927	0.000342816	0.00403761	0.00225337	ENSG00000173334/ENSG00000106366	2	129
GO:0060716	labyrinthine layer blood vessel development	2/20	18/12927	0.000342816	0.00403761	0.00225337	ENSG00000142871/ENSG00000171223	2	129
GO:0090025	regulation of monocyte chemotaxis	2/20	18/12927	0.000342816	0.00403761	0.00225337	ENSG00000106366/ENSG00000120129	2	129
GO:0051817	modification of morphology or physiology of other organism involved in symbiotic interaction	3/20	92/12927	0.000364285	0.00424332	0.00236817	ENSG00000177606/ENSG00000275302/ENSG00000277632	3	129
GO:0051385	response to mineralocorticoid	2/20	19/12927	0.000382792	0.00436301	0.00243497	ENSG00000118523/ENSG00000170345	2	129
GO:1901623	regulation of lymphocyte chemotaxis	2/20	19/12927	0.000382792	0.00436301	0.00243497	ENSG00000275302/ENSG00000277632	2	129
GO:0034612	response to tumor necrosis factor	4/20	234/12927	0.00040359	0.00455112	0.00253995	ENSG00000128016/ENSG00000275302/ENSG00000276070/ENSG00000277632	4	129
GO:0051403	stress-activated MAPK cascade	4/20	240/12927	0.00044423	0.00490503	0.00273747	ENSG00000118523/ENSG00000128016/ENSG00000173334/ENSG00000120129	4	129
GO:0045765	regulation of angiogenesis	6/19	232/12927	6.98988e-07	0.000119973	8.96442e-05	ENSG00000120156/ENSG00000134817/ENSG00000174059/ENSG00000177464/ENSG00000179776/ENSG00000066056	6	231
GO:0007156	homophilic cell adhesion via plasma membrane adhesion molecules	5/19	130/12927	9.88808e-07	0.000119973	8.96442e-05	ENSG00000118946/ENSG00000149564/ENSG00000154133/ENSG00000179776/ENSG00000113555	5	231
GO:0045766	positive regulation of angiogenesis	5/19	135/12927	1.19223e-06	0.000119973	8.96442e-05	ENSG00000120156/ENSG00000134817/ENSG00000174059/ENSG00000179776/ENSG00000066056	5	231
GO:1901342	regulation of vasculature development	6/19	256/12927	1.24324e-06	0.000119973	8.96442e-05	ENSG00000120156/ENSG00000134817/ENSG00000174059/ENSG00000177464/ENSG00000179776/ENSG00000066056	6	231
GO:1904018	positive regulation of vasculature development	5/19	150/12927	2.00685e-06	0.000165996	0.000124033	ENSG00000120156/ENSG00000134817/ENSG00000174059/ENSG00000179776/ENSG00000066056	5	231
GO:0072012	glomerulus vasculature development	3/19	20/12927	3.02085e-06	0.000218634	0.000163364	ENSG00000120156/ENSG00000174059/ENSG00000177464	3	231
GO:0061437	renal system vasculature development	3/19	22/12927	4.07322e-06	0.00023584	0.00017622	ENSG00000120156/ENSG00000174059/ENSG00000177464	3	231
GO:0061440	kidney vasculature development	3/19	22/12927	4.07322e-06	0.00023584	0.00017622	ENSG00000120156/ENSG00000174059/ENSG00000177464	3	231
GO:0098742	cell-cell adhesion via plasma-membrane adhesion molecules	5/19	203/12927	8.83689e-06	0.000465142	0.000347556	ENSG00000118946/ENSG00000149564/ENSG00000154133/ENSG00000179776/ENSG00000113555	5	231
GO:0019933	cAMP-mediated signaling	4/19	107/12927	1.56277e-05	0.000754039	0.000563421	ENSG00000134817/ENSG00000162618/ENSG00000064989/ENSG00000129467	4	231
GO:0019935	cyclic-nucleotide-mediated signaling	4/19	126/12927	2.97786e-05	0.00132629	0.000991012	ENSG00000134817/ENSG00000162618/ENSG00000064989/ENSG00000129467	4	231
GO:0032835	glomerulus development	3/19	48/12927	4.46554e-05	0.00184682	0.00137995	ENSG00000120156/ENSG00000174059/ENSG00000177464	3	231
GO:0001570	vasculogenesis	3/19	61/12927	9.18049e-05	0.00354367	0.00264785	ENSG00000134817/ENSG00000174059/ENSG00000066056	3	231
GO:0048568	embryonic organ development	6/7	341/12927	2.20889e-09	3.42378e-08	1.54041e-08	ENSG00000120075/ENSG00000120093/ENSG00000173917/ENSG00000182742/ENSG00000260027/ENSG00000108511	6	233
GO:0060216	definitive hemopoiesis	2/7	18/12927	3.82989e-05	0.000431733	0.000194243	ENSG00000120093/ENSG00000182742	2	233
GO:0021602	cranial nerve morphogenesis	2/7	20/12927	4.75362e-05	0.000491207	0.000221002	ENSG00000120093/ENSG00000173917	2	233
GO:0021545	cranial nerve development	2/7	33/12927	0.000131658	0.00125582	0.00056501	ENSG00000120093/ENSG00000173917	2	233
GO:0002011	morphogenesis of an epithelial sheet	2/7	48/12927	0.000280182	0.00248161	0.00111652	ENSG00000173917/ENSG00000182742	2	233
GO:0021675	nerve development	2/7	56/12927	0.000381729	0.00315563	0.00141976	ENSG00000120093/ENSG00000173917	2	233
GO:0006939	smooth muscle contraction	3/11	70/12927	2.43233e-05	0.00161344	0.00111802	ENSG00000130176/ENSG00000107796/ENSG00000065534	3	344
GO:0006958	complement activation, classical pathway	3/7	21/12927	1.28784e-07	1.54508e-05	8.73608e-06	ENSG00000159189/ENSG00000173369/ENSG00000173372	3	381
GO:0002455	humoral immune response mediated by circulating immunoglobulin	3/7	28/12927	3.16701e-07	1.54508e-05	8.73608e-06	ENSG00000159189/ENSG00000173369/ENSG00000173372	3	381
GO:0030449	regulation of complement activation	3/7	29/12927	3.53161e-07	1.54508e-05	8.73608e-06	ENSG00000159189/ENSG00000173369/ENSG00000173372	3	381
GO:2000257	regulation of protein activation cascade	3/7	29/12927	3.53161e-07	1.54508e-05	8.73608e-06	ENSG00000159189/ENSG00000173369/ENSG00000173372	3	381
GO:0006956	complement activation	3/7	36/12927	6.88962e-07	2.18627e-05	1.23615e-05	ENSG00000159189/ENSG00000173369/ENSG00000173372	3	381
GO:0002920	regulation of humoral immune response	3/7	37/12927	7.49579e-07	2.18627e-05	1.23615e-05	ENSG00000159189/ENSG00000173369/ENSG00000173372	3	381
GO:0072376	protein activation cascade	3/7	46/12927	1.46137e-06	3.65342e-05	2.06569e-05	ENSG00000159189/ENSG00000173369/ENSG00000173372	3	381
GO:0002673	regulation of acute inflammatory response	3/7	55/12927	2.52034e-06	5.51324e-05	3.11726e-05	ENSG00000159189/ENSG00000173369/ENSG00000173372	3	381
GO:0070613	regulation of protein processing	3/7	79/12927	7.55461e-06	0.000142573	8.06127e-05	ENSG00000159189/ENSG00000173369/ENSG00000173372	3	381
GO:1903317	regulation of protein maturation	3/7	81/12927	8.14703e-06	0.000142573	8.06127e-05	ENSG00000159189/ENSG00000173369/ENSG00000173372	3	381
GO:0016064	immunoglobulin mediated immune response	3/7	85/12927	9.42256e-06	0.000147395	8.33393e-05	ENSG00000159189/ENSG00000173369/ENSG00000173372	3	381
GO:0019724	B cell mediated immunity	3/7	87/12927	1.01071e-05	0.000147395	8.33393e-05	ENSG00000159189/ENSG00000173369/ENSG00000173372	3	381
GO:0002526	acute inflammatory response	3/7	91/12927	1.15734e-05	0.000155795	8.80887e-05	ENSG00000159189/ENSG00000173369/ENSG00000173372	3	381
GO:0006959	humoral immune response	3/7	103/12927	1.68008e-05	0.000210009	0.000118742	ENSG00000159189/ENSG00000173369/ENSG00000173372	3	381
GO:0016485	protein processing	3/7	194/12927	0.000111428	0.00114705	0.000648558	ENSG00000159189/ENSG00000173369/ENSG00000173372	3	381
GO:0002460	adaptive immune response based on somatic recombination of immune receptors built from immunoglobulin superfamily domains	3/7	204/12927	0.000129358	0.00125765	0.000711091	ENSG00000159189/ENSG00000173369/ENSG00000173372	3	381
GO:0051604	protein maturation	3/7	258/12927	0.000259183	0.00238721	0.00134976	ENSG00000159189/ENSG00000173369/ENSG00000173372	3	381
GO:0050727	regulation of inflammatory response	3/7	271/12927	0.000299621	0.00262168	0.00148234	ENSG00000159189/ENSG00000173369/ENSG00000173372	3	381
GO:0002697	regulation of immune effector process	3/7	303/12927	0.000416135	0.00346779	0.00196073	ENSG00000159189/ENSG00000173369/ENSG00000173372	3	381
GO:0050808	synapse organization	3/7	331/12927	0.000539375	0.00410394	0.00232042	ENSG00000159189/ENSG00000173369/ENSG00000173372	3	381
GO:0022411	cellular component disassembly	4/5	481/12927	9.18995e-06	0.000431928	0.000244259	ENSG00000143387/ENSG00000166033/ENSG00000197635/ENSG00000087245	4	91
GO:0035589	G protein-coupled purinergic nucleotide receptor signaling pathway	3/14	11/12927	1.66007e-07	7.6197e-05	4.38607e-05	ENSG00000171659/ENSG00000181631/ENSG00000169313	3	65
GO:0035590	purinergic nucleotide receptor signaling pathway	3/14	14/12927	3.6552e-07	8.38868e-05	4.82871e-05	ENSG00000171659/ENSG00000181631/ENSG00000169313	3	65
GO:0035588	G protein-coupled purinergic receptor signaling pathway	3/14	21/12927	1.32959e-06	0.000203428	0.000117098	ENSG00000171659/ENSG00000181631/ENSG00000169313	3	65
GO:0035587	purinergic receptor signaling pathway	3/14	24/12927	2.01951e-06	0.000231739	0.000133394	ENSG00000171659/ENSG00000181631/ENSG00000169313	3	65
GO:1905521	regulation of macrophage migration	3/14	33/12927	5.41268e-06	0.000496884	0.000286018	ENSG00000168329/ENSG00000171860/ENSG00000169313	3	65
GO:1905517	macrophage migration	3/14	43/12927	1.2165e-05	0.000930626	0.000535689	ENSG00000168329/ENSG00000171860/ENSG00000169313	3	65
GO:0007200	phospholipase C-activating G protein-coupled receptor signaling pathway	3/14	55/12927	2.56634e-05	0.00168278	0.000968647	ENSG00000168329/ENSG00000171860/ENSG00000169313	3	65
GO:0032651	regulation of interleukin-1 beta production	3/14	61/12927	3.5071e-05	0.0020122	0.00115827	ENSG00000168329/ENSG00000239998/ENSG00000163563	3	65
GO:0032611	interleukin-1 beta production	3/14	69/12927	5.07957e-05	0.00233152	0.00134208	ENSG00000168329/ENSG00000239998/ENSG00000163563	3	65
GO:0032652	regulation of interleukin-1 production	3/14	69/12927	5.07957e-05	0.00233152	0.00134208	ENSG00000168329/ENSG00000239998/ENSG00000163563	3	65
GO:0032612	interleukin-1 production	3/14	78/12927	7.33321e-05	0.00305995	0.00176137	ENSG00000168329/ENSG00000239998/ENSG00000163563	3	65
GO:1903975	regulation of glial cell migration	2/14	13/12927	8.43814e-05	0.00322759	0.00185787	ENSG00000168329/ENSG00000169313	2	65
GO:0006342	chromatin silencing	3/7	75/12927	6.45684e-06	6.8873e-05	1.43485e-05	ENSG00000187837/ENSG00000273542/ENSG00000276180	3	539
GO:0045814	negative regulation of gene expression, epigenetic	3/7	90/12927	1.11944e-05	0.000107466	2.23888e-05	ENSG00000187837/ENSG00000273542/ENSG00000276180	3	539
GO:0006335	DNA replication-dependent nucleosome assembly	2/7	12/12927	1.65467e-05	0.000122191	2.54564e-05	ENSG00000273542/ENSG00000276180	2	539
GO:0034723	DNA replication-dependent nucleosome organization	2/7	12/12927	1.65467e-05	0.000122191	2.54564e-05	ENSG00000273542/ENSG00000276180	2	539
GO:0060968	regulation of gene silencing	3/7	113/12927	2.2191e-05	0.000142022	2.9588e-05	ENSG00000187837/ENSG00000273542/ENSG00000276180	3	539
GO:0000183	chromatin silencing at rDNA	2/7	17/12927	3.40522e-05	0.000192295	4.00615e-05	ENSG00000273542/ENSG00000276180	2	539
GO:0051290	protein heterotetramerization	2/7	30/12927	0.000108552	0.000548475	0.000114266	ENSG00000273542/ENSG00000276180	2	539
GO:0034080	CENP-A containing nucleosome assembly	2/7	33/12927	0.000131658	0.000601865	0.000125389	ENSG00000273542/ENSG00000276180	2	539
GO:0061641	CENP-A containing chromatin organization	2/7	33/12927	0.000131658	0.000601865	0.000125389	ENSG00000273542/ENSG00000276180	2	539
GO:0016458	gene silencing	3/7	214/12927	0.000149083	0.000650543	0.00013553	ENSG00000187837/ENSG00000273542/ENSG00000276180	3	539
GO:0031055	chromatin remodeling at centromere	2/7	37/12927	0.000165897	0.000692441	0.000144259	ENSG00000273542/ENSG00000276180	2	539
GO:0016233	telomere capping	2/7	41/12927	0.000204047	0.000778654	0.00016222	ENSG00000273542/ENSG00000276180	2	539
GO:0043486	histone exchange	2/7	44/12927	0.000235218	0.000778654	0.00016222	ENSG00000273542/ENSG00000276180	2	539
GO:0045652	regulation of megakaryocyte differentiation	2/7	50/12927	0.000304119	0.000918554	0.000191365	ENSG00000273542/ENSG00000276180	2	539
GO:0040029	regulation of gene expression, epigenetic	3/7	273/12927	0.000306185	0.000918554	0.000191365	ENSG00000187837/ENSG00000273542/ENSG00000276180	3	539
GO:0030219	megakaryocyte differentiation	2/7	65/12927	0.000514385	0.00149639	0.000311748	ENSG00000273542/ENSG00000276180	2	539
GO:0043044	ATP-dependent chromatin remodeling	2/7	70/12927	0.000596459	0.001636	0.000340834	ENSG00000273542/ENSG00000276180	2	539
GO:0006303	double-strand break repair via nonhomologous end joining	2/7	72/12927	0.000630957	0.00168255	0.000350532	ENSG00000273542/ENSG00000276180	2	539
GO:0000726	non-recombinational repair	2/7	78/12927	0.000740152	0.0019204	0.000400082	ENSG00000273542/ENSG00000276180	2	539
GO:0060964	regulation of gene silencing by miRNA	2/7	83/12927	0.000837658	0.00210795	0.000439155	ENSG00000273542/ENSG00000276180	2	539
GO:0060147	regulation of posttranscriptional gene silencing	2/7	85/12927	0.000878311	0.00210795	0.000439155	ENSG00000273542/ENSG00000276180	2	539
GO:0060966	regulation of gene silencing by RNA	2/7	85/12927	0.000878311	0.00210795	0.000439155	ENSG00000273542/ENSG00000276180	2	539
GO:0051291	protein heterooligomerization	2/7	88/12927	0.000941056	0.00220345	0.000459051	ENSG00000273542/ENSG00000276180	2	539
GO:0006959	humoral immune response	2/7	103/12927	0.00128637	0.00294028	0.000612558	ENSG00000184678/ENSG00000197903	2	539
GO:0035195	gene silencing by miRNA	2/7	116/12927	0.00162789	0.00355176	0.000739949	ENSG00000273542/ENSG00000276180	2	539
GO:0042742	defense response to bacterium	2/7	120/12927	0.00174079	0.00363296	0.000756867	ENSG00000184678/ENSG00000197903	2	539
GO:0051262	protein tetramerization	2/7	120/12927	0.00174079	0.00363296	0.000756867	ENSG00000273542/ENSG00000276180	2	539
GO:0035194	posttranscriptional gene silencing by RNA	2/7	124/12927	0.00185736	0.00377415	0.000786282	ENSG00000273542/ENSG00000276180	2	539
GO:0016441	posttranscriptional gene silencing	2/7	125/12927	0.00188708	0.00377415	0.000786282	ENSG00000273542/ENSG00000276180	2	539
GO:0031047	gene silencing by RNA	2/7	141/12927	0.00239335	0.00465967	0.000970766	ENSG00000273542/ENSG00000276180	2	539
GO:0000723	telomere maintenance	2/7	142/12927	0.00242691	0.00465967	0.000970766	ENSG00000273542/ENSG00000276180	2	539
GO:0032200	telomere organization	2/7	146/12927	0.00256341	0.00482524	0.00100526	ENSG00000273542/ENSG00000276180	2	539
GO:0031581	hemidesmosome assembly	3/6	12/12927	1.22048e-08	8.71772e-08	3.67062e-08	ENSG00000186081/ENSG00000186847/ENSG00000065618	3	87
GO:0007044	cell-substrate junction assembly	3/6	92/12927	6.87012e-06	3.81674e-05	1.60705e-05	ENSG00000186081/ENSG00000186847/ENSG00000065618	3	87
GO:0045109	intermediate filament organization	2/6	15/12927	1.88011e-05	9.40055e-05	3.95813e-05	ENSG00000186847/ENSG00000128422	2	87
GO:0045104	intermediate filament cytoskeleton organization	2/6	35/12927	0.000106101	0.000431994	0.000181892	ENSG00000186847/ENSG00000128422	2	87
GO:0045103	intermediate filament-based process	2/6	36/12927	0.000112319	0.000431994	0.000181892	ENSG00000186847/ENSG00000128422	2	87
GO:0042303	molting cycle	2/6	86/12927	0.000644925	0.00201539	0.000848586	ENSG00000186847/ENSG00000128422	2	87
GO:0042633	hair cycle	2/6	86/12927	0.000644925	0.00201539	0.000848586	ENSG00000186847/ENSG00000128422	2	87
GO:0070661	leukocyte proliferation	4/12	216/12927	3.37818e-05	0.000295349	0.000153415	ENSG00000223865/ENSG00000231389/ENSG00000242574/ENSG00000019582	4	572
GO:0042102	positive regulation of T cell proliferation	3/12	72/12927	3.51601e-05	0.000298861	0.000155239	ENSG00000223865/ENSG00000231389/ENSG00000242574	3	572
GO:0042129	regulation of T cell proliferation	3/12	119/12927	0.000157502	0.00109535	0.000568966	ENSG00000223865/ENSG00000231389/ENSG00000242574	3	572
GO:0042098	T cell proliferation	3/12	146/12927	0.000288143	0.00191677	0.000995642	ENSG00000223865/ENSG00000231389/ENSG00000242574	3	572
GO:0007156	homophilic cell adhesion via plasma membrane adhesion molecules	10/10	130/12927	7.44447e-21	8.18892e-20	4.70177e-20	ENSG00000204956/ENSG00000253485/ENSG00000253731/ENSG00000253910/ENSG00000254221/ENSG00000254245/ENSG00000262209/ENSG00000262576/ENSG00000081853/ENSG00000253537	10	620
GO:0098742	cell-cell adhesion via plasma-membrane adhesion molecules	10/10	203/12927	7.30609e-19	4.01835e-18	2.30719e-18	ENSG00000204956/ENSG00000253485/ENSG00000253731/ENSG00000253910/ENSG00000254221/ENSG00000254245/ENSG00000262209/ENSG00000262576/ENSG00000081853/ENSG00000253537	10	620
GO:0007156	homophilic cell adhesion via plasma membrane adhesion molecules	5/5	130/12927	9.5228e-11	1.90456e-10	NA	ENSG00000248383/ENSG00000249158/ENSG00000250120/ENSG00000251664/ENSG00000243232	5	122
GO:0098742	cell-cell adhesion via plasma-membrane adhesion molecules	5/5	203/12927	9.09439e-10	9.09439e-10	NA	ENSG00000248383/ENSG00000249158/ENSG00000250120/ENSG00000251664/ENSG00000243232	5	122

## Sheet: Shared-terms
ID	Description
GO:0043161	proteasome-mediated ubiquitin-dependent protein catabolic process
GO:0010498	proteasomal protein catabolic process
GO:0043488	regulation of mRNA stability
GO:0006521	regulation of cellular amino acid metabolic process
GO:1901532	regulation of hematopoietic progenitor cell differentiation
GO:0043487	regulation of RNA stability
GO:0007018	microtubule-based movement
GO:0051988	regulation of attachment of spindle microtubules to kinetochore
GO:0006890	retrograde vesicle-mediated transport, Golgi to ER
GO:0032465	regulation of cytokinesis
GO:0000132	establishment of mitotic spindle orientation
GO:0007276	gamete generation
GO:0051294	establishment of spindle orientation
GO:0034080	CENP-A containing nucleosome assembly
GO:0061641	CENP-A containing chromatin organization
GO:0031055	chromatin remodeling at centromere
GO:0032506	cytokinetic process
GO:0090231	regulation of spindle checkpoint
GO:0090266	regulation of mitotic cell cycle spindle assembly checkpoint
GO:1903504	regulation of mitotic spindle checkpoint
GO:0051445	regulation of meiotic cell cycle
GO:0051382	kinetochore assembly
GO:0043486	histone exchange
GO:0051438	regulation of ubiquitin-protein transferase activity
GO:0006998	nuclear envelope organization
GO:0072698	protein localization to microtubule cytoskeleton
GO:0051307	meiotic chromosome separation
GO:0007050	cell cycle arrest
GO:0044380	protein localization to cytoskeleton
GO:0007292	female gamete generation
GO:0007283	spermatogenesis
GO:0007143	female meiotic nuclear division
GO:0048232	male gamete generation
GO:0032467	positive regulation of cytokinesis
GO:0022412	cellular process involved in reproduction in multicellular organism
GO:0032392	DNA geometric change
GO:0006997	nucleus organization
GO:0051443	positive regulation of ubiquitin-protein transferase activity
GO:1901976	regulation of cell cycle checkpoint
GO:0043044	ATP-dependent chromatin remodeling
GO:0002281	macrophage activation involved in immune response
GO:0032675	regulation of interleukin-6 production
GO:0032635	interleukin-6 production
GO:0032680	regulation of tumor necrosis factor production
GO:0032640	tumor necrosis factor production
GO:1903555	regulation of tumor necrosis factor superfamily cytokine production
GO:0071706	tumor necrosis factor superfamily cytokine production
GO:0032653	regulation of interleukin-10 production
GO:0032613	interleukin-10 production
GO:0032760	positive regulation of tumor necrosis factor production
GO:0032652	regulation of interleukin-1 production
GO:1903557	positive regulation of tumor necrosis factor superfamily cytokine production
GO:0042116	macrophage activation
GO:0032612	interleukin-1 production
GO:0001819	positive regulation of cytokine production
GO:0042742	defense response to bacterium
GO:0045672	positive regulation of osteoclast differentiation
GO:2000010	positive regulation of protein localization to cell surface
GO:0060143	positive regulation of syncytium formation by plasma membrane fusion
GO:0060142	regulation of syncytium formation by plasma membrane fusion
GO:0043032	positive regulation of macrophage activation
GO:0001773	myeloid dendritic cell activation
GO:0032753	positive regulation of interleukin-4 production
GO:0032673	regulation of interleukin-4 production
GO:0032814	regulation of natural killer cell activation
GO:0032633	interleukin-4 production
GO:0032733	positive regulation of interleukin-10 production
GO:0097028	dendritic cell differentiation
GO:0070661	leukocyte proliferation
GO:0001818	negative regulation of cytokine production
GO:0006909	phagocytosis
GO:2000008	regulation of protein localization to cell surface
GO:0001774	microglial cell activation
GO:0002269	leukocyte activation involved in inflammatory response
GO:0032103	positive regulation of response to external stimulus
GO:0000768	syncytium formation by plasma membrane fusion
GO:0043277	apoptotic cell clearance
GO:0140253	cell-cell fusion
GO:0006949	syncytium formation
GO:0032732	positive regulation of interleukin-1 production
GO:0006911	phagocytosis, engulfment
GO:0043030	regulation of macrophage activation
GO:0061900	glial cell activation
GO:0032720	negative regulation of tumor necrosis factor production
GO:0150076	neuroinflammatory response
GO:1903556	negative regulation of tumor necrosis factor superfamily cytokine production
GO:1903532	positive regulation of secretion by cell
GO:0045670	regulation of osteoclast differentiation
GO:1903829	positive regulation of cellular protein localization
GO:0099024	plasma membrane invagination
GO:0030101	natural killer cell activation
GO:0050766	positive regulation of phagocytosis
GO:0051047	positive regulation of secretion
GO:0032623	interleukin-2 production
GO:0034394	protein localization to cell surface
GO:0001910	regulation of leukocyte mediated cytotoxicity
GO:0010324	membrane invagination
GO:0032945	negative regulation of mononuclear cell proliferation
GO:0050672	negative regulation of lymphocyte proliferation
GO:0032642	regulation of chemokine production
GO:0032651	regulation of interleukin-1 beta production
GO:0070664	negative regulation of leukocyte proliferation
GO:0032602	chemokine production
GO:0032755	positive regulation of interleukin-6 production
GO:0031341	regulation of cell killing
GO:1901224	positive regulation of NIK/NF-kappaB signaling
GO:0045088	regulation of innate immune response
GO:0032611	interleukin-1 beta production
GO:0050764	regulation of phagocytosis
GO:0002286	T cell activation involved in immune response
GO:0031349	positive regulation of defense response
GO:0001909	leukocyte mediated cytotoxicity
GO:0002181	cytoplasmic translation
GO:0000028	ribosomal small subunit assembly
GO:0000027	ribosomal large subunit assembly
GO:0030490	maturation of SSU-rRNA
GO:0000462	maturation of SSU-rRNA from tricistronic rRNA transcript (SSU-rRNA, 5.8S rRNA, LSU-rRNA)
GO:0051444	negative regulation of ubiquitin-protein transferase activity
GO:0034248	regulation of cellular amide metabolic process
GO:0000470	maturation of LSU-rRNA
GO:0006417	regulation of translation
GO:2000059	negative regulation of ubiquitin-dependent protein catabolic process
GO:0051438	regulation of ubiquitin-protein transferase activity
GO:1903051	negative regulation of proteolysis involved in cellular protein catabolic process
GO:0034101	erythrocyte homeostasis
GO:0043368	positive T cell selection
GO:0045058	T cell selection
GO:0045059	positive thymic T cell selection
GO:0050900	leukocyte migration
GO:0045061	thymic T cell selection
GO:0019835	cytolysis
GO:0019722	calcium-mediated signaling
GO:0042102	positive regulation of T cell proliferation
GO:0032609	interferon-gamma production
GO:0042129	regulation of T cell proliferation
GO:0031295	T cell costimulation
GO:0031294	lymphocyte costimulation
GO:0072678	T cell migration
GO:0042098	T cell proliferation
GO:0019932	second-messenger-mediated signaling
GO:0033632	regulation of cell-cell adhesion mediated by integrin
GO:0033077	T cell differentiation in thymus
GO:0071888	macrophage apoptotic process
GO:0001771	immunological synapse formation
GO:0033033	negative regulation of myeloid cell apoptotic process
GO:0032649	regulation of interferon-gamma production
GO:0033631	cell-cell adhesion mediated by integrin
GO:0046641	positive regulation of alpha-beta T cell proliferation
GO:0002460	adaptive immune response based on somatic recombination of immune receptors built from immunoglobulin superfamily domains
GO:0006925	inflammatory cell apoptotic process
GO:0002456	T cell mediated immunity
GO:0032922	circadian regulation of gene expression
GO:0042752	regulation of circadian rhythm
GO:0042749	regulation of circadian sleep/wake cycle
GO:0042745	circadian sleep/wake cycle
GO:0007610	behavior
GO:0050795	regulation of behavior
GO:0048568	embryonic organ development
GO:0030878	thyroid gland development
GO:0048732	gland development
GO:0071230	cellular response to amino acid stimulus
GO:0043200	response to amino acid
GO:0044273	sulfur compound catabolic process
GO:0030208	dermatan sulfate biosynthetic process
GO:0070206	protein trimerization
GO:0030205	dermatan sulfate metabolic process
GO:0030207	chondroitin sulfate catabolic process
GO:0006027	glycosaminoglycan catabolic process
GO:0050651	dermatan sulfate proteoglycan biosynthetic process
GO:0006026	aminoglycan catabolic process
GO:0050655	dermatan sulfate proteoglycan metabolic process
GO:0018149	peptide cross-linking
GO:0071229	cellular response to acid chemical
GO:0001503	ossification
GO:0030206	chondroitin sulfate biosynthetic process
GO:0051291	protein heterooligomerization
GO:0050650	chondroitin sulfate proteoglycan biosynthetic process
GO:0006024	glycosaminoglycan biosynthetic process
GO:0006023	aminoglycan biosynthetic process
GO:1903510	mucopolysaccharide metabolic process
GO:0035987	endodermal cell differentiation
GO:0030204	chondroitin sulfate metabolic process
GO:0001706	endoderm formation
GO:0050654	chondroitin sulfate proteoglycan metabolic process
GO:0001101	response to acid chemical
GO:0030203	glycosaminoglycan metabolic process
GO:0006022	aminoglycan metabolic process
GO:0030166	proteoglycan biosynthetic process
GO:0031589	cell-substrate adhesion
GO:0007492	endoderm development
GO:0009612	response to mechanical stimulus
GO:0060350	endochondral bone morphogenesis
GO:1901136	carbohydrate derivative catabolic process
GO:0006029	proteoglycan metabolic process
GO:0007160	cell-matrix adhesion
GO:0071560	cellular response to transforming growth factor beta stimulus
GO:0003414	chondrocyte morphogenesis involved in endochondral bone morphogenesis
GO:0003429	growth plate cartilage chondrocyte morphogenesis
GO:0090171	chondrocyte morphogenesis
GO:0071559	response to transforming growth factor beta
GO:0003422	growth plate cartilage morphogenesis
GO:0001704	formation of primary germ layer
GO:0003418	growth plate cartilage chondrocyte differentiation
GO:0003433	chondrocyte development involved in endochondral bone morphogenesis
GO:0071417	cellular response to organonitrogen compound
GO:0071295	cellular response to vitamin
GO:0060536	cartilage morphogenesis
GO:0035455	response to interferon-alpha
GO:0032480	negative regulation of type I interferon production
GO:0032479	regulation of type I interferon production
GO:0032606	type I interferon production
GO:0039528	cytoplasmic pattern recognition receptor signaling pathway in response to virus
GO:0001819	positive regulation of cytokine production
GO:0044764	multi-organism cellular process
GO:0098586	cellular response to virus
GO:0060760	positive regulation of response to cytokine stimulus
GO:0045089	positive regulation of innate immune response
GO:0002753	cytoplasmic pattern recognition receptor signaling pathway
GO:0090148	membrane fission
GO:0002221	pattern recognition receptor signaling pathway
GO:0035457	cellular response to interferon-alpha
GO:0050688	regulation of defense response to virus
GO:0032481	positive regulation of type I interferon production
GO:0045088	regulation of innate immune response
GO:0071360	cellular response to exogenous dsRNA
GO:1904469	positive regulation of tumor necrosis factor secretion
GO:0039529	RIG-I signaling pathway
GO:0031349	positive regulation of defense response
GO:0001818	negative regulation of cytokine production
GO:0032727	positive regulation of interferon-alpha production
GO:0071359	cellular response to dsRNA
GO:2000778	positive regulation of interleukin-6 secretion
GO:0002758	innate immune response-activating signal transduction
GO:1904467	regulation of tumor necrosis factor secretion
GO:0032647	regulation of interferon-alpha production
GO:0032607	interferon-alpha production
GO:1990774	tumor necrosis factor secretion
GO:0002218	activation of innate immune response
GO:0002479	antigen processing and presentation of exogenous peptide antigen via MHC class I, TAP-dependent
GO:0042590	antigen processing and presentation of exogenous peptide antigen via MHC class I
GO:0002474	antigen processing and presentation of peptide antigen via MHC class I
GO:0002483	antigen processing and presentation of endogenous peptide antigen
GO:0019885	antigen processing and presentation of endogenous peptide antigen via MHC class I
GO:0072643	interferon-gamma secretion
GO:0019883	antigen processing and presentation of endogenous antigen
GO:0010499	proteasomal ubiquitin-independent protein catabolic process
GO:0006521	regulation of cellular amino acid metabolic process
GO:1902036	regulation of hematopoietic stem cell differentiation
GO:0033238	regulation of cellular amine metabolic process
GO:0061418	regulation of transcription from RNA polymerase II promoter in response to hypoxia
GO:0060218	hematopoietic stem cell differentiation
GO:1901532	regulation of hematopoietic progenitor cell differentiation
GO:0010972	negative regulation of G2/M transition of mitotic cell cycle
GO:0032609	interferon-gamma production
GO:0002456	T cell mediated immunity
GO:0006906	vesicle fusion
GO:0031146	SCF-dependent proteasomal ubiquitin-dependent protein catabolic process
GO:0070498	interleukin-1-mediated signaling pathway
GO:0002223	stimulatory C-type lectin receptor signaling pathway
GO:0090174	organelle membrane fusion
GO:0002220	innate immune response activating cell surface receptor signaling pathway
GO:2000736	regulation of stem cell differentiation
GO:0044106	cellular amine metabolic process
GO:0060071	Wnt signaling pathway, planar cell polarity pathway
GO:0038095	Fc-epsilon receptor signaling pathway
GO:0090175	regulation of establishment of planar polarity
GO:0009308	amine metabolic process
GO:0048284	organelle fusion
GO:0001736	establishment of planar polarity
GO:0007164	establishment of tissue polarity
GO:0007156	homophilic cell adhesion via plasma membrane adhesion molecules
GO:0098742	cell-cell adhesion via plasma-membrane adhesion molecules
GO:0016339	calcium-dependent cell-cell adhesion via plasma membrane cell adhesion molecules
GO:0007416	synapse assembly
GO:0050808	synapse organization
GO:0007268	chemical synaptic transmission
GO:0098916	anterograde trans-synaptic signaling
GO:0099537	trans-synaptic signaling
GO:0099536	synaptic signaling
GO:1903405	protein localization to nuclear body
GO:1904851	positive regulation of establishment of protein localization to telomere
GO:1904867	protein localization to Cajal body
GO:0070203	regulation of establishment of protein localization to telomere
GO:0070202	regulation of establishment of protein localization to chromosome
GO:1904816	positive regulation of protein localization to chromosome, telomeric region
GO:1990173	protein localization to nucleoplasm
GO:1904814	regulation of protein localization to chromosome, telomeric region
GO:0070200	establishment of protein localization to telomere
GO:1904874	positive regulation of telomerase RNA localization to Cajal body
GO:1904872	regulation of telomerase RNA localization to Cajal body
GO:0090670	RNA localization to Cajal body
GO:0090671	telomerase RNA localization to Cajal body
GO:0090672	telomerase RNA localization
GO:0090685	RNA localization to nucleus
GO:0007339	binding of sperm to zona pellucida
GO:0070199	establishment of protein localization to chromosome
GO:0070198	protein localization to chromosome, telomeric region
GO:0035036	sperm-egg recognition
GO:0032212	positive regulation of telomere maintenance via telomerase
GO:1901998	toxin transport
GO:1904358	positive regulation of telomere maintenance via telomere lengthening
GO:0006403	RNA localization
GO:0009988	cell-cell recognition
GO:0034504	protein localization to nucleus
GO:0032206	positive regulation of telomere maintenance
GO:0032210	regulation of telomere maintenance via telomerase
GO:1904356	regulation of telomere maintenance via telomere lengthening
GO:2000573	positive regulation of DNA biosynthetic process
GO:0007004	telomere maintenance via telomerase
GO:1900182	positive regulation of protein localization to nucleus
GO:0097529	myeloid leukocyte migration
GO:0046782	regulation of viral transcription
GO:0002688	regulation of leukocyte chemotaxis
GO:0043921	modulation by host of viral transcription
GO:0052472	modulation by host of symbiont transcription
GO:0052312	modulation of transcription in other organism involved in symbiotic interaction
GO:0014074	response to purine-containing compound
GO:0051592	response to calcium ion
GO:0071347	cellular response to interleukin-1
GO:0071222	cellular response to lipopolysaccharide
GO:0071219	cellular response to molecule of bacterial origin
GO:0002685	regulation of leukocyte migration
GO:0001503	ossification
GO:0030593	neutrophil chemotaxis
GO:0070555	response to interleukin-1
GO:0071277	cellular response to calcium ion
GO:0050900	leukocyte migration
GO:0051851	modification by host of symbiont morphology or physiology
GO:0050920	regulation of chemotaxis
GO:0035994	response to muscle stretch
GO:0051702	interaction with symbiont
GO:0071216	cellular response to biotic stimulus
GO:0002690	positive regulation of leukocyte chemotaxis
GO:1990266	neutrophil migration
GO:0071621	granulocyte chemotaxis
GO:0009314	response to radiation
GO:0140131	positive regulation of lymphocyte chemotaxis
GO:0097530	granulocyte migration
GO:0007610	behavior
GO:0014912	negative regulation of smooth muscle cell migration
GO:0060716	labyrinthine layer blood vessel development
GO:0090025	regulation of monocyte chemotaxis
GO:0051817	modification of morphology or physiology of other organism involved in symbiotic interaction
GO:0051385	response to mineralocorticoid
GO:1901623	regulation of lymphocyte chemotaxis
GO:0034612	response to tumor necrosis factor
GO:0051403	stress-activated MAPK cascade
GO:0045765	regulation of angiogenesis
GO:0007156	homophilic cell adhesion via plasma membrane adhesion molecules
GO:0045766	positive regulation of angiogenesis
GO:1901342	regulation of vasculature development
GO:1904018	positive regulation of vasculature development
GO:0072012	glomerulus vasculature development
GO:0061437	renal system vasculature development
GO:0061440	kidney vasculature development
GO:0098742	cell-cell adhesion via plasma-membrane adhesion molecules
GO:0019933	cAMP-mediated signaling
GO:0019935	cyclic-nucleotide-mediated signaling
GO:0032835	glomerulus development
GO:0001570	vasculogenesis
GO:0048568	embryonic organ development
GO:0060216	definitive hemopoiesis
GO:0021602	cranial nerve morphogenesis
GO:0021545	cranial nerve development
GO:0002011	morphogenesis of an epithelial sheet
GO:0021675	nerve development
GO:0006939	smooth muscle contraction
GO:0006958	complement activation, classical pathway
GO:0002455	humoral immune response mediated by circulating immunoglobulin
GO:0030449	regulation of complement activation
GO:2000257	regulation of protein activation cascade
GO:0006956	complement activation
GO:0002920	regulation of humoral immune response
GO:0072376	protein activation cascade
GO:0002673	regulation of acute inflammatory response
GO:0070613	regulation of protein processing
GO:1903317	regulation of protein maturation
GO:0016064	immunoglobulin mediated immune response
GO:0019724	B cell mediated immunity
GO:0002526	acute inflammatory response
GO:0006959	humoral immune response
GO:0016485	protein processing
GO:0002460	adaptive immune response based on somatic recombination of immune receptors built from immunoglobulin superfamily domains
GO:0051604	protein maturation
GO:0050727	regulation of inflammatory response
GO:0002697	regulation of immune effector process
GO:0050808	synapse organization
GO:0022411	cellular component disassembly
GO:0035589	G protein-coupled purinergic nucleotide receptor signaling pathway
GO:0035590	purinergic nucleotide receptor signaling pathway
GO:0035588	G protein-coupled purinergic receptor signaling pathway
GO:0035587	purinergic receptor signaling pathway
GO:1905521	regulation of macrophage migration
GO:1905517	macrophage migration
GO:0007200	phospholipase C-activating G protein-coupled receptor signaling pathway
GO:0032651	regulation of interleukin-1 beta production
GO:0032611	interleukin-1 beta production
GO:0032652	regulation of interleukin-1 production
GO:0032612	interleukin-1 production
GO:1903975	regulation of glial cell migration
GO:0006342	chromatin silencing
GO:0045814	negative regulation of gene expression, epigenetic
GO:0006335	DNA replication-dependent nucleosome assembly
GO:0034723	DNA replication-dependent nucleosome organization
GO:0060968	regulation of gene silencing
GO:0000183	chromatin silencing at rDNA
GO:0051290	protein heterotetramerization
GO:0034080	CENP-A containing nucleosome assembly
GO:0061641	CENP-A containing chromatin organization
GO:0016458	gene silencing
GO:0031055	chromatin remodeling at centromere
GO:0016233	telomere capping
GO:0043486	histone exchange
GO:0045652	regulation of megakaryocyte differentiation
GO:0040029	regulation of gene expression, epigenetic
GO:0030219	megakaryocyte differentiation
GO:0043044	ATP-dependent chromatin remodeling
GO:0006303	double-strand break repair via nonhomologous end joining
GO:0000726	non-recombinational repair
GO:0060964	regulation of gene silencing by miRNA
GO:0060147	regulation of posttranscriptional gene silencing
GO:0060966	regulation of gene silencing by RNA
GO:0051291	protein heterooligomerization
GO:0006959	humoral immune response
GO:0035195	gene silencing by miRNA
GO:0042742	defense response to bacterium
GO:0051262	protein tetramerization
GO:0035194	posttranscriptional gene silencing by RNA
GO:0016441	posttranscriptional gene silencing
GO:0031047	gene silencing by RNA
GO:0000723	telomere maintenance
GO:0032200	telomere organization
GO:0031581	hemidesmosome assembly
GO:0007044	cell-substrate junction assembly
GO:0045109	intermediate filament organization
GO:0045104	intermediate filament cytoskeleton organization
GO:0045103	intermediate filament-based process
GO:0042303	molting cycle
GO:0042633	hair cycle
GO:0070661	leukocyte proliferation
GO:0042102	positive regulation of T cell proliferation
GO:0042129	regulation of T cell proliferation
GO:0042098	T cell proliferation
GO:0007156	homophilic cell adhesion via plasma membrane adhesion molecules
GO:0098742	cell-cell adhesion via plasma-membrane adhesion molecules
GO:0007156	homophilic cell adhesion via plasma membrane adhesion molecules
GO:0098742	cell-cell adhesion via plasma-membrane adhesion molecules
