# Supplementary material for: Luminal A Breast Cancer Co-expression Network: Structural and Functional Alterations
Source: Front Genet. 2021 Apr 20;12:629475. doi: 10.3389/fgene.2021.629475 (PMC8096206; doi:10.3389/fgene.2021.629475)
Supplement: Supplementary Table 2 — List of genes in the Luminal A GCN and the Healthy GCN with their chromosomal location, associated log2 fold change (LFC) value, and corresponding community for each algorithm. [file Table_2.xlsx]

## Sheet: Luminal A GCN nodes
ensemblID	chr	start	end	band	symbol	lfc	avg_log2_cpm_exp	p_value	FDR	B	avg_exp	avg_log2_exp	avg_cpm_exp	fast_greedy_community	info_map_community	leading_eigenvector_community	louvain_community
ENSG00000001461	1	24415794	24472976	p36.11	NIPAL3	0	5.68246	0	0	0	2748.55	11.366	53.4485	536	386	1	130
ENSG00000004534	3	49940007	50100045	p21.31	RBM6	0	6.10134	0	0	0	3577.82	11.7852	69.4835	24	3	2	210
ENSG00000005100	17	5440912	5469060	p13.2	DHX33	-0.212213	4.81009	1.21295e-12	1.95853e-12	26.9588	1467.16	10.4927	28.5665	5	1	662	6
ENSG00000005483	7	105014179	105114361	q22.3	KMT2E	-0.151368	7.23985	1.13117e-06	1.5323e-06	13.3887	7923.79	12.9241	154.12	9	6	3	132
ENSG00000005812	13	76992598	77027195	q22.3	FBXL3	-0.341548	6.27549	3.03192e-18	5.61535e-18	Inf	4118.64	11.9594	80.0834	15	355	667	20
ENSG00000006695	17	14069496	14208677	p12	COX10	0.204769	3.44915	2.4675e-06	3.30813e-06	12.6191	586.406	9.12846	11.4175	5	1	662	6
ENSG00000006744	17	12992391	13018187	p12	ELAC2	-0.0943602	6.11542	0.0005459	0.000670629	7.30662	3620.64	11.7992	70.4806	5	1	662	6
ENSG00000007168	17	2593210	2685615	p13.3	PAFAH1B1	-0.208953	7.10081	2.002e-17	3.63484e-17	Inf	7150.58	12.785	139.103	5	1	662	6
ENSG00000007202	17	28614440	28645454	q11.2	KIAA0100	-0.098365	7.67065	0.00509569	0.00599635	5.11059	10801.8	13.355	209.897	10	34	669	67
ENSG00000007520	16	1349240	1351911	p13.3	TSR3	0.278296	6.10231	1.58611e-35	4.36286e-35	Inf	3562.38	11.7861	69.2443	21	13	671	62
ENSG00000010256	3	48599002	48610976	p21.31	UQCRC1	0.0986657	7.26207	7.35891e-06	9.72453e-06	11.5408	7973.74	12.9463	154.953	24	3	2	210
ENSG00000010322	3	52455118	52493071	p21.1	NISCH	-0.333102	6.63243	3.85006e-34	1.02607e-33	Inf	5171.75	12.3165	100.501	24	3	2	210
ENSG00000011021	1	11806096	11848079	p36.22	CLCN6	-0.771904	4.15402	2.47854e-97	3.23776e-96	Inf	925.755	9.83548	18.0093	79	107	671	36
ENSG00000011258	17	51177425	51260163	q21.33	MBTD1	-0.0698751	4.89912	0.010555	0.0122454	4.39028	1558.66	10.5819	30.3064	1	57	4	110
ENSG00000011260	17	51260528	51297936	q21.33	UTP18	0.60714	5.22948	1.93101e-57	8.96391e-57	Inf	1968.13	10.9126	38.2483	1	57	4	110
ENSG00000011275	7	5620047	5781739	p22.1	RNF216	0.158509	5.83732	2.80373e-12	4.4762e-12	26.1322	2967.2	11.521	57.7327	29	31	671	25
ENSG00000011295	17	15999380	16045015	p12	TTC19	0.13828	5.99764	0.000529359	0.000650917	7.33648	3409.01	11.6814	66.2864	5	1	662	6
ENSG00000011376	3	45388506	45549421	p21.31	LARS2	0.676122	4.5484	1.42569e-62	7.45771e-62	Inf	1227.78	10.2306	23.856	24	3	2	210
ENSG00000013375	6	83161150	83193936	q14.1	PGM3	0.33003	5.42028	1.62904e-17	2.96475e-17	Inf	2267.57	11.1036	44.0429	3	265	671	235
ENSG00000013392	6	83193379	83198932	q14.1	RWDD2A	0	3.58642	0	0	0	645.581	9.26619	12.54	3	265	671	235
ENSG00000015532	17	50346092	50363138	q21.33	XYLT2	0.348233	5.8092	1.58171e-24	3.40174e-24	Inf	2947.98	11.4928	57.325	1	57	4	110
ENSG00000015676	7	44379121	44490880	p13	NUDCD3	0.374998	6.93903	1.11686e-43	3.74894e-43	Inf	6392.99	12.6232	124.288	29	45	671	25
ENSG00000016864	3	52694488	52706032	p21.1	GLT8D1	0.181532	6.36581	3.95555e-16	6.98458e-16	34.945	4279.38	12.0498	83.2196	24	3	2	210
ENSG00000024048	6	42564062	42693504	p21.1	UBR2	0.197369	6.24518	9.14672e-16	1.59968e-15	34.0977	3944.49	11.9291	76.6933	34	32	5	201
ENSG00000025800	1	32108038	32176568	p35.2	KPNA6	0.173618	6.65299	1.56068e-17	2.84214e-17	Inf	5216.05	12.3371	101.468	191	165	6	1
ENSG00000029725	17	5282265	5385812	p13.2	RABEP1	0.796804	7.73419	1.06837e-48	3.99988e-48	Inf	11500.1	13.4186	223.849	5	1	662	6
ENSG00000031698	1	109213918	109238169	p13.3	SARS	0.125955	7.28855	2.53791e-07	3.51485e-07	14.8611	8151.76	12.9728	158.518	7	30	7	242
ENSG00000032742	13	20567069	20691437	q12.11	IFT88	1.03379	4.30549	3.52095e-84	3.19112e-83	Inf	1049.02	9.98722	20.4026	15	50	672	20
ENSG00000033050	7	151212490	151227230	q36.1	ABCF2	0.12763	6.27322	7.05332e-09	1.02346e-08	18.3975	4014.63	11.9571	78.0478	9	80	3	132
ENSG00000034693	6	143450807	143490010	q24.2	PEX3	-0.120411	4.23796	3.32244e-05	4.28831e-05	10.057	986.5	9.91959	19.1905	3	91	671	235
ENSG00000035928	4	39287456	39366375	p14	RFC1	0	6.22217	0	0	0	3903.62	11.9061	75.9205	75	387	8	33
ENSG00000037637	1	16246839	16352454	p36.13	FBXO42	0.0829192	4.89543	0.000528558	0.000649987	7.33791	1546.3	10.5782	30.0878	79	107	671	36
ENSG00000038219	4	13568738	13627723	p15.33	BOD1L1	-0.253338	6.26656	6.34468e-22	1.28726e-21	Inf	4009.14	11.9505	77.9963	40	43	9	13
ENSG00000040531	17	3636468	3661542	p13.2	CTNS	-0.197409	4.43048	3.91265e-12	6.22122e-12	25.8031	1125.51	10.1125	21.9034	5	1	662	6
ENSG00000040633	17	7235028	7239722	p13.1	PHF23	0.161757	6.32972	6.37106e-08	8.99129e-08	16.2244	4206.97	12.0137	81.8793	5	1	662	6
ENSG00000042317	14	88384924	88470350	q31.3	SPATA7	-0.108891	2.92035	0.00549692	0.00645851	5.03588	400.905	8.59736	7.7983	11	15	671	150
ENSG00000042429	11	93784227	93814963	q21	MED17	-0.170673	4.91324	6.49356e-08	9.16061e-08	16.2058	1577.33	10.596	30.706	352	54	10	131
ENSG00000042753	19	46838136	46850992	q13.32	AP2S1	0.522553	6.3795	1.72065e-58	8.20584e-58	Inf	4344.93	12.0635	84.4807	16	140	671	276
ENSG00000044090	6	43037617	43053945	p21.1	CUL7	0.164332	6.35506	1.12065e-10	1.71534e-10	22.4862	4270.3	12.039	82.9936	34	32	5	201
ENSG00000046651	X	13734745	13769353	p22.2	OFD1	0.148802	5.51013	0.000106227	0.000134376	8.91473	2429.91	11.1935	47.257	247	300	11	89
ENSG00000047249	8	53715557	53843558	q11.23	ATP6V1H	0.847662	6.17506	5.28914e-82	4.56228e-81	Inf	3799.89	11.8589	73.9121	14	67	671	174
ENSG00000048405	7	127346790	127431924	q31.33	ZNF800	0.326486	4.83887	1.65987e-24	3.56771e-24	Inf	1497.42	10.5215	29.1254	9	6	3	132
ENSG00000049541	7	74231499	74254458	q11.23	RFC2	0.471753	5.01902	4.96021e-61	2.50067e-60	Inf	1685.64	10.7019	32.7773	9	204	3	132
ENSG00000049656	5	1317744	1345099	p15.33	CLPTM1L	0.357779	7.02014	1.76964e-33	4.65199e-33	Inf	6775.06	12.7043	131.684	60	99	12	120
ENSG00000050820	16	75228187	75268053	q23.1	BCAR1	0.12282	5.81689	3.97319e-05	5.10774e-05	9.88212	2962.56	11.5005	57.6046	10	7	671	67
ENSG00000052723	1	114769479	114780685	p13.2	SIKE1	-0.218678	5.78756	9.57841e-13	1.54972e-12	27.1929	2891.95	11.4712	56.2551	7	30	7	242
ENSG00000053371	1	19303965	19312146	p36.13	AKR7A2	0.15994	6.26017	7.73149e-06	1.02057e-05	11.4926	4043.79	11.9441	78.6729	489	172	13	133
ENSG00000053372	1	19251539	19260128	p36.13	MRTO4	-0.0708819	5.6603	0.00529266	0.00622307	5.07325	2632.85	11.3438	51.2317	25	129	671	117
ENSG00000054611	22	46762617	47175699	q13.31	TBC1D22A	0.14777	5.3914	1.23833e-09	1.83737e-09	20.1149	2181.92	11.0747	42.4621	18	2	666	84
ENSG00000054793	20	51596514	51768634	q13.2	ATP9A	-0.196269	6.92223	3.06094e-06	4.09389e-06	12.406	6550.55	12.6064	127.286	6	867	674	256
ENSG00000054967	11	73376264	73397474	q13.4	RELT	0.48732	3.28461	2.23999e-30	5.50453e-30	Inf	512.188	8.96337	9.97308	200	53	14	144
ENSG00000055070	1	16352575	16398145	p36.13	SZRD1	0	6.80517	0	0	0	5798.12	12.4893	112.793	79	107	671	36
ENSG00000055130	7	148697914	148801036	q36.1	CUL1	0.175205	6.08673	1.09598e-14	1.86057e-14	31.6128	3528.99	11.7705	68.599	9	80	3	132
ENSG00000055147	5	153990128	154038936	q33.2	FAM114A2	0.451784	5.32267	3.64978e-53	1.53611e-52	Inf	2082.4	11.0059	40.5033	107	383	15	134
ENSG00000055609	7	152134922	152436005	q36.1	KMT2C	0.123227	7.72551	0.000359424	0.000445441	7.716	11169.6	13.4099	217.096	9	80	3	132
ENSG00000056736	3	53846580	53865800	p21.1	IL17RB	0.389771	4.51822	1.04985e-06	1.42413e-06	13.4619	1360.21	10.2001	26.4653	683	646	16	135
ENSG00000057608	10	5765223	5842132	p15.1	GDI2	0.239265	8.2293	1.01857e-18	1.9077e-18	Inf	15656.7	13.9138	304.398	47	33	671	28
ENSG00000057663	6	106045423	106325791	q21	ATG5	0.139015	5.50696	2.51584e-06	3.37231e-06	12.5999	2388.31	11.1903	46.3996	3	29	671	235
ENSG00000057757	1	23778405	23788232	p36.11	PITHD1	-0.243586	5.91801	2.08354e-19	3.96909e-19	Inf	3151.05	11.6017	61.2984	79	107	671	36
ENSG00000058600	16	22297375	22335103	p12.2	POLR3E	0.497017	5.84243	7.1606e-71	4.56776e-70	Inf	2977.8	11.5261	57.9199	21	110	673	62
ENSG00000060762	6	166364919	166383013	q27	MPC1	-0.636328	4.60776	1.49615e-53	6.33378e-53	Inf	1280.74	10.2901	24.8892	3	62	671	235
ENSG00000062194	5	57173948	57264679	q11.2	GPBP1	0.229215	7.04047	4.67018e-20	9.04175e-20	Inf	6853.25	12.7247	133.199	13	77	671	206
ENSG00000063046	12	53006158	53042209	q13.13	EIF4B	-0.516312	8.85084	5.5792e-44	1.88544e-43	Inf	24339.2	14.5354	472.658	25	184	673	117
ENSG00000063245	19	55675226	55709858	q13.42	EPN1	0.492715	6.67292	1.14082e-40	3.56635e-40	Inf	5405.01	12.357	105.162	17	44	676	119
ENSG00000063322	19	39391303	39400637	q13.2	MED29	0.238468	6.89609	1.21775e-18	2.27576e-18	Inf	6221.62	12.5803	121.057	16	92	671	276
ENSG00000063978	4	2462220	2625320	p16.3	RNF4	0.495934	6.19573	9.43176e-80	7.70402e-79	Inf	3799.45	11.8796	73.8951	40	43	9	13
ENSG00000064102	12	26905181	26938326	p11.23	INTS13	0.458067	4.91503	4.24716e-45	1.47631e-44	Inf	1576.25	10.5978	30.6496	86	133	17	136
ENSG00000064419	7	128954180	129055173	q32.1	TNPO3	0.420431	6.1638	5.25065e-59	2.52317e-58	Inf	3721.65	11.8477	72.3405	9	60	3	132
ENSG00000064703	1	111755245	111768016	p13.2	DDX20	0	4.86485	0	0	0	1521.75	10.5475	29.6169	7	30	7	242
ENSG00000064999	6	34889265	35091413	p21.31	ANKS1A	-0.142506	5.9312	1.2764e-08	1.83753e-08	17.8123	3170.91	11.6149	61.6861	34	257	5	201
ENSG00000065057	16	2039815	2047866	p13.3	NTHL1	0.446689	4.60863	1.27518e-35	3.51828e-35	Inf	1280.8	10.2909	24.9049	618	388	18	137
ENSG00000065135	1	109548611	109618321	p13.3	GNAI3	0.386124	6.8896	1.22139e-39	3.70927e-39	Inf	6191.89	12.5738	120.453	7	30	7	242
ENSG00000065427	16	75627474	75648643	q23.1	KARS	-0.575446	6.76487	4.40254e-85	4.08864e-84	Inf	5655.42	12.449	109.948	10	7	671	67
ENSG00000065457	16	75596981	75623300	q23.1	ADAT1	0	4.65611	0	0	0	1327.28	10.3385	25.8225	10	7	671	67
ENSG00000065526	1	15847864	15940460	p36.21	SPEN	-0.369731	6.64101	1.61111e-40	5.01488e-40	Inf	5192.36	12.3251	101.018	79	107	671	36
ENSG00000065559	17	12020824	12143830	p12	MAP2K4	0.594078	5.95146	2.23396e-27	5.10167e-27	Inf	3386.29	11.6351	65.9633	5	1	662	6
ENSG00000065883	7	39949646	40099580	p14.1	CDK13	0.484453	6.03755	8.2161e-74	5.66555e-73	Inf	3409.11	11.7213	66.2751	29	45	671	25
ENSG00000065970	12	8032703	8055503	p13.31	FOXJ2	-0.356164	5.52783	1.72239e-39	5.21545e-39	Inf	2400.7	11.2113	46.6685	76	179	671	149
ENSG00000066279	1	197084128	197146694	q31.3	ASPM	2.56786	3.76848	2.64648e-128	9.82183e-127	Inf	730.933	9.44875	14.2115	20	9	665	208
ENSG00000066336	11	47354860	47378576	p11.2	SPI1	0.23017	4.23044	3.49254e-24	7.45151e-24	Inf	970.922	9.91209	18.8785	459	174	19	139
ENSG00000066926	18	57548283	57586772	q21.31	FECH	0.181031	4.89558	8.96139e-06	1.18034e-05	11.3471	1590.07	10.5783	30.9388	28	4	664	23
ENSG00000067064	10	1039152	1049170	p15.3	IDI1	-0.159051	5.92931	0.00963858	0.0112019	4.4804	3235.52	11.613	62.9098	47	33	671	28
ENSG00000067248	5	55256245	55307722	q11.2	DHX29	0.569133	6.55801	1.35256e-57	6.30499e-57	Inf	4941.55	12.242	96.0751	13	77	671	206
ENSG00000067369	15	43403061	43510728	q15.3	TP53BP1	0.575397	6.01569	1.20381e-55	5.36617e-55	Inf	3396.45	11.6995	66.007	12	12	671	525
ENSG00000067560	3	49359145	49412998	p21.31	RHOA	0.110999	8.83586	5.40589e-06	7.17776e-06	11.8445	23829.2	14.5204	463.095	24	3	2	210
ENSG00000067596	17	43483865	43610338	q21.31	DHX8	0.260909	6.20095	1.17627e-31	2.96866e-31	Inf	3813.69	11.8848	74.183	8	51	671	433
ENSG00000067900	18	20946906	21111851	q11.1	ROCK1	-0.161729	6.52573	4.81283e-07	6.60731e-07	14.2299	4843.12	12.2098	94.1457	28	4	664	23
ENSG00000068024	2	239048168	239401654	q37.3	HDAC4	-0.596521	4.43312	2.18943e-51	8.80762e-51	Inf	1134.97	10.1151	22.0826	10	34	669	67
ENSG00000068028	3	50329782	50340980	p21.31	RASSF1	-0.357862	5.2206	1.9837e-29	4.76866e-29	Inf	1947.56	10.9037	37.8663	24	3	2	210
ENSG00000068097	17	60043194	60078931	q23.1	HEATR6	0.522896	4.58133	3.15522e-38	9.26529e-38	Inf	1265.88	10.2636	24.6356	1	39	4	110
ENSG00000068383	10	132537820	132783480	q26.3	INPP5A	-0.105472	5.07629	0.000102984	0.000130376	8.94496	1763.73	10.7593	34.269	26	14	671	140
ENSG00000068394	X	49113389	49123801	p11.23	GPKOW	0.218959	5.10133	1.11736e-27	2.57362e-27	Inf	1774.64	10.7843	34.5104	168	861	20	121
ENSG00000068745	3	48688003	48740353	p21.31	IP6K2	0	6.2202	0	0	0	3881.75	11.9041	75.4524	24	3	2	210
ENSG00000069248	1	229440260	229508341	q42.13	NUP133	0.469283	6.51658	1.26195e-65	7.07141e-65	Inf	4756.41	12.2006	92.5193	45	46	21	44
ENSG00000069345	16	46955362	46973788	q11.2	DNAJA2	-0.314092	6.3758	9.95957e-17	1.78189e-16	36.0437	4418.12	12.0597	85.8657	266	87	22	372
ENSG00000070047	11	576486	612222	p15.5	PHRF1	0.286338	5.79082	4.44515e-28	1.03372e-27	Inf	2881.89	11.4744	56.0627	4	11	23	190
ENSG00000070366	17	2059839	2303771	p13.3	SMG6	-0.0667701	5.26103	0.0204445	0.0233924	3.73167	2007.86	10.9442	39.0799	5	1	662	6
ENSG00000070367	14	57200507	57269008	q22.3	EXOC5	0.071475	6.46695	0.00382333	0.00452595	5.39339	4610.32	12.151	89.6313	11	28	671	150
ENSG00000070413	22	19036282	19122454	q11.21	DGCR2	0.259189	7.11278	9.18312e-21	1.8111e-20	Inf	7233.05	12.797	140.621	18	25	666	84
ENSG00000070423	19	647526	663277	p13.3	RNF126	-0.086232	4.90534	0.000692343	0.000847009	7.07295	1560.69	10.5881	30.3525	17	21	671	119
ENSG00000070444	17	2384060	2401118	p13.3	MNT	-0.155805	5.22997	1.71657e-09	2.5332e-09	19.7938	1952.87	10.9131	37.9982	5	1	662	6
ENSG00000070718	8	42152946	42171673	p11.21	AP3M2	0.382515	5.14113	5.24675e-11	8.09955e-11	23.2366	2037.25	10.8241	39.6123	33	85	24	26
ENSG00000070761	16	58113588	58129450	q21	CFAP20	-0.603517	4.41879	1.71321e-67	1.00965e-66	Inf	1113.62	10.1008	21.6574	10	66	671	67
ENSG00000070770	16	58157907	58197920	q21	CSNK2A2	-0.658588	5.49023	5.63412e-96	7.06658e-95	Inf	2333.67	11.1736	45.3887	10	66	671	67
ENSG00000070831	1	22052627	22092946	p36.12	CDC42	0.334248	8.06839	1.71613e-35	4.71781e-35	Inf	13981	13.7528	271.939	79	107	671	36
ENSG00000071189	7	17790761	17940501	p21.1	SNX13	0.253538	6.03608	2.11773e-14	3.56875e-14	30.9654	3451.33	11.7199	67.1131	29	45	671	25
ENSG00000071462	7	73683025	73705161	q11.23	BUD23	0.433292	6.52307	3.32001e-50	1.2956e-49	Inf	4794.54	12.2071	93.194	9	204	3	132
ENSG00000071994	6	170575295	170584692	q27	PDCD2	-0.213842	5.93316	4.22647e-16	7.45387e-16	34.7909	3187.13	11.6169	61.9832	3	62	671	235
ENSG00000072134	17	19215615	19336715	p11.2	EPN2	0.37371	5.31831	2.58476e-17	4.68526e-17	Inf	2160.05	11.0015	41.938	5	157	662	6
ENSG00000072518	11	63838928	63911019	q13.1	MARK2	0.639002	6.45961	3.04793e-73	2.06631e-72	Inf	4600.78	12.1436	89.5075	2	22	675	352
ENSG00000072571	5	163460203	163491945	q34	HMMR	2.16286	3.19959	5.03437e-128	1.84475e-126	Inf	492.683	8.87784	9.57878	20	9	665	208
ENSG00000072778	17	7217125	7225273	p13.1	ACADVL	-0.774976	8.04333	9.17914e-71	5.83226e-70	Inf	13909.9	13.7278	270.394	5	1	662	6
ENSG00000072803	5	171861549	172006873	q35.1	FBXW11	0.144452	5.98136	1.81837e-11	2.84224e-11	24.2838	3276.72	11.6651	63.7167	13	364	671	206
ENSG00000072840	4	5711197	5814305	p16.2	EVC	-0.198403	4.84326	3.26048e-06	4.35634e-06	12.3439	1535.61	10.5259	29.8464	375	389	25	142
ENSG00000072849	17	5471251	5486811	p13.2	DERL2	0	5.59076	0	0	0	2531.8	11.2742	49.2852	5	1	662	6
ENSG00000073050	19	43543040	43580473	q13.31	XRCC1	0.475138	5.50966	8.51738e-52	3.46099e-51	Inf	2376.69	11.1931	46.2382	16	92	671	276
ENSG00000073169	22	50200979	50217616	q13.33	SELENOO	0	4.58249	0	0	0	1251.62	10.2648	24.3482	18	2	666	84
ENSG00000073536	17	35128753	35142315	q12	NLE1	-0.470474	4.53555	3.24361e-51	1.29906e-50	Inf	1207.85	10.2178	23.4818	8	90	671	433
ENSG00000073614	12	280129	389454	p13.33	KDM5A	0.112852	6.3454	9.93253e-07	1.3485e-06	13.5165	4227.12	12.0293	82.187	114	390	26	143
ENSG00000073969	17	46590669	46757464	q21.31	NSF	1.38606	6.00617	3.50907e-129	1.35441e-127	Inf	3396.18	11.6899	66.0198	8	51	671	433
ENSG00000074071	16	1771890	1773155	p13.3	MRPS34	0.984902	6.93513	7.71677e-133	3.52342e-131	Inf	6372.07	12.6193	123.911	21	13	671	62
ENSG00000074201	11	77514936	77637805	q14.1	CLNS1A	0.690337	6.23616	4.64427e-40	1.42872e-39	Inf	4155.83	11.92	80.815	200	88	14	144
ENSG00000074219	19	49340595	49362457	q13.33	TEAD2	-0.502546	5.33903	1.37265e-15	2.38853e-15	33.6458	2266.09	11.0221	44.1506	615	860	27	3
ENSG00000074266	11	86244544	86278813	q14.2	EED	0	4.30361	0	0	0	1032.61	9.98537	20.0878	352	54	10	131
ENSG00000074319	11	18468336	18527232	p15.1	TSG101	0.450687	6.44616	1.00598e-50	3.98047e-50	Inf	4551.33	12.1302	88.5178	4	11	23	190
ENSG00000074356	17	3802165	3846251	p13.2	NCBP3	-0.199971	5.52139	4.31244e-12	6.84636e-12	25.7073	2400.45	11.2048	46.7331	5	1	662	6
ENSG00000074603	15	65442463	65517704	q22.31	DPP8	-0.124541	5.83341	8.61201e-06	1.13504e-05	11.3862	2988.35	11.5171	58.1192	12	16	671	525
ENSG00000074755	17	4004445	4143020	p13.2	ZZEF1	-0.144066	5.94979	4.53909e-06	6.04571e-06	12.0162	3244.44	11.6335	63.1737	5	1	662	6
ENSG00000074935	6	112070777	112087529	q21	TUBE1	-0.601106	3.96417	4.96213e-72	3.25427e-71	Inf	812.542	9.64519	15.7991	3	29	671	235
ENSG00000075188	12	102073103	102120124	q23.2	NUP37	0.360606	4.34453	8.88833e-39	2.64385e-38	Inf	1055.31	10.0264	20.533	35	115	671	83
ENSG00000075218	22	46296741	46330810	q13.31	GTSE1	1.71438	2.54497	2.27251e-124	7.26098e-123	Inf	306.306	8.2197	5.96035	20	9	665	208
ENSG00000075240	22	46576012	46679790	q13.31	GRAMD4	0.359445	5.34596	2.16265e-20	4.22032e-20	Inf	2153.92	11.0292	41.8939	18	2	666	84
ENSG00000075336	18	74148511	74160530	q22.3	TIMM21	-0.287548	4.18534	1.22858e-15	2.14065e-15	33.7924	959.021	9.86683	18.6565	28	4	664	23
ENSG00000075914	3	44975241	45036066	p21.31	EXOSC7	0.216428	4.67238	3.83416e-20	7.43411e-20	Inf	1324.23	10.3548	25.7366	24	3	2	210
ENSG00000076043	11	114439386	114450279	q23.2	REXO2	-0.449607	5.25997	1.26159e-29	3.05305e-29	Inf	2022.58	10.9431	39.3748	22	5	661	131
ENSG00000076053	11	114400030	114414203	q23.2	RBM7	-0.83497	4.29946	3.51087e-77	2.65498e-76	Inf	1034.81	9.98119	20.1478	22	5	661	131
ENSG00000076201	3	47381011	47413441	p21.31	PTPN23	0.260701	6.12854	7.57034e-26	1.67109e-25	Inf	3639.26	11.8124	70.715	24	3	2	210
ENSG00000076351	17	28394756	28407197	q11.2	SLC46A1	-0.126267	4.51129	0.00629748	0.00737995	4.90158	1231.95	10.1934	23.946	10	34	669	67
ENSG00000076924	19	7619525	7629565	p13.2	XAB2	0	6.41637	0	0	0	4442.11	12.1004	86.3903	42	141	671	96
ENSG00000076944	19	7636881	7647873	p13.2	STXBP2	1.20765	6.28472	6.84384e-119	1.75946e-117	Inf	4097.23	11.9686	79.6441	42	141	671	96
ENSG00000077147	10	96518109	96587452	q24.1	TM9SF3	-0.279754	8.97436	1.39024e-18	2.59341e-18	Inf	26371.8	14.6589	512.574	26	14	671	140
ENSG00000077235	16	27459555	27549913	p12.1	GTF3C1	1.00226	7.25374	3.17449e-120	8.71869e-119	Inf	7994.27	12.938	155.458	622	391	28	145
ENSG00000077254	1	77695987	77759852	p31.1	USP33	-0.163721	6.48181	7.74646e-07	1.05683e-06	13.7602	4720.33	12.1658	91.7569	349	250	29	146
ENSG00000077458	11	95768942	95790409	q21	FAM76B	-0.22483	4.43842	3.77443e-12	6.00738e-12	25.838	1140.87	10.1204	22.1727	352	54	10	131
ENSG00000077463	19	4174109	4182604	p13.3	SIRT6	0.253652	4.53197	6.64911e-33	1.72379e-32	Inf	1196.53	10.2142	23.2791	8	116	671	433
ENSG00000077549	1	19338776	19485539	p36.13	CAPZB	0.535293	7.72538	3.68966e-66	2.09346e-65	Inf	11039.9	13.4098	214.714	489	172	13	133
ENSG00000077721	X	119574467	119591083	q24	UBE2A	0.16667	6.37272	1.65603e-12	2.66474e-12	26.6509	4309.18	12.0567	83.8205	129	382	30	2
ENSG00000078043	18	46803224	46920160	q21.1	PIAS2	0.480541	4.72592	5.18588e-29	1.23394e-28	Inf	1406.09	10.4084	27.3747	28	4	664	23
ENSG00000078061	X	47561100	47571920	p11.3	ARAF	0	6.44522	0	0	0	4542.76	12.1292	88.3246	193	170	31	148
ENSG00000078140	4	39698044	39782792	p14	UBE2K	0.504093	6.74027	1.72804e-71	1.11909e-70	Inf	5557.57	12.4244	108.085	40	267	9	13
ENSG00000078142	18	41955206	42087830	q12.3	PIK3C3	0.206165	5.76644	4.68627e-11	7.24669e-11	23.3479	2857.1	11.45	55.5898	28	4	664	23
ENSG00000078246	12	2877223	2941140	p13.33	TULP3	-0.300734	4.62895	2.41272e-27	5.50641e-27	Inf	1286.7	10.3113	25.0222	76	179	671	149
ENSG00000078304	14	101761798	101927989	q32.31	PPP2R5C	0.126409	6.85363	2.40855e-10	3.64658e-10	21.7321	5990.46	12.5378	116.535	11	63	671	150
ENSG00000078369	1	1785285	1891117	p36.33	GNB1	0.263373	8.37485	1.0998e-27	2.53438e-27	Inf	17267.3	14.0593	335.843	25	52	671	117
ENSG00000078668	8	42391624	42405897	p11.21	VDAC3	0.201406	6.92679	3.26133e-05	4.21092e-05	10.0752	6721.87	12.611	130.639	33	85	24	26
ENSG00000078808	1	1216908	1232031	p36.33	SDF4	0.123744	7.35728	2.26899e-08	3.2436e-08	17.244	8520.07	13.0416	165.665	25	52	671	117
ENSG00000078902	11	1274371	1309654	p15.5	TOLLIP	0.2484	6.17952	1.35777e-18	2.53416e-18	Inf	3786.8	11.8634	73.6796	4	11	23	190
ENSG00000079134	18	214520	268050	p11.32	THOC1	0.338706	5.1286	1.05245e-24	2.27056e-24	Inf	1835.98	10.8116	35.7211	28	4	664	23
ENSG00000079313	19	1815246	1848463	p13.3	REXO1	-0.0687464	4.8817	0.00483078	0.0056934	5.16274	1534.77	10.5644	29.8592	17	21	671	119
ENSG00000079459	8	11795573	11839309	p23.1	FDFT1	-0.18342	6.88391	0.000255347	0.000318557	8.05139	6384.53	12.5681	124.168	19	8	663	349
ENSG00000079616	16	29790719	29805385	p11.2	KIF22	0.889335	6.16265	4.22979e-108	7.36727e-107	Inf	3738.4	11.8465	72.7511	21	38	671	62
ENSG00000079974	22	50767501	50783663	q13.33	RABL2B	0.191315	4.68703	8.05899e-10	1.20055e-09	20.5405	1350.51	10.3695	26.2592	18	2	666	84
ENSG00000080603	16	30698209	30741409	p11.2	SRCAP	0.472445	7.71816	6.51854e-57	2.98857e-56	Inf	10986.3	13.4025	213.719	21	38	671	62
ENSG00000080608	9	2720469	2844241	p24.2	PUM3	0	4.66213	0	0	0	1325.44	10.3445	25.7904	175	243	32	234
ENSG00000080802	7	135361795	135510127	q33	CNOT4	0.267143	5.15565	8.56983e-24	1.81292e-23	Inf	1856.32	10.8387	36.0928	9	60	3	132
ENSG00000080815	14	73136418	73223691	q24.2	PSEN1	0.483772	6.74979	8.79737e-60	4.30907e-59	Inf	5609.49	12.4339	109.073	11	15	671	150
ENSG00000080986	18	2571511	2616635	p11.32	NDC80	1.90939	2.84885	4.24073e-139	2.60086e-137	Inf	379.791	8.52547	7.38648	20	9	665	208
ENSG00000081019	1	113761832	113812476	p13.2	RSBN1	0	5.36586	0	0	0	2155.21	11.0491	41.9469	7	30	7	242
ENSG00000081087	6	108041409	108165854	q21	OSTM1	-0.234905	4.64949	2.0221e-11	3.1576e-11	24.1786	1322.63	10.3319	25.6924	3	29	671	235
ENSG00000081177	14	69191511	69244020	q24.1	EXD2	0.335196	5.6025	5.04215e-24	1.07245e-23	Inf	2549.36	11.286	49.5795	11	15	671	150
ENSG00000081870	1	53916574	53945929	p32.3	HSPB11	0.548241	4.15805	2.24524e-41	7.12511e-41	Inf	941.548	9.83947	18.3233	610	353	33	8
ENSG00000081913	18	62715450	62980433	q21.33	PHLPP1	-0.404938	4.8567	8.11014e-15	1.38134e-14	31.9165	1571.9	10.5393	30.5783	28	4	664	23
ENSG00000081923	18	57646426	57803315	q21.31	ATP8B1	1.47259	6.84678	1.42268e-94	1.71172e-93	Inf	6303.13	12.5309	122.515	28	4	664	23
ENSG00000082213	5	31532266	31555058	p13.3	C5orf22	0.42823	5.1062	3.11738e-36	8.72746e-36	Inf	1808.55	10.7892	35.1772	60	82	12	120
ENSG00000082458	X	70444861	70505490	q13.1	DLG3	1.1829	6.40979	9.25818e-136	4.80297e-134	Inf	4444.94	12.0938	86.4207	101	384	34	151
ENSG00000082516	5	154887416	154938209	q33.2	GEMIN5	0	5.09565	0	0	0	1777.93	10.7786	34.5627	13	358	671	206
ENSG00000082701	3	119821323	120094417	q13.33	GSK3B	0.65217	7.38471	3.55175e-64	1.92828e-63	Inf	8762.86	13.069	170.559	66	136	35	209
ENSG00000083093	16	23603160	23641310	p12.2	PALB2	0.51748	4.18123	6.03982e-60	2.96843e-59	Inf	942.31	9.86276	18.3343	21	110	671	62
ENSG00000083097	6	83067666	83171350	q14.1	DOP1A	-0.345581	4.7871	9.12011e-27	2.05646e-26	Inf	1447.13	10.4697	28.1305	3	265	671	235
ENSG00000083099	6	89568144	89638753	q15	LYRM2	0.107329	5.24604	0.000112856	0.000142612	8.85524	1982.19	10.9292	38.5505	3	68	671	235
ENSG00000083168	8	41929479	42052026	p11.21	KAT6A	0.389754	6.79157	2.98488e-12	4.76383e-12	26.07	6435.02	12.4757	124.986	33	85	24	26
ENSG00000083290	17	19770829	19867936	p11.2	ULK2	0	5.19066	0	0	0	2016.33	10.8737	39.1314	5	157	669	6
ENSG00000083457	17	3714628	3801243	p13.2	ITGAE	0	3.77316	0	0	0	720.12	9.4536	14.0115	5	1	662	6
ENSG00000083520	13	72752169	72782096	q21.33	DIS3	-0.402595	6.16511	8.86758e-35	2.40445e-34	Inf	3758.86	11.849	73.1118	15	23	667	20
ENSG00000083535	13	72782059	73016461	q21.33	PIBF1	0.328763	5.07631	1.01309e-22	2.08971e-22	Inf	1769.55	10.7593	34.4218	15	23	667	20
ENSG00000083635	13	44939249	44989483	q14.12	NUFIP1	0	2.82982	0	0	0	371.867	8.50641	7.23378	15	23	667	20
ENSG00000083838	19	58474017	58481230	q13.43	ZNF446	0.376842	4.63229	1.04662e-31	2.6456e-31	Inf	1306.17	10.3146	25.3921	17	155	676	119
ENSG00000083845	19	58386400	58394806	q13.43	RPS5	-0.294727	9.03704	5.59087e-17	1.00437e-16	36.7368	27797.3	14.7216	539.471	43	10	673	54
ENSG00000084112	12	108778192	108857590	q24.11	SSH1	-0.0680296	5.75473	0.00119006	0.00144118	6.54085	2798.16	11.4383	54.4359	35	65	671	83
ENSG00000084444	12	13044284	13142521	p13.1	FAM234B	1.91819	6.65478	5.87577e-67	3.40456e-66	Inf	6179.58	12.3387	120.22	682	392	36	152
ENSG00000084463	12	14784579	14803540	p12.3	WBP11	0.217841	7.80093	1.12114e-06	1.51914e-06	13.3974	12126.6	13.4853	235.326	402	203	37	153
ENSG00000084652	1	32179686	32198285	p35.2	TXLNA	0.0675809	6.9404	0.00144002	0.00173807	6.35324	6372.2	12.6246	123.946	191	165	6	1
ENSG00000085377	6	105277565	105403084	q21	PREP	0	5.16017	0	0	0	1892.69	10.8432	36.7925	3	29	671	235
ENSG00000085382	6	104728093	104859919	q16.3	HACE1	-0.231328	3.81986	1.29113e-13	2.13624e-13	29.1746	741.798	9.50047	14.4231	3	29	671	235
ENSG00000085415	18	12947133	12987536	p11.21	SEH1L	0.0948186	5.17689	0.00308993	0.0036728	5.60312	1905.22	10.86	37.0335	28	4	664	23
ENSG00000085433	1	108970214	109042113	p13.3	WDR47	0	4.18518	0	0	0	954.337	9.86668	18.559	7	30	7	242
ENSG00000085644	16	3129777	3142805	p13.3	ZNF213	0.654737	5.59211	8.07964e-81	6.79122e-80	Inf	2513.77	11.2756	48.8916	21	13	671	62
ENSG00000085788	8	38225218	38275558	p11.23	DDHD2	-0.235805	5.79934	8.33072e-06	1.09847e-05	11.419	3086.78	11.4829	59.9936	33	78	24	26
ENSG00000085840	1	52372829	52404459	p32.3	ORC1	0.864653	1.24632	1.4731e-72	9.79858e-72	Inf	123.135	6.90663	2.39595	20	144	665	208
ENSG00000085872	19	16517889	16542530	p13.11	CHERP	0.192608	5.80632	3.65147e-16	6.45238e-16	34.945	2908.04	11.49	56.5718	307	241	38	112
ENSG00000085978	2	233210051	233295674	q37.1	ATG16L1	0.762113	5.78557	3.23072e-67	1.88935e-66	Inf	2915.35	11.4692	56.6844	608	393	39	154
ENSG00000085998	1	46188682	46220305	p34.1	POMGNT1	0.452373	6.60869	2.97911e-50	1.16445e-49	Inf	5091.04	12.2928	99.0134	191	165	6	1
ENSG00000085999	1	46247688	46278473	p34.1	RAD54L	1.34374	1.87679	5.75543e-91	6.33974e-90	Inf	192.492	7.54565	3.74575	20	144	665	208
ENSG00000086061	9	33025211	33039907	p21.1	DNAJA1	0.273466	7.95824	7.54611e-12	1.19044e-11	25.1541	13215.5	13.6427	256.463	48	361	671	58
ENSG00000086189	5	62387254	62403939	q12.1	DIMT1	-0.436247	5.1346	6.61011e-51	2.62626e-50	Inf	1827.19	10.8176	35.5448	13	269	671	206
ENSG00000086200	5	62403972	62628582	q12.1	IPO11	0.323283	5.46737	2.34437e-30	5.75614e-30	Inf	2303.12	11.1507	44.7987	13	77	671	206
ENSG00000086232	7	6022244	6059230	p22.1	EIF2AK1	0.873213	7.91559	2.29349e-108	4.02864e-107	Inf	12612	13.6	245.181	29	31	671	25
ENSG00000086475	10	13317424	13348298	p13	SEPHS1	-0.0559256	5.95321	0.0103308	0.011991	4.41154	3216.98	11.6369	62.5741	47	33	671	28
ENSG00000086504	16	366969	371289	p13.3	MRPL28	0.347219	6.40135	1.5854e-37	4.57568e-37	Inf	4402.23	12.0853	85.6362	21	13	671	62
ENSG00000086589	5	150690794	150701107	q33.1	RBM22	-0.0781243	6.21041	7.79558e-05	9.91069e-05	9.21921	3837.26	11.8943	74.6277	13	95	671	206
ENSG00000086619	1	236215555	236281985	q42.3	ERO1B	0	4.45968	0	0	0	1391.89	10.1413	27.0426	634	278	40	86
ENSG00000086712	X	16786427	16844519	p22.2	TXLNG	-0.272322	5.06425	6.8242e-16	1.19754e-15	34.3389	1758.07	10.7472	34.2203	90	121	41	504
ENSG00000086827	11	113733187	113773811	q23.2	ZW10	0	4.15166	0	0	0	934.366	9.83308	18.1875	22	5	661	131
ENSG00000086848	11	111782195	111871581	q23.1	ALG9	-0.537095	2.68319	5.57627e-39	1.66896e-38	Inf	337.655	8.35887	6.5731	22	5	661	131
ENSG00000087053	11	95832882	95925315	q21	MTMR2	-0.293647	5.21126	1.00367e-19	1.92719e-19	Inf	1944.61	10.8944	37.8371	352	54	10	131
ENSG00000087111	17	28553383	28571872	q11.2	PIGS	-0.0617012	6.42469	0.0427332	0.0479435	2.9886	4519.17	12.1087	87.8157	27	58	671	101
ENSG00000087152	17	44191805	44200113	q21.31	ATXN7L3	0.171169	6.78615	5.83841e-13	9.4907e-13	27.6833	5742.14	12.4703	111.651	8	51	671	433
ENSG00000087157	17	78378640	78425114	q25.3	PGS1	0.0746548	4.6988	0.00147402	0.00177822	6.33037	1349.3	10.3813	26.2356	31	20	671	61
ENSG00000087191	17	63827152	63832026	q23.3	PSMC5	0.125811	7.56636	1.90296e-05	2.47648e-05	10.6061	9923.48	13.2507	193.121	1	39	4	110
ENSG00000087263	16	56451490	56479100	q13	OGFOD1	0	5.5015	0	0	0	2380.82	11.1849	46.2981	10	66	671	67
ENSG00000087274	4	2843857	2930076	p16.3	ADD1	-0.154484	7.99036	8.70961e-14	1.4465e-13	29.5644	13182.3	13.6748	256.385	40	43	9	13
ENSG00000087299	14	50237563	50312548	q21.3	L2HGDH	0.543212	3.30444	1.09516e-30	2.71149e-30	Inf	524.689	8.98321	10.2125	11	28	671	150
ENSG00000087302	14	51989475	52010691	q22.1	RTRAF	0	7.81875	0	0	0	11833	13.5031	230.132	11	28	671	150
ENSG00000087502	12	29337352	29381189	p11.22	ERGIC2	0.362237	6.03925	1.45982e-29	3.5251e-29	Inf	3441.68	11.723	66.9138	86	133	17	136
ENSG00000087884	11	77821109	77918432	q14.1	AAMDC	-0.172109	3.8454	0.00426321	0.00503762	5.28577	805.577	9.52584	15.6615	200	88	14	144
ENSG00000088038	19	54137717	54155708	q13.42	CNOT3	0.168626	6.065	1.81272e-08	2.59776e-08	17.466	3527.53	11.7488	68.5777	17	44	676	119
ENSG00000088247	19	6413348	6424794	p13.3	KHSRP	0	7.56198	0	0	0	9827.69	13.2463	191.185	8	116	671	433
ENSG00000088256	19	3094410	3124004	p13.3	GNA11	-0.242413	6.62864	2.28291e-20	4.45261e-20	Inf	5153.9	12.3127	100.26	17	21	671	119
ENSG00000088298	20	35115357	35147364	q11.22	EDEM2	0.444341	4.96605	5.38532e-45	1.867e-44	Inf	1632.56	10.6489	31.7515	6	181	674	256
ENSG00000088325	20	31739271	31801805	q11.21	TPX2	2.56768	4.52893	3.24146e-153	3.75335e-151	Inf	1238.42	10.211	24.0812	20	9	665	208
ENSG00000088387	13	98793429	99086625	q32.3	DOCK9	-0.220585	6.5925	3.68897e-09	5.39063e-09	19.0386	5101.08	12.2766	99.1786	15	27	667	20
ENSG00000088448	13	110878540	110915069	q34	ANKRD10	0.202451	6.35365	1.28735e-09	1.90893e-09	20.0767	4322.39	12.0376	83.9904	15	27	667	20
ENSG00000088451	13	94574051	94596257	q32.1	TGDS	-0.404983	3.85367	2.45771e-26	5.49643e-26	Inf	765.013	9.53435	14.8733	15	27	667	20
ENSG00000088682	16	57447425	57461275	q21	COQ9	-0.318507	5.357	1.06673e-29	2.58624e-29	Inf	2134.86	11.0403	41.5079	10	66	671	67
ENSG00000088727	3	47228026	47283451	p21.31	KIF9	0.686462	3.64675	1.51442e-68	9.17524e-68	Inf	656.33	9.32685	12.7571	24	3	2	210
ENSG00000088812	20	3471040	3651122	p13	ATRN	0.205693	7.16318	1.46409e-13	2.41936e-13	29.0502	7492.2	12.8474	145.641	54	18	42	75
ENSG00000088833	20	1442162	1473842	p13	NSFL1C	-0.0644455	6.31654	0.00465556	0.0054936	5.19866	4143.81	12.0005	80.6387	54	18	42	75
ENSG00000088876	20	2481817	2524702	p13	ZNF343	0	3.64492	0	0	0	653.817	9.32501	12.7194	54	18	42	75
ENSG00000088888	20	3846799	3876123	p13	MAVS	-0.314775	7.02709	1.84396e-21	3.70224e-21	Inf	6848.75	12.7113	133.243	54	18	42	75
ENSG00000088930	20	21303304	21389827	p11.22	XRN2	0.342759	7.55625	6.66062e-28	1.54175e-27	Inf	9844.54	13.2406	191.446	54	18	42	75
ENSG00000089006	20	17941597	17968980	p11.23	SNX5	-0.301642	6.54506	1.52888e-22	3.14065e-22	Inf	4890.01	12.2291	95.1204	54	18	42	75
ENSG00000089022	12	111841978	111902238	q24.12	MAPKAPK5	0.204513	5.1813	1.13969e-14	1.93409e-14	31.5777	1890.65	10.8644	36.7849	35	65	671	83
ENSG00000089048	20	13714322	13784886	p12.1	ESF1	0	4.22456	0	0	0	981.06	9.90615	19.089	54	18	42	75
ENSG00000089053	12	121308245	121399896	q24.31	ANAPC5	0.236378	6.97227	3.54959e-19	6.72735e-19	Inf	6545.84	12.6565	127.29	35	61	671	83
ENSG00000089063	20	5068232	5113103	p12.3	TMEM230	0.122451	6.92294	1.92295e-05	2.5016e-05	10.596	6354.29	12.6071	123.592	54	18	42	75
ENSG00000089091	20	18383367	18467281	p11.23	DZANK1	0.360105	2.6093	2.01613e-14	3.39912e-14	31.0132	323.574	8.28445	6.29104	54	18	42	75
ENSG00000089123	20	13389392	13638940	p12.1	TASP1	0.302466	4.15119	9.62495e-20	1.84935e-19	Inf	930.302	9.83263	18.1061	54	18	42	75
ENSG00000089154	12	120127203	120194710	q24.23	GCN1	0.144243	7.0603	8.79261e-09	1.2715e-08	18.1805	6962.66	12.7445	135.331	35	94	671	83
ENSG00000089195	20	5937235	5950558	p12.3	TRMT6	0.121343	4.48704	0.000366451	0.000454072	7.6968	1181.56	10.1691	22.984	54	18	42	75
ENSG00000089220	12	118135858	118145584	q24.23	PEBP1	0	8.77431	0	0	0	22878.1	14.4588	444.575	35	94	671	83
ENSG00000089234	12	111642146	111685986	q24.12	BRAP	0.0658909	4.90621	0.00334055	0.0039658	5.52607	1555.7	10.589	30.2676	35	65	671	83
ENSG00000089289	X	70133449	70166324	q13.1	IGBP1	0	6.16333	0	0	0	3744.8	11.8472	72.7066	25	184	673	117
ENSG00000089597	11	62624826	62646726	q12.3	GANAB	0.2622	8.9303	1.60697e-22	3.29966e-22	Inf	25472.3	14.6148	495.157	2	22	675	352
ENSG00000089685	17	78214186	78225636	q25.3	BIRC5	2.05717	4.22017	1.51972e-98	2.02173e-97	Inf	991.475	9.90161	19.2752	20	9	665	208
ENSG00000089693	12	6747996	6767475	p13.31	MLF2	0.337413	7.62924	8.2562e-34	2.18625e-33	Inf	10322.9	13.3136	200.675	76	83	671	149
ENSG00000089818	12	8076939	8097859	p13.31	NECAP1	0.241474	5.66017	2.82536e-16	5.00481e-16	35.1274	2647.05	11.3437	51.4613	76	83	671	149
ENSG00000089876	10	125836337	125896436	q26.2	DHX32	0.356434	5.65138	4.91403e-22	1.00078e-21	Inf	2658.54	11.3349	51.6834	26	89	671	140
ENSG00000089902	14	102592661	102730576	q32.31	RCOR1	0.461818	5.67012	5.60775e-47	2.0241e-46	Inf	2655.96	11.3536	51.637	11	63	671	150
ENSG00000089916	14	76151916	76254342	q24.3	GPATCH2L	-0.184563	5.23392	5.42774e-12	8.59155e-12	25.4802	1961.05	10.9171	38.1456	11	15	671	150
ENSG00000090263	7	141002610	141015228	q34	MRPS33	0.0961798	5.35679	0.00361135	0.00427922	5.4497	2155.13	11.04	41.8962	9	60	3	132
ENSG00000090316	4	1289851	1340147	p16.3	MAEA	0.148946	5.86665	1.00359e-12	1.62246e-12	27.1471	3023.77	11.5503	58.817	40	43	9	13
ENSG00000090372	19	46719507	46746994	q13.32	STRN4	0.25173	6.5133	8.22157e-26	1.81373e-25	Inf	4741.65	12.1973	92.2853	16	140	671	276
ENSG00000090470	15	65117379	65133836	q22.31	PDCD7	-0.439767	4.72302	5.80566e-42	1.86653e-41	Inf	1386.21	10.4055	26.9682	12	16	671	525
ENSG00000090487	15	64963021	64990310	q22.31	SPG21	0.232405	6.65999	7.48283e-16	1.3109e-15	34.2519	5296.47	12.3441	103.013	12	16	671	525
ENSG00000090539	3	184380073	184390736	q27.1	CHRD	0.90534	5.30655	1.14607e-24	2.47032e-24	Inf	2436.61	10.9895	47.3562	688	394	43	157
ENSG00000090615	12	132768909	132828858	q24.33	GOLGA3	0.261192	6.81742	1.20879e-20	2.37523e-20	Inf	5889.13	12.5016	114.489	35	61	669	83
ENSG00000090686	1	21678298	21783606	p36.12	USP48	0.128744	5.83987	1.49451e-07	2.08537e-07	15.3831	2982.65	11.5235	58.0215	79	107	671	36
ENSG00000090889	X	70290090	70420832	q13.1	KIF4A	3.09828	2.85396	2.7285e-166	6.17067e-164	Inf	390.713	8.53042	7.58951	20	9	665	208
ENSG00000090905	16	24610209	24827632	p12.1	TNRC6A	0.270391	6.53472	7.51615e-29	1.78284e-28	Inf	4817.37	12.2188	93.6669	21	38	671	62
ENSG00000090989	4	55853616	55905034	q12	EXOC1	-0.0841275	5.88024	0.00041282	0.000510087	7.58042	3065.04	11.5639	59.5924	134	126	44	158
ENSG00000091009	5	146203600	146289132	q32	RBM27	0.346259	4.88987	3.67794e-37	1.05165e-36	Inf	1539.72	10.5726	29.9391	13	358	671	206
ENSG00000091140	7	107890970	107931730	q31.1	DLD	-0.355372	6.68286	5.67471e-27	1.28458e-26	Inf	5370.94	12.367	104.448	9	6	3	132
ENSG00000091157	18	56651343	57036606	q21.31	WDR7	0.380269	5.69272	7.75799e-20	1.4942e-19	Inf	2836.73	11.3763	55.2127	28	4	664	23
ENSG00000091164	18	56597208	56651600	q21.31	TXNL1	0.328358	6.44724	3.96761e-22	8.09517e-22	Inf	4596.86	12.1312	89.3754	28	4	664	23
ENSG00000091542	17	18183078	18209954	p11.2	ALKBH5	0	6.82135	0	0	0	5998.41	12.5055	116.491	5	1	662	6
ENSG00000091640	17	4959226	4967872	p13.2	SPAG7	-0.206329	5.60344	8.928e-12	1.40583e-11	24.9878	2542.97	11.2869	49.4826	5	1	662	6
ENSG00000091651	16	46689643	46698394	q11.2	ORC6	0.827161	1.63631	2.45952e-47	8.95573e-47	Inf	165.22	7.30203	3.21411	266	87	22	372
ENSG00000091732	7	130018286	130051451	q32.2	ZC3HC1	0	3.84964	0	0	0	748.311	9.53036	14.5572	9	60	3	132
ENSG00000092201	14	21351472	21384266	q11.2	SUPT16H	0.195338	7.40862	5.30389e-15	9.08074e-15	32.3301	8844.8	13.0929	171.996	11	36	671	150
ENSG00000092203	14	21476597	21499175	q11.2	TOX4	0.149682	6.77561	1.5133e-12	2.43832e-12	26.7397	5686.6	12.4597	110.587	11	36	671	150
ENSG00000092330	14	24239643	24242674	q12	TINF2	-0.123328	6.63217	3.36149e-09	4.91903e-09	19.1302	5146.48	12.3162	100.109	11	36	671	150
ENSG00000092439	15	50552473	50686815	q21.2	TRPM7	0.100236	5.72849	0.000591725	0.000725754	7.22757	2772.34	11.4121	53.9649	12	12	671	525
ENSG00000092470	15	43826963	43868419	q15.3	WDR76	0.740769	2.77631	3.3492e-51	1.34061e-50	Inf	362.133	8.45248	7.05134	12	911	665	525
ENSG00000092531	15	42491233	42545356	q15.1	SNAP23	0.265554	5.90766	1.6022e-22	3.29034e-22	Inf	3129.14	11.5914	60.8508	12	12	671	525
ENSG00000092820	6	158765741	158819412	q25.3	EZR	1.30838	8.44212	5.19301e-104	8.16108e-103	Inf	18553.8	14.1266	360.472	3	62	671	235
ENSG00000092853	1	35720218	35769967	p34.3	CLSPN	1.50107	0.983315	3.41303e-99	4.63416e-98	Inf	103.081	6.63832	2.00583	20	144	671	208
ENSG00000092871	17	35005990	35089319	q12	RFFL	0.472566	4.64555	1.46877e-36	4.1376e-36	Inf	1315.95	10.3279	25.5957	8	90	671	433
ENSG00000093000	22	45163841	45188015	q13.31	NUP50	0.151149	6.04381	1.25851e-08	1.81196e-08	17.8263	3437.8	11.7276	66.8998	18	2	666	84
ENSG00000093009	22	19479459	19520612	q11.21	CDC45	1.51578	2.17911	4.18489e-83	3.71608e-82	Inf	239.888	7.85077	4.66927	20	144	665	208
ENSG00000093183	3	42547969	42601080	p22.1	SEC22C	0	5.99659	0	0	0	3342.61	11.6803	64.9761	24	3	2	210
ENSG00000095139	11	118572390	118603033	q23.3	ARCN1	0.0729956	7.81359	0.014161	0.0163137	4.0993	11793.7	13.498	229.521	22	5	661	131
ENSG00000095574	10	122990806	123008817	q26.13	IKZF5	-0.155838	5.20805	2.3323e-06	3.12977e-06	12.6745	1948.19	10.8911	37.9038	26	89	671	140
ENSG00000095787	10	28532493	28623112	p12.1	WAC	-0.0902123	7.64601	0.000932579	0.00113563	6.77943	10462.4	13.3304	203.44	47	33	671	28
ENSG00000095906	16	1782901	1789191	p13.3	NUBP2	0.555068	6.24552	2.5688e-78	2.00978e-77	Inf	3941.57	11.9294	76.7294	21	13	671	62
ENSG00000095970	6	41158506	41163186	p21.1	TREM2	0.756419	4.93458	9.79251e-33	2.52786e-32	Inf	1615.35	10.6174	31.3717	459	174	19	139
ENSG00000096401	6	44387525	44450426	p21.1	CDC5L	0.0595859	6.08605	0.0270162	0.0307054	3.45213	3549.95	11.7699	69.0819	34	32	5	201
ENSG00000099246	10	27504174	27542237	p12.1	RAB18	0.449662	7.52178	7.25413e-30	1.76553e-29	Inf	9766.95	13.2061	189.784	47	33	671	28
ENSG00000099330	19	17226204	17229219	p13.11	OCEL1	0.20366	5.39121	1.49055e-09	2.2046e-09	19.9327	2208.45	11.0745	42.9601	251	322	45	37
ENSG00000099341	19	38374536	38383824	q13.2	PSMD8	0.123432	7.50115	1.27967e-06	1.73103e-06	13.2668	9456.29	13.1855	183.931	16	76	671	276
ENSG00000099381	16	30957294	30984664	p11.2	SETD1A	0.124805	5.73432	5.89248e-09	8.56303e-09	18.5758	2760.94	11.4179	53.7182	21	38	671	62
ENSG00000099622	19	1259384	1274880	p13.3	CIRBP	-0.151187	8.56212	6.42449e-07	8.78905e-07	13.9446	19806.9	14.2466	385.013	17	21	671	119
ENSG00000099800	19	2425624	2427894	p13.3	TIMM13	0.38173	6.29339	4.09894e-41	1.29424e-40	Inf	4088.26	11.9773	79.5133	17	21	671	119
ENSG00000099804	19	531712	542092	p13.3	CDC34	0	5.43293	0	0	0	2258.77	11.1163	43.952	17	21	671	119
ENSG00000099810	9	21802543	21937651	p21.3	MTAP	0	5.03913	0	0	0	1768.48	10.7219	34.4115	600	395	46	100
ENSG00000099817	19	1086579	1095380	p13.3	POLR2E	-0.313061	7.23878	1.38674e-34	3.74263e-34	Inf	7848.06	12.923	152.57	17	21	671	119
ENSG00000099821	19	617224	633604	p13.3	POLRMT	0.111882	5.57578	4.06026e-06	5.41443e-06	12.1264	2483.87	11.2592	48.2903	17	21	671	119
ENSG00000099849	11	560404	564021	p15.5	RASSF7	1.11695	5.61287	2.48152e-95	3.03614e-94	Inf	2596.95	11.2963	50.487	4	11	23	190
ENSG00000099875	19	2037465	2051244	p13.3	MKNK2	0	8.00261	0	0	0	13517.2	13.687	262.781	17	21	671	119
ENSG00000099889	22	19969896	20016808	q11.21	ARVCF	-0.170933	4.54524	2.37323e-07	3.2893e-07	14.9274	1228.99	10.2274	23.9071	18	25	666	84
ENSG00000099899	22	20111866	20117392	q11.21	TRMT2A	-0.125415	5.30051	1.79311e-05	2.33563e-05	10.6646	2066.91	10.9837	40.162	18	25	666	84
ENSG00000099901	22	20115938	20127357	q11.21	RANBP1	0	5.75245	0	0	0	2816.48	11.436	54.7283	18	25	666	84
ENSG00000099910	22	20441519	20495883	q11.21	KLHL22	0.189141	4.82102	3.06588e-11	4.76235e-11	23.7677	1478.05	10.5037	28.7367	18	25	666	84
ENSG00000099917	22	20495913	20587632	q11.21	MED15	0.143013	6.27581	1.29335e-07	1.80975e-07	15.5249	4054.92	11.9597	78.8245	18	25	666	84
ENSG00000099940	22	20858983	20891218	q11.21	SNAP29	0.377915	5.96994	1.60641e-36	4.52007e-36	Inf	3275.13	11.6537	63.6864	18	25	666	84
ENSG00000099942	22	20917426	20953749	q11.21	CRKL	-0.0514504	6.42064	0.0405078	0.0455209	3.04299	4471.21	12.1046	86.9497	18	25	666	84
ENSG00000099949	22	20982013	20999038	q11.21	LZTR1	-0.213078	5.92875	4.03793e-15	6.9412e-15	32.5937	3180.63	11.6125	61.8487	18	25	666	84
ENSG00000099956	22	23786931	23838008	q11.23	SMARCB1	0.266405	5.94622	2.95963e-24	6.32476e-24	Inf	3208.75	11.6299	62.434	18	25	666	84
ENSG00000099958	22	23834503	23839128	q11.23	DERL3	0	4.29281	0	0	0	1116.26	9.97431	21.7158	230	149	47	159
ENSG00000099968	22	17628855	17730855	q11.21	BCL2L13	0	5.94527	0	0	0	3217.88	11.629	62.5478	18	25	666	84
ENSG00000099991	22	24011192	24178628	q11.23	CABIN1	0.513634	6.25283	4.30801e-66	2.43761e-65	Inf	3963.55	11.9367	77.0985	18	25	666	84
ENSG00000099995	22	30331988	30356947	q12.2	SF3A1	-0.276163	7.15952	1.07424e-37	3.11407e-37	Inf	7408.69	12.8438	144.078	18	2	666	84
ENSG00000100023	22	21666009	21700015	q11.21	PPIL2	0.326297	5.67264	5.20669e-31	1.2971e-30	Inf	2661.89	11.3562	51.754	18	25	666	84
ENSG00000100028	22	24555503	24609980	q11.23	SNRPD3	0.376036	6.40241	1.00809e-37	2.92465e-37	Inf	4412.09	12.0864	85.8199	18	25	666	84
ENSG00000100029	22	30576625	30607083	q12.2	PES1	0.168776	6.10376	4.94245e-12	7.83024e-12	25.573	3578.99	11.7876	69.5802	18	2	666	84
ENSG00000100030	22	21754500	21867680	q11.22	MAPK1	0	7.0245	0	0	0	6763.7	12.7087	131.564	18	25	666	84
ENSG00000100056	22	19130279	19144684	q11.21	ESS2	-0.103284	4.46641	1.50093e-05	1.96051e-05	10.8397	1149.23	10.1485	22.3448	18	25	666	84
ENSG00000100075	22	19175575	19178830	q11.21	SLC25A1	-0.485908	6.73382	2.01963e-37	5.81734e-37	Inf	5598.2	12.4179	108.792	18	25	666	84
ENSG00000100083	22	37608475	37633564	q13.1	GGA1	0.215458	5.93922	4.84003e-22	9.8599e-22	Inf	3185.26	11.6229	61.938	18	2	666	84
ENSG00000100084	22	19330698	19447450	q11.21	HIRA	0	3.70974	0	0	0	681.179	9.39004	13.2558	18	25	666	84
ENSG00000100099	22	26443423	26483837	q12.1	HPS4	-0.125824	5.16791	5.47106e-06	7.26296e-06	11.8327	1878.15	10.851	36.5452	18	2	666	84
ENSG00000100104	22	26483877	26494658	q12.1	SRRD	-0.180502	4.32466	2.77992e-10	4.20357e-10	21.5899	1046.62	10.0065	20.3635	18	2	666	84
ENSG00000100105	22	31325804	31346232	q12.2	PATZ1	0.589311	6.81304	8.39682e-71	5.34222e-70	Inf	5861.47	12.4972	114.038	18	2	666	84
ENSG00000100109	22	26491225	26512505	q12.1	TFIP11	0	5.28439	0	0	0	2034.18	10.9676	39.5838	18	2	666	84
ENSG00000100124	22	37830855	37849327	q13.1	ANKRD54	0.166548	4.8057	2.4664e-11	3.84229e-11	23.9824	1451.38	10.4883	28.2192	18	2	666	84
ENSG00000100129	22	37848868	37889407	q13.1	EIF3L	-1.01096	6.97277	2.97728e-122	8.90355e-121	Inf	6565.59	12.657	127.562	18	2	666	84
ENSG00000100138	22	41673930	41690504	q13.2	SNU13	-0.048166	6.7647	0.0310413	0.0351504	3.31234	5654.62	12.4488	109.939	18	2	666	84
ENSG00000100150	22	31753867	31908033	q12.2	DEPDC5	0.345373	4.08186	5.48063e-40	1.6835e-39	Inf	878.394	9.76316	17.0925	18	2	666	84
ENSG00000100151	22	38056311	38075701	q13.1	PICK1	0	4.79552	0	0	0	1448.21	10.4781	28.1623	18	2	666	84
ENSG00000100196	22	38468062	38483447	q13.1	KDELR3	0.659419	5.2751	5.94182e-31	1.47744e-30	Inf	2114.12	10.9582	41.1184	11	15	671	150
ENSG00000100207	22	42160013	42343616	q13.2	TCF20	0.275787	6.16609	1.84348e-28	4.32946e-28	Inf	3732.1	11.85	72.5856	18	2	666	84
ENSG00000100209	22	28742031	28757515	q12.1	HSCB	0	3.70938	0	0	0	682.711	9.38968	13.2753	18	2	666	84
ENSG00000100211	22	38656636	38673854	q13.1	CBY1	-0.144921	4.90502	2.28695e-08	3.26863e-08	17.2363	1561.03	10.5878	30.3544	18	2	666	84
ENSG00000100216	22	38681948	38685421	q13.1	TOMM22	-0.0825614	6.56905	0.000204359	0.000255917	8.2704	4935.07	12.2531	95.9285	18	2	666	84
ENSG00000100220	22	32387582	32412255	q12.3	RTCB	0	6.47256	0	0	0	4618.29	12.1566	89.8013	18	2	666	84
ENSG00000100221	22	38685543	38701556	q13.1	JOSD1	-0.467328	6.09148	3.5974e-67	2.10124e-66	Inf	3535.96	11.7753	68.7612	18	2	666	84
ENSG00000100225	22	32474676	32498829	q12.3	FBXO7	-0.313338	6.79477	5.26306e-27	1.19214e-26	Inf	5796.73	12.4789	112.785	18	2	666	84
ENSG00000100226	22	38705723	38738299	q13.1	GTPBP1	-0.0786428	5.84295	0.000786494	0.000960327	6.94728	2988.35	11.5266	58.1109	18	2	666	84
ENSG00000100227	22	42583721	42614962	q13.2	POLDIP3	-0.24305	6.60427	2.52985e-24	5.41672e-24	Inf	5052.63	12.2883	98.2497	18	2	666	84
ENSG00000100239	22	50343304	50445090	q13.33	PPP6R2	0.277985	5.80049	8.22758e-22	1.66414e-21	Inf	2911.61	11.4841	56.627	18	2	666	84
ENSG00000100241	22	50445000	50475024	q13.33	SBF1	-0.564589	5.96137	8.46122e-64	4.55439e-63	Inf	3253.58	11.6451	63.2789	18	2	666	84
ENSG00000100246	22	38778508	38794198	q13.1	DNAL4	0.411502	5.1173	3.17701e-37	9.10394e-37	Inf	1816.39	10.8003	35.3017	18	2	666	84
ENSG00000100258	22	50502949	50507691	q13.33	LMF2	-0.196978	6.77515	3.54299e-15	6.0991e-15	32.7295	5707.08	12.4593	110.947	18	2	666	84
ENSG00000100263	22	29259852	29268209	q12.2	RHBDD3	0.451272	4.7987	7.97496e-41	2.50389e-40	Inf	1456.07	10.4813	28.3335	18	2	666	84
ENSG00000100271	22	43039644	43089428	q13.2	TTLL1	0.291789	3.75096	8.72691e-25	1.88466e-24	Inf	700.901	9.43138	13.6292	18	2	666	84
ENSG00000100280	22	29327680	29423179	q12.2	AP1B1	0.30703	6.94261	3.87159e-33	1.01078e-32	Inf	6389.92	12.6268	124.24	18	2	666	84
ENSG00000100281	22	35257452	35295807	q12.3	HMGXB4	0.222393	5.07042	8.05124e-13	1.30541e-12	27.3645	1759.27	10.7534	34.2473	18	2	666	84
ENSG00000100284	22	35299275	35347994	q12.3	TOM1	0.0769821	5.83786	0.00486928	0.00573691	5.15508	2989.4	11.5215	58.1616	18	2	666	84
ENSG00000100294	22	43132206	43143394	q13.2	MCAT	0.188128	4.44936	1.25776e-12	2.02997e-12	26.923	1137.37	10.1314	22.1327	18	2	666	84
ENSG00000100297	22	35400063	35425430	q12.3	MCM5	0	5.24015	0	0	0	1971.99	10.9233	38.3882	18	2	666	84
ENSG00000100304	22	43166622	43187133	q13.2	TTLL12	0.734803	6.74605	1.19705e-27	2.7541e-27	Inf	6148.06	12.4301	119.722	211	396	48	35
ENSG00000100307	22	39120167	39152674	q13.1	CBX7	-1.192	5.07711	3.18306e-126	1.09956e-124	Inf	1766.48	10.7601	34.3726	18	2	666	84
ENSG00000100319	22	29730956	29767011	q12.2	ZMAT5	0.268268	3.65596	5.78953e-23	1.2002e-22	Inf	654.684	9.33612	12.7319	18	2	666	84
ENSG00000100320	22	35738736	36028425	q12.3	RBFOX2	-0.633692	7.05176	7.6079e-72	4.97365e-71	Inf	6928.52	12.736	134.799	18	2	666	84
ENSG00000100324	22	39399741	39437060	q13.1	TAB1	0	4.95891	0	0	0	1613.65	10.6417	31.3935	18	2	666	84
ENSG00000100325	22	29788608	29838304	q12.2	ASCC2	0.0451643	5.9208	0.0262894	0.0298957	3.47969	3141.24	11.6045	61.1077	18	2	666	84
ENSG00000100330	22	29883155	30030866	q12.2	MTMR3	-0.306102	2.94024	3.76244e-15	6.47303e-15	32.6764	404.506	8.61737	7.86607	18	2	666	84
ENSG00000100335	22	39499432	39518132	q13.1	MIEF1	-0.415075	5.7221	3.57688e-56	1.61283e-55	Inf	2739	11.4057	53.2709	18	2	666	84
ENSG00000100345	22	36281277	36388067	q12.3	MYH9	0.104554	10.0386	0.00357881	0.00424239	5.45838	55362.6	15.7232	1076.41	221	858	49	160
ENSG00000100347	22	43955421	44010531	q13.31	SAMM50	-0.286812	5.57081	2.01671e-25	4.416e-25	Inf	2475.38	11.2543	48.1414	18	2	666	84
ENSG00000100348	22	36467036	36482030	q12.3	TXN2	-0.321071	6.31245	1.24191e-40	3.87987e-40	Inf	4126.02	11.9964	80.2294	18	2	666	84
ENSG00000100353	22	36510850	36529436	q12.3	EIF3D	-0.588234	7.55805	3.22197e-78	2.5059e-77	Inf	9817.13	13.2424	190.758	18	2	666	84
ENSG00000100359	22	40370591	40410289	q13.1	SGSM3	0.166966	5.64244	3.23278e-09	4.73356e-09	19.1686	2611.49	11.326	50.7713	18	2	666	84
ENSG00000100372	22	40769630	40819399	q13.2	SLC25A17	0.556521	4.93504	2.52005e-52	1.03711e-51	Inf	1603.56	10.6178	31.1857	18	2	666	84
ENSG00000100380	22	40824535	40857022	q13.2	ST13	-0.749623	8.31665	1.90749e-65	1.06475e-64	Inf	16843.7	14.0011	326.796	18	2	666	84
ENSG00000100387	22	40951347	40973309	q13.2	RBX1	0.324235	5.78088	1.89228e-28	4.44119e-28	Inf	2868.72	11.4645	55.8005	18	2	666	84
ENSG00000100393	22	41091786	41180079	q13.2	EP300	0.0645444	6.95512	0.00463003	0.00546571	5.20378	6452.12	12.6393	125.487	18	2	666	84
ENSG00000100395	22	41205205	41231271	q13.2	L3MBTL2	0.0660694	5.44487	0.0023434	0.00280062	5.87511	2260.42	11.1282	43.9574	18	2	666	84
ENSG00000100401	22	41245611	41286251	q13.2	RANGAP1	0.578487	6.63721	3.94738e-54	1.69689e-53	Inf	5233.25	12.3213	101.772	18	2	666	84
ENSG00000100403	22	41301522	41360147	q13.2	ZC3H7B	-0.294575	6.81538	1.06686e-26	2.40188e-26	Inf	5874.34	12.4995	114.257	18	2	666	84
ENSG00000100410	22	41459717	41468725	q13.2	PHF5A	-0.217156	4.8105	2.50666e-20	4.88506e-20	Inf	1456.61	10.4931	28.3326	18	2	666	84
ENSG00000100412	22	41469125	41528989	q13.2	ACO2	-0.0833248	6.29588	0.00179481	0.00215693	6.13691	4094.42	11.9798	79.5514	18	2	666	84
ENSG00000100413	22	41525804	41544606	q13.2	POLR3H	-0.111556	5.9398	1.1334e-05	1.48662e-05	11.1164	3194.65	11.6235	62.157	18	2	666	84
ENSG00000100416	22	46330875	46357340	q13.31	TRMU	0.0626484	4.16454	0.0356296	0.0401888	3.17315	939.899	9.84601	18.2967	18	2	666	84
ENSG00000100417	22	41576894	41589890	q13.2	PMM1	-0.347284	4.87843	1.31131e-23	2.76111e-23	Inf	1533.62	10.5611	29.8236	18	2	666	84
ENSG00000100418	22	41598028	41621096	q13.2	DESI1	-0.298584	5.2212	4.62175e-29	1.10097e-28	Inf	1941.37	10.9043	37.7765	18	2	666	84
ENSG00000100425	22	49773283	49827512	q13.33	BRD1	-0.16679	5.44874	4.02413e-10	6.04642e-10	21.2264	2276.15	11.1321	44.2652	18	2	666	84
ENSG00000100426	22	49853842	49890078	q13.33	ZBED4	0.363753	4.9527	1.51008e-31	3.80386e-31	Inf	1619.2	10.6355	31.4918	18	2	666	84
ENSG00000100429	22	50245183	50251405	q13.33	HDAC10	0	3.33178	0	0	0	525.316	9.01076	10.2197	18	2	666	84
ENSG00000100448	14	24573522	24576260	q12	CTSG	-2.02072	1.34767	2.68684e-57	1.24287e-56	Inf	163.183	7.00486	3.17304	32	878	50	161
ENSG00000100461	14	22893206	22919184	q11.2	RBM23	0.0623862	6.46621	0.0021314	0.00255085	5.96878	4583.57	12.1502	89.1208	11	36	671	150
ENSG00000100462	14	22920511	22929585	q11.2	PRMT5	0	6.23902	0	0	0	3930.45	11.9229	76.4358	11	36	671	150
ENSG00000100483	14	50108632	50116600	q21.3	VCPKMT	-0.182877	2.88588	9.13767e-07	1.24268e-06	13.5982	389.317	8.56273	7.57188	11	28	671	150
ENSG00000100485	14	50117120	50231558	q21.3	SOS2	-0.191206	5.72204	2.58045e-12	4.12564e-12	26.2138	2754.33	11.4056	53.5855	11	28	671	150
ENSG00000100519	14	52707172	52728587	q22.1	PSMC6	0.234045	6.3529	4.32347e-22	8.81628e-22	Inf	4252.13	12.0369	82.6849	11	28	671	150
ENSG00000100526	14	54396849	54420218	q22.2	CDKN3	1.66211	1.65296	6.97165e-110	1.29038e-108	Inf	168.605	7.31899	3.27628	20	9	665	208
ENSG00000100528	14	54423560	54441431	q22.2	CNIH1	-0.210638	6.69936	2.05617e-11	3.20978e-11	24.1622	5448.47	12.3835	105.974	11	28	671	150
ENSG00000100532	14	54509812	54539309	q22.2	CGRRF1	0	4.14071	0	0	0	922.867	9.82213	17.9572	11	28	671	150
ENSG00000100567	14	58244831	58272012	q23.1	PSMA3	0.222381	6.27496	5.00758e-17	9.00704e-17	36.7368	4032.13	11.9589	78.4344	11	28	671	150
ENSG00000100575	14	58408494	58427614	q23.1	TIMM9	-0.189293	4.76725	1.14912e-11	1.80552e-11	24.7376	1420.48	10.4498	27.6103	11	28	671	150
ENSG00000100577	14	77320884	77331597	q24.3	GSTZ1	0.236671	5.17644	5.23764e-09	7.62365e-09	18.692	1921.14	10.8595	37.3872	11	15	671	150
ENSG00000100580	14	77335021	77377109	q24.3	TMED8	0.455734	5.5626	6.01959e-34	1.59779e-33	Inf	2489.49	11.246	48.457	11	887	671	150
ENSG00000100583	14	77376689	77391497	q24.3	SAMD15	1.54927	2.42645	3.78962e-95	4.61708e-94	Inf	290.928	8.09998	5.66338	11	887	671	150
ENSG00000100591	14	77457870	77469474	q24.3	AHSA1	0.114473	6.62498	1.36543e-05	1.78563e-05	10.9331	5151	12.309	100.102	11	15	671	150
ENSG00000100601	14	77672404	77708020	q24.3	ALKBH1	0.458459	3.4253	2.38518e-31	5.98425e-31	Inf	565.07	9.1046	10.9928	11	15	671	150
ENSG00000100603	14	77717599	77761207	q24.3	SNW1	0.15016	6.09033	6.13567e-09	8.91286e-09	18.5358	3552.03	11.7741	69.0761	11	15	671	150
ENSG00000100614	14	60245752	60299087	q23.1	PPM1A	0.11304	7.22402	0.000119367	0.000150747	8.79976	7854.4	12.9083	152.708	11	28	671	150
ENSG00000100625	14	60709528	60724348	q23.1	SIX4	1.61823	4.6266	1.15715e-65	6.49172e-65	Inf	1414.95	10.3087	27.4816	11	28	671	150
ENSG00000100632	14	69380123	69398627	q24.1	ERH	0.605693	7.0233	7.40941e-65	4.08237e-64	Inf	6806.84	12.7075	132.374	11	15	671	150
ENSG00000100714	14	64388031	64463457	q23.3	MTHFD1	-0.314971	6.19692	1.11055e-21	2.23998e-21	Inf	3829.7	11.8808	74.4866	11	15	671	150
ENSG00000100722	14	88562909	88627596	q31.3	ZC3H14	0.114448	5.91336	1.84338e-05	2.40024e-05	10.6373	3144.74	11.5971	61.1659	11	15	671	150
ENSG00000100731	14	70907405	71115382	q24.2	PCNX1	-0.879331	6.70326	1.35555e-82	1.19127e-81	Inf	5475.16	12.3874	106.434	11	15	671	150
ENSG00000100764	14	90256495	90275429	q32.11	PSMC1	-0.252985	4.26644	3.5623e-18	6.58586e-18	Inf	1003.44	9.94814	19.5089	11	15	671	150
ENSG00000100796	14	91457611	91510554	q32.12	PPP4R3A	0.169836	6.52158	1.24113e-12	2.00337e-12	26.9362	4773.84	12.2056	92.8703	11	15	671	150
ENSG00000100804	14	23016543	23035230	q11.2	PSMB5	0.29248	6.64262	2.83103e-30	6.94278e-30	Inf	5198.12	12.3267	101.037	11	36	671	150
ENSG00000100811	14	100238298	100282792	q32.2	YY1	-0.0907499	6.84173	1.45745e-07	2.03484e-07	15.4077	5933.04	12.5259	115.391	11	63	671	150
ENSG00000100813	14	23058564	23095614	q11.2	ACIN1	0.187938	7.24899	1.21082e-23	2.55249e-23	Inf	7868.6	12.9333	153.011	11	36	671	150
ENSG00000100815	14	91965991	92040896	q32.12	TRIP11	0.337045	6.33978	9.98432e-28	2.30226e-27	Inf	4230.72	12.0237	82.2655	11	15	671	150
ENSG00000100823	14	20455191	20457772	q11.2	APEX1	0	7.70933	0	0	0	10894.1	13.3937	211.879	11	36	671	150
ENSG00000100865	14	102341102	102362916	q32.31	CINP	0	5.09219	0	0	0	1771.21	10.7752	34.4508	11	63	671	150
ENSG00000100883	14	34981957	35029567	q13.2	SRP54	0.834769	6.38901	1.11598e-95	1.38769e-94	Inf	4389.31	12.073	85.4009	11	139	671	150
ENSG00000100888	14	21385194	21456126	q11.2	CHD8	0.357383	6.84476	5.74039e-46	2.0265e-45	Inf	5971.44	12.5289	116.124	11	36	671	150
ENSG00000100897	14	24114195	24125242	q12	DCAF11	0.183409	7.06866	6.96124e-16	1.221e-15	34.3389	6980.51	12.7529	135.651	11	36	671	150
ENSG00000100902	14	35278633	35317493	q13.2	PSMA6	0.602267	4.53056	2.76843e-51	1.11152e-50	Inf	1216.92	10.2127	23.6744	11	139	671	150
ENSG00000100911	14	24143362	24147570	q12	PSME2	0.607933	7.39579	2.65985e-80	2.21384e-79	Inf	8771.53	13.0801	170.409	11	36	671	150
ENSG00000100938	14	24232422	24239242	q12	GMPR2	0.0953278	6.61502	1.07137e-05	1.40653e-05	11.1718	5095.3	12.2991	99.0857	11	36	671	150
ENSG00000100949	14	24265538	24271739	q12	RABGGTA	-0.207671	5.28971	2.45725e-16	4.35754e-16	35.3505	2033.27	10.9729	39.5375	11	36	671	150
ENSG00000100982	20	45934628	45948023	q13.12	PCIF1	-0.238037	5.96053	7.5328e-24	1.59517e-23	Inf	3233.26	11.6443	62.9201	100	397	51	163
ENSG00000100997	20	25294743	25390983	p11.21	ABHD12	0.999125	6.2846	5.08442e-84	4.58516e-83	Inf	4146.3	11.9685	80.6499	54	186	42	75
ENSG00000101126	20	50888916	50931421	q13.13	ADNP	0.509637	7.45087	4.47457e-74	3.10623e-73	Inf	9083.89	13.1352	176.686	6	867	674	256
ENSG00000101138	20	56392371	56406369	q13.2	CSTF1	0.331539	5.62023	1.72738e-24	3.71061e-24	Inf	2584.93	11.3037	50.2294	6	26	674	256
ENSG00000101146	20	57351010	57379211	q13.31	RAE1	0.647136	5.54759	1.6718e-61	8.51428e-61	Inf	2466.95	11.231	47.9405	6	26	674	256
ENSG00000101150	20	63865228	63891545	q13.33	TPD52L2	0	7.00622	0	0	0	6731.26	12.6904	130.861	6	26	674	256
ENSG00000101152	20	63895182	63936031	q13.33	DNAJC5	0.331715	6.68754	4.88892e-27	1.10774e-26	Inf	5407.68	12.3716	105.133	6	26	674	256
ENSG00000101158	20	58981208	58995133	q13.32	NELFCD	0.0786759	6.77342	0.00669995	0.00784461	4.84005	5734.29	12.4575	111.522	6	26	674	256
ENSG00000101161	20	63981135	64033100	q13.33	PRPF6	0.449624	7.32352	4.61556e-42	1.48589e-41	Inf	8412.51	13.0078	163.453	6	26	674	256
ENSG00000101166	20	59033145	59042909	q13.32	PRELID3B	0.269619	6.881	9.79844e-14	1.62566e-13	29.4479	6343.69	12.5652	122.849	6	26	674	256
ENSG00000101181	20	62183029	62203568	q13.33	MTG2	0.418138	5.39667	9.11792e-40	2.7813e-39	Inf	2199.27	11.08	42.7589	6	26	674	256
ENSG00000101182	20	62136735	62143440	q13.33	PSMA7	0	7.15996	0	0	0	7466.15	12.8442	145.107	6	26	674	256
ENSG00000101189	20	62796453	62801738	q13.33	MRGBP	0.0956471	4.8	0.000423348	0.000522739	7.55591	1453.33	10.4826	28.2679	6	26	674	256
ENSG00000101191	20	62877738	62937952	q13.33	DIDO1	0.215977	6.65272	1.35699e-15	2.36184e-15	33.6923	5250.93	12.3368	102.139	6	26	674	256
ENSG00000101193	20	62938119	62948475	q13.33	GID8	0.246014	6.96085	2.95108e-19	5.60109e-19	Inf	6511.22	12.645	126.534	6	26	674	256
ENSG00000101199	20	63272785	63289793	q13.33	ARFGAP1	0.624015	6.71753	7.21399e-79	5.75608e-78	Inf	5490.36	12.4016	106.787	6	26	674	256
ENSG00000101216	20	63587602	63627041	q13.33	GMEB2	0.254328	4.71781	5.04115e-23	1.04775e-22	Inf	1368.18	10.4003	26.6117	6	26	674	256
ENSG00000101236	20	3927309	4015582	p13	RNF24	0	5.22662	0	0	0	2033.44	10.9097	39.564	54	18	42	75
ENSG00000101246	20	63698642	63708025	q13.33	ARFRP1	0.064241	5.75755	0.0380803	0.042872	3.10572	2845.64	11.4411	55.3732	6	26	674	256
ENSG00000101247	20	13784950	13821582	p12.1	NDUFAF5	-0.117991	2.78866	0.000356055	0.000441454	7.72499	360.942	8.46503	7.0249	54	18	42	75
ENSG00000101266	20	472498	543835	p13	CSNK2A1	0.341145	6.73795	1.91331e-35	5.2509e-35	Inf	5566.7	12.4221	108.225	54	18	42	75
ENSG00000101310	20	18507482	18561415	p11.23	SEC23B	0.781536	6.79409	2.57856e-84	2.34288e-83	Inf	5808.59	12.4782	112.911	54	18	42	75
ENSG00000101337	20	32109506	32167258	q11.21	TM9SF4	0.385072	6.82232	4.74923e-56	2.13811e-55	Inf	5873.3	12.5065	114.199	6	101	671	256
ENSG00000101343	20	20034368	20056046	p11.23	CRNKL1	0.790872	6.60281	2.60296e-72	1.72033e-71	Inf	5142.47	12.2869	99.9347	54	18	42	75
ENSG00000101361	20	2652145	2658393	p13	NOP56	0.171082	6.94765	1.38267e-09	2.04776e-09	20.0065	6464.02	12.6318	125.638	54	18	42	75
ENSG00000101365	20	2658395	2664219	p13	IDH3B	-0.247207	6.34566	2.55604e-21	5.10503e-21	Inf	4238.89	12.0296	82.4362	54	18	42	75
ENSG00000101367	20	32819893	32850405	q11.21	MAPRE1	0.105329	7.2297	2.24202e-05	2.91275e-05	10.4438	7815.7	12.914	151.995	6	357	671	256
ENSG00000101391	20	33358839	33401561	q11.21	CDK5RAP1	0.317923	4.6307	3.11303e-25	6.79096e-25	Inf	1294.48	10.313	25.1858	6	101	674	256
ENSG00000101421	20	33811304	33854366	q11.22	CHMP4B	0.607244	7.42758	6.40638e-80	5.26553e-79	Inf	8965.47	13.1119	174.408	6	101	671	256
ENSG00000101447	20	38926312	38953106	q11.23	FAM83D	1.61255	2.69595	1.68734e-93	1.97434e-92	Inf	345.583	8.37151	6.72316	20	9	665	208
ENSG00000101473	20	45841721	45857406	q13.12	ACOT8	0.30909	4.40128	6.4951e-28	1.50392e-27	Inf	1099.47	10.0832	21.4037	95	189	52	11
ENSG00000101474	20	24962925	24992979	p11.21	APMAP	0.186795	7.67871	1.4396e-06	1.94481e-06	13.1503	10868.8	13.3631	211.224	54	186	42	75
ENSG00000101544	18	80109031	80147523	q23	ADNP2	0.200763	5.0274	2.89363e-08	4.12634e-08	17.0033	1722.96	10.7103	33.5343	28	4	664	23
ENSG00000101546	18	80034358	80046397	q23	RBFA	0	4.77841	0	0	0	1444.15	10.461	28.0957	28	4	664	23
ENSG00000101557	18	158383	214629	p11.32	USP14	0.789679	7.07874	1.58781e-37	4.58173e-37	Inf	7543.05	12.7629	146.885	28	4	664	23
ENSG00000101558	18	9914002	9960021	p11.22	VAPA	0	8.15674	0	0	0	15139	13.8412	294.142	28	4	664	23
ENSG00000101574	18	2537525	2571509	p11.32	METTL4	0	3.6385	0	0	0	650.706	9.31857	12.6583	28	4	664	23
ENSG00000101624	18	12661833	12702777	p11.21	CEP76	0.184817	2.51479	1.86929e-06	2.51707e-06	12.8924	302.336	8.18932	5.88138	28	4	664	23
ENSG00000101639	18	12991362	13125052	p11.21	CEP192	0	4.75879	0	0	0	1434.48	10.4413	27.8953	28	4	664	23
ENSG00000101654	18	13726660	13764558	p11.21	RNMT	0	5.55589	0	0	0	2484.81	11.2393	48.3047	28	4	664	23
ENSG00000101695	18	32018372	32073213	q12.1	RNF125	-1.28172	3.19088	1.60318e-66	9.18626e-66	Inf	505.594	8.86894	9.83317	28	4	664	23
ENSG00000101745	18	9136228	9285985	p11.22	ANKRD12	0	6.34177	0	0	0	4299.74	12.0257	83.6256	28	4	664	23
ENSG00000101751	18	54269404	54321266	q21.2	POLI	0.0868343	5.65287	0.0262979	0.029903	3.47944	2686.11	11.3364	52.2593	28	4	664	23
ENSG00000101752	18	21704957	21870957	q11.2	MIB1	0.40896	6.57814	2.27095e-29	5.44743e-29	Inf	5033.61	12.2622	97.7973	28	4	664	23
ENSG00000101782	18	23452823	23486603	q11.2	RIOK3	-0.0815583	5.82435	0.00476979	0.00562336	5.17519	2968.06	11.508	57.7058	28	4	664	23
ENSG00000101811	X	100820359	100840932	q22.1	CSTF2	0.861123	4.39458	7.7531e-78	5.96272e-77	Inf	1110.46	10.0765	21.5899	439	398	53	164
ENSG00000101882	X	119920672	119943772	q24	NKAP	0	4.56472	0	0	0	1232.92	10.247	23.9796	158	385	54	147
ENSG00000101997	X	49235467	49250526	p11.23	CCDC22	0.278333	5.07222	3.31861e-31	8.30025e-31	Inf	1746.43	10.7552	33.9539	222	399	55	14
ENSG00000102030	X	153929242	153935223	q28	NAA10	0	5.3118	0	0	0	2065.79	10.995	40.18	111	295	56	166
ENSG00000102078	X	130339888	130373361	q26.1	SLC25A14	0.671304	2.72263	9.46327e-75	6.71758e-74	Inf	343.005	8.39866	6.67185	129	382	30	2
ENSG00000102081	X	147911951	147951125	q27.3	FMR1	0.19221	6.0197	4.68948e-11	7.25012e-11	23.3474	3387.64	11.7035	65.9004	77	487	57	38
ENSG00000102096	X	48913182	48919024	p11.23	PIM2	0	4.69129	0	0	0	1383.84	10.3737	26.9211	230	149	47	159
ENSG00000102100	X	48903180	48911958	p11.23	SLC35A2	0.819129	6.00238	7.19361e-103	1.09948e-101	Inf	3344.86	11.6861	65.029	197	328	58	141
ENSG00000102181	X	150766337	150898816	q28	CD99L2	-0.433588	5.61307	3.66375e-22	7.48682e-22	Inf	2616.79	11.2965	50.9067	551	400	59	168
ENSG00000102312	X	48508962	48520814	p11.23	PORCN	0	3.88631	0	0	0	776.187	9.5671	15.09	105	401	60	169
ENSG00000102316	X	54807599	54816012	p11.21	MAGED2	1.54303	10.198	2.17846e-68	1.31489e-67	Inf	68552.1	15.8826	1333.64	436	862	61	170
ENSG00000102401	X	101622797	101627843	q22.1	ARMCX3	-0.139673	7.15915	0.000513328	0.000631527	7.36674	7647.77	12.8434	148.594	172	148	62	103
ENSG00000102471	13	79481124	79556075	q31.1	NDFIP2	0.266055	5.43333	1.63794e-15	2.84502e-15	33.4787	2272.46	11.1166	44.1761	15	355	667	20
ENSG00000102531	13	48975912	49209779	q14.2	FNDC3A	0	7.18241	0	0	0	7626.33	12.8667	148.284	15	23	667	20
ENSG00000102543	13	49247925	49293485	q14.2	CDADC1	-0.690323	2.49118	4.9015e-60	2.41636e-59	Inf	294.099	8.16562	5.71931	15	23	667	20
ENSG00000102572	13	98445185	98577940	q32.2	STK24	0.0992005	5.83541	0.00329439	0.00391197	5.53979	3013.1	11.519	58.5661	15	27	667	20
ENSG00000102580	13	95677139	95794989	q32.1	DNAJC3	0.261824	6.81255	4.81205e-13	7.84166e-13	27.8742	5974.32	12.4967	116.033	15	27	667	20
ENSG00000102595	13	95801580	96053482	q32.1	UGGT2	0.330332	5.32713	1.03377e-14	1.75557e-14	31.6742	2155.52	11.0103	41.8797	15	27	667	20
ENSG00000102606	13	111114559	111305737	q34	ARHGEF7	-0.200071	6.31339	7.68447e-13	1.24636e-12	27.4108	4158.91	11.9973	80.8853	15	27	667	20
ENSG00000102710	13	37009312	37059713	q13.3	SUPT20H	0.235561	5.85332	1.64893e-14	2.78491e-14	31.2113	3031.16	11.537	58.9394	15	23	667	20
ENSG00000102738	13	40729135	40771173	q14.11	MRPS31	-0.279695	3.66252	6.65068e-18	1.22129e-17	Inf	661.343	9.34266	12.8736	15	23	667	20
ENSG00000102743	13	40789412	40810111	q14.11	SLC25A15	0.511558	3.45652	1.27055e-41	4.05332e-41	Inf	576.049	9.13595	11.1976	15	23	667	20
ENSG00000102753	13	49699307	49792921	q14.2	KPNA3	-0.16354	5.46035	3.76206e-09	5.49632e-09	19.0192	2293.16	11.1437	44.5876	15	23	667	20
ENSG00000102755	13	28300344	28495145	q12.3	FLT1	-0.383847	5.96752	1.00586e-22	2.07508e-22	Inf	3309.89	11.6512	64.3256	84	316	63	15
ENSG00000102763	13	41566837	41961120	q14.11	VWA8	0.296365	6.33135	2.65514e-11	4.13097e-11	23.9099	4316.2	12.0153	84.0146	15	23	667	20
ENSG00000102780	13	42040036	42256578	q14.11	DGKH	0	4.57415	0	0	0	1407.88	10.2562	27.3613	15	23	667	20
ENSG00000102786	13	51354077	51454264	q14.3	INTS6	0.388013	5.84076	2.63802e-25	5.76517e-25	Inf	3024.79	11.5244	58.8283	15	23	667	20
ENSG00000102796	13	51767993	51804157	q14.3	DHRS12	-0.440578	3.87178	5.12309e-35	1.39304e-34	Inf	768.307	9.55251	14.9392	15	23	667	20
ENSG00000102805	13	76990660	77019143	q22.3	CLN5	-0.104102	3.89316	0.00674364	0.00789448	4.83367	787.136	9.57391	15.299	15	355	667	20
ENSG00000102870	16	30778449	30787202	p11.2	ZNF629	0.423854	6.48368	7.20276e-39	2.1491e-38	Inf	4685.97	12.1677	91.1591	21	38	671	62
ENSG00000102882	16	30114105	30123506	p11.2	MAPK3	-0.0945775	6.98163	0.00160897	0.00193794	6.24419	6635.53	12.6658	129.02	377	650	64	171
ENSG00000102893	16	47461123	47701523	q12.1	PHKB	0	7.04853	0	0	0	7292.34	12.7327	141.696	266	87	22	372
ENSG00000102898	16	67846732	67872567	q22.1	NUTF2	0	6.03876	0	0	0	3409.37	11.7225	66.3167	10	7	671	67
ENSG00000102900	16	56730105	56850286	q13	NUP93	0.259984	4.86874	2.44701e-16	4.33991e-16	35.3505	1538.02	10.5514	29.9049	10	66	671	67
ENSG00000102901	16	67828157	67847811	q22.1	CENPT	-0.624731	4.33113	3.54591e-87	3.48192e-86	Inf	1044.73	10.013	20.3159	10	7	671	67
ENSG00000102910	16	48244296	48363122	q12.1	LONP2	0.314087	7.19477	1.74909e-08	2.50881e-08	17.5009	8149.17	12.879	158.368	266	87	22	372
ENSG00000102921	16	48538726	48620148	q12.1	N4BP1	-0.0970248	5.89127	0.0106044	0.0122987	4.38588	3193.32	11.5749	62.0805	266	87	22	372
ENSG00000102977	16	67657512	67660815	q22.1	ACD	-0.505825	4.81677	1.62347e-61	8.27691e-61	Inf	1466.82	10.4994	28.5415	10	7	671	67
ENSG00000102978	16	57462387	57472010	q21	POLR2C	-0.394871	6.15906	3.49782e-49	1.32637e-48	Inf	3717.01	11.8429	72.2697	10	66	671	67
ENSG00000102981	16	67660946	67662778	q22.1	PARD6A	0.0995938	3.49987	0.0117201	0.0135644	4.28665	599.412	9.17941	11.6695	10	7	671	67
ENSG00000103005	16	57999546	58021618	q21	USB1	-0.453176	5.17338	2.60107e-51	1.0449e-50	Inf	1881.82	10.8565	36.5909	10	66	671	67
ENSG00000103018	16	69424525	69466266	q22.1	CYB5B	-0.335217	5.73436	1.27629e-35	3.52069e-35	Inf	2770.34	11.4179	53.8858	10	7	671	67
ENSG00000103024	16	1770286	1771730	p13.3	NME3	1.04652	6.55768	2.50985e-108	4.39269e-107	Inf	4951.61	12.2417	96.2806	17	41	677	119
ENSG00000103035	16	74296775	74306288	q23.1	PSMD7	-0.397386	5.7691	2.12027e-37	6.10236e-37	Inf	2846.94	11.4527	55.3943	10	7	671	67
ENSG00000103037	16	58515479	58521181	q21	SETD6	-0.457645	4.23797	1.09866e-45	3.86064e-45	Inf	983.219	9.91961	19.131	10	66	671	67
ENSG00000103051	16	70480568	70523565	q22.1	COG4	-0.243219	5.47703	5.80529e-22	1.17931e-21	Inf	2316.75	11.1604	45.061	10	7	671	67
ENSG00000103091	16	74871367	75000173	q23.1	WDR59	-0.320673	4.52596	4.35223e-28	1.01261e-27	Inf	1204.4	10.2081	23.4265	10	7	671	67
ENSG00000103111	16	77190835	77202405	q23.1	MON1B	-0.398368	5.78926	5.95653e-34	1.58163e-33	Inf	2915.56	11.4729	56.7371	10	7	671	67
ENSG00000103126	16	287440	352673	p13.3	AXIN1	0.810174	5.65876	3.52576e-122	1.04788e-120	Inf	2621.89	11.3423	50.9981	21	13	671	62
ENSG00000103168	16	84177847	84187070	q24.1	TAF1C	-0.709893	5.24374	2.75166e-96	3.48143e-95	Inf	1969.16	10.9269	38.3077	10	7	671	67
ENSG00000103194	16	84699978	84779922	q24.1	USP10	0.16178	6.1231	6.76357e-11	1.04167e-10	22.985	3633.15	11.8069	70.6227	10	7	671	67
ENSG00000103199	16	4748239	4767624	p13.3	ZNF500	0.353191	4.79135	4.90331e-39	1.46998e-38	Inf	1437.42	10.474	27.9667	21	13	671	62
ENSG00000103245	16	729753	741329	p13.3	CIAO3	0.481201	5.55081	2.00563e-66	1.14515e-65	Inf	2431.21	11.2343	47.3102	21	13	671	62
ENSG00000103254	16	720581	722601	p13.3	FAM173A	0.925637	4.59677	6.22588e-78	4.79582e-77	Inf	1280.84	10.279	24.9072	17	41	677	119
ENSG00000103266	16	680224	682870	p13.3	STUB1	0.357058	6.21822	3.04842e-44	1.03794e-43	Inf	3865.52	11.9021	75.1573	21	13	671	62
ENSG00000103275	16	1308880	1327018	p13.3	UBE2I	0.115771	7.21284	7.51571e-08	1.05922e-07	16.0606	7703.45	12.8971	149.797	21	13	671	62
ENSG00000103326	16	527717	554636	p13.3	CAPN15	0.443038	5.37437	7.16513e-43	2.35754e-42	Inf	2166.33	11.0576	42.1603	21	13	677	62
ENSG00000103343	16	3401235	3409370	p13.3	ZNF174	0.438701	4.58851	1.16808e-44	4.02542e-44	Inf	1254.07	10.2708	24.3936	21	13	671	62
ENSG00000103356	16	23522014	23557731	p12.2	EARS2	0.848397	5.68831	7.94429e-105	1.2762e-103	Inf	2687.96	11.3719	52.2476	21	110	671	62
ENSG00000103415	16	4474690	4510347	p13.3	HMOX2	0.66673	5.63584	2.94676e-92	3.3531e-91	Inf	2584.72	11.3193	50.2506	21	13	671	62
ENSG00000103423	16	4425805	4456775	p13.3	DNAJA3	0.6471	6.32804	5.95435e-104	9.32719e-103	Inf	4167.26	12.012	81.0422	21	13	671	62
ENSG00000103429	16	14632815	14669236	p13.12	BFAR	0.244732	6.11893	1.27333e-32	3.28174e-32	Inf	3598.97	11.8028	69.9788	21	13	671	62
ENSG00000103494	16	53598153	53703938	q12.2	RPGRIP1L	0.867509	4.08612	4.57889e-88	4.6346e-87	Inf	891.948	9.7674	17.3486	266	270	22	372
ENSG00000103496	16	31032889	31042975	p11.2	STX4	0.310899	5.84459	1.78645e-29	4.30091e-29	Inf	2993.95	11.5283	58.2269	21	38	671	62
ENSG00000103502	16	29858357	29863736	p11.2	CDIPT	0.0886982	7.17951	0.000351559	0.000435955	7.73754	7559.58	12.8638	147.063	21	38	671	62
ENSG00000103507	16	31106107	31112791	p11.2	BCKDK	0.315132	6.63172	2.5066e-26	5.60491e-26	Inf	5187.29	12.3158	100.939	21	38	671	62
ENSG00000103510	16	31115754	31131393	p11.2	KAT8	0.151172	5.76409	9.51288e-09	1.37428e-08	18.1027	2838.76	11.4477	55.1978	21	38	671	62
ENSG00000103549	16	30761745	30776307	p11.2	RNF40	0.645253	6.86261	1.71789e-78	1.35281e-77	Inf	6078.49	12.5468	118.169	21	38	671	62
ENSG00000103550	16	19701934	19718235	p12.3	KNOP1	0.670573	5.17815	1.70767e-76	1.26818e-75	Inf	1889.32	10.8612	36.7337	21	110	671	62
ENSG00000103591	15	67201033	67255195	q23	AAGAB	1.10116	6.566	6.33797e-116	1.45151e-114	Inf	4987.94	12.25	96.9718	12	16	671	525
ENSG00000103599	15	67254800	67502260	q23	IQCH	1.29309	2.28522	4.40892e-93	5.08079e-92	Inf	260.657	7.95788	5.06552	12	16	671	525
ENSG00000103671	15	64387748	64455303	q22.31	TRIP4	0.281486	4.7823	7.44753e-16	1.30487e-15	34.2519	1459.81	10.4649	28.3721	12	16	671	525
ENSG00000103769	15	65726054	65891991	q22.31	RAB11A	0.654294	7.95501	1.20176e-61	6.1638e-61	Inf	13140.6	13.6394	255.439	12	16	671	525
ENSG00000103876	15	80152490	80186946	q25.1	FAH	-0.151648	6.01083	0.000908809	0.00110706	6.80494	3461.91	11.6946	67.2709	379	652	65	173
ENSG00000103932	15	41517176	41544269	q15.1	RPAP1	-0.0904408	5.1077	0.000225933	0.000282349	8.17209	1793.3	10.7907	34.8975	12	12	671	525
ENSG00000103978	15	42210452	42273663	q15.1	TMEM87A	0.182166	7.49555	3.99926e-05	5.14034e-05	9.87576	9636.29	13.1799	187.326	12	12	671	525
ENSG00000103994	15	42412823	42491141	q15.1	ZNF106	-1.00361	6.39994	3.69935e-104	5.84546e-103	Inf	4393.7	12.0839	85.4778	12	12	671	525
ENSG00000104047	15	49620980	49656232	q21.2	DTWD1	-0.190649	4.92557	7.75973e-09	1.12404e-08	18.3037	1601.45	10.6083	31.1603	315	859	66	52
ENSG00000104067	15	29699367	29968865	q13.1	TJP1	-0.234411	7.08891	7.72574e-15	1.3168e-14	31.9577	7122	12.7731	138.661	12	12	671	525
ENSG00000104131	15	44537057	44563029	q21.1	EIF3J	0.0802323	6.25478	0.000867305	0.00105713	6.85114	3970.76	11.9387	77.2734	12	12	671	525
ENSG00000104133	15	44562696	44663678	q21.1	SPG11	0.431246	6.69398	9.04541e-49	3.39355e-48	Inf	5390.52	12.3781	104.891	12	12	671	525
ENSG00000104142	15	40894430	40903975	q15.1	VPS18	0.0943507	5.81273	0.000613972	0.000752467	7.1914	2934.61	11.4964	57.0997	12	12	671	525
ENSG00000104147	15	41309268	41332621	q15.1	OIP5	1.29993	1.17439	1.63041e-87	1.61634e-86	Inf	118.723	6.83301	2.31162	20	9	665	208
ENSG00000104164	15	45587123	45615999	q21.1	BLOC1S6	-0.226818	6.06557	1.88968e-19	3.60311e-19	Inf	3483.05	11.7494	67.7556	12	12	671	525
ENSG00000104218	8	67062426	67196263	q13.1	CSPP1	0.728927	4.19714	2.40862e-49	9.17672e-49	Inf	977.542	9.87862	19.0351	14	67	671	174
ENSG00000104221	8	37843268	37849904	p11.23	BRF2	0.171508	4.00286	0.00100576	0.00122218	6.7059	881.784	9.6838	17.145	33	78	24	26
ENSG00000104228	8	27284887	27311319	p21.2	TRIM35	-0.396227	4.37866	7.65343e-27	1.72763e-26	Inf	1097.66	10.0606	21.3626	19	8	663	349
ENSG00000104290	8	28494205	28574268	p21.1	FZD3	0.351488	4.38957	1.16635e-07	1.63392e-07	15.6271	1176.6	10.0713	22.9298	19	8	663	349
ENSG00000104299	8	28767661	28890242	p21.1	INTS9	0.540727	4.15955	3.55835e-31	8.88912e-31	Inf	955.312	9.84094	18.593	19	8	663	349
ENSG00000104343	8	73780097	73878910	q21.11	UBE2W	0.546748	5.52502	1.8807e-60	9.35115e-60	Inf	2402.7	11.2084	46.7305	14	187	671	174
ENSG00000104365	8	42271302	42332653	p11.21	IKBKB	0.712997	6.70132	1.02254e-41	3.27223e-41	Inf	5697.31	12.3854	110.691	33	85	24	26
ENSG00000104388	8	60516857	60623627	q12.1	RAB2A	0.798001	7.91282	5.78698e-84	5.209e-83	Inf	12645.5	13.5972	245.842	14	67	671	174
ENSG00000104442	8	65602456	65634217	q13.1	ARMC1	0.197937	5.57725	2.80279e-14	4.70839e-14	30.6871	2486.49	11.2607	48.3543	14	67	671	174
ENSG00000104472	8	140511298	140517137	q24.3	CHRAC1	0	5.41567	0	0	0	2233.37	11.099	43.4313	30	19	668	305
ENSG00000104524	8	143603913	143609773	q24.3	PYCR3	0.89342	5.32484	4.41771e-95	5.36426e-94	Inf	2098.43	11.0081	40.8037	30	19	668	305
ENSG00000104529	8	143579697	143599541	q24.3	EEF1D	0	7.34079	0	0	0	8487.85	13.0251	164.849	30	19	668	305
ENSG00000104611	8	19313617	19396218	p21.3	SH2D4A	0.709713	4.02549	2.70179e-11	4.20266e-11	23.8927	1047.69	9.70541	20.3082	19	8	663	349
ENSG00000104613	8	19817140	19852083	p21.3	INTS10	-0.399015	5.25709	1.32168e-28	3.11767e-28	Inf	2013.28	10.9402	39.1733	19	8	663	349
ENSG00000104626	8	9002147	9116746	p23.1	ERI1	0.12467	3.60349	0.00292279	0.00347756	5.65794	648.323	9.28332	12.6095	19	8	663	349
ENSG00000104635	8	22367249	22434129	p21.3	SLC39A14	-0.205291	5.87489	3.65212e-07	5.03484e-07	14.5017	3098.48	11.5586	60.2224	19	8	663	349
ENSG00000104643	8	11284416	11328146	p23.1	MTMR9	-0.254603	4.05032	1.46313e-10	2.22967e-10	22.224	880	9.73146	17.1254	19	8	663	349
ENSG00000104660	8	30095398	30177208	p12	LEPROTL1	0.30845	5.58431	1.40326e-12	2.26379e-12	26.814	2592.57	11.2677	50.3963	19	8	663	349
ENSG00000104671	8	30156297	30183640	p12	DCTN6	-0.24367	4.65549	6.11775e-07	8.37416e-07	13.9929	1379.03	10.3378	26.8292	19	8	663	349
ENSG00000104679	8	23270120	23296279	p21.3	R3HCC1	-0.132378	4.98316	7.77744e-06	1.02654e-05	11.4867	1658.51	10.666	32.2627	19	8	663	349
ENSG00000104689	8	23190452	23225126	p21.3	TNFRSF10A	-0.219452	3.31839	5.3235e-06	7.07032e-06	11.8596	537.814	8.99711	10.4544	19	8	663	349
ENSG00000104691	8	30732247	30767006	p12	UBXN8	0.228856	3.15512	8.6286e-06	1.13712e-05	11.3844	489.402	8.83311	9.52196	19	8	663	349
ENSG00000104695	8	30774457	30814314	p12	PPP2CB	-0.289097	6.21341	3.75757e-11	5.82302e-11	23.5666	4049.8	11.8973	78.7897	19	8	663	349
ENSG00000104714	8	614746	738106	p23.3	ERICH1	-0.357242	3.59001	5.00554e-22	1.01923e-21	Inf	635.015	9.26989	12.3574	19	8	663	349
ENSG00000104731	16	87696485	87765992	q24.2	KLHDC4	-0.174491	4.32898	1.7779e-08	2.54861e-08	17.4851	1052.02	10.0108	20.4702	10	7	671	67
ENSG00000104756	8	25427847	25458476	p21.2	KCTD9	-0.985351	5.12301	5.68772e-75	4.06338e-74	Inf	1857.49	10.806	36.1535	19	8	663	349
ENSG00000104763	8	18055992	18084998	p22	ASAH1	0.230273	8.93103	0.000373937	0.000462991	7.67734	27986	14.6155	543.201	19	8	663	349
ENSG00000104765	8	26382898	26505636	p21.2	BNIP3L	-0.143257	7.16762	0.00106501	0.00129255	6.64984	7819	12.8519	152.035	19	8	663	349
ENSG00000104825	19	38899700	38908893	q13.2	NFKBIB	0.298231	4.55785	1.79912e-23	3.77726e-23	Inf	1228.23	10.2401	23.8995	16	92	671	276
ENSG00000104853	19	44954585	44993341	q13.32	CLPTM1	0.362527	7.09946	7.30506e-39	2.17827e-38	Inf	7145.11	12.7837	138.978	16	140	671	276
ENSG00000104856	19	45001430	45038198	q13.32	RELB	0.350607	4.12596	6.87319e-20	1.32555e-19	Inf	920.294	9.80731	17.9137	248	290	67	175
ENSG00000104885	19	2164149	2232578	p13.3	DOT1L	0.055014	4.83218	0.0235226	0.0268189	3.59146	1480.78	10.5148	28.8218	17	21	671	119
ENSG00000104886	19	2230084	2237704	p13.3	PLEKHJ1	0	5.58161	0	0	0	2491.36	11.2651	48.4217	17	21	671	119
ENSG00000104897	19	2236504	2248679	p13.3	SF3A2	-0.11591	6.16003	3.42212e-05	4.41263e-05	10.0284	3737.48	11.8439	72.6659	17	21	671	119
ENSG00000104901	19	49361783	49375116	q13.33	DKKL1	-0.365839	-0.764619	0.00118462	0.00143483	6.54527	40.1537	4.78202	0.781288	615	860	27	3
ENSG00000104946	19	49877425	49888749	q13.33	TBC1D17	-0.317353	6.10968	1.27066e-25	2.79167e-25	Inf	3623.4	11.7935	70.4847	17	44	671	119
ENSG00000104953	19	2977446	2995184	p13.3	TLE6	1.39791	2.93285	1.85884e-57	8.63444e-57	Inf	438.95	8.60928	8.50828	229	402	68	176
ENSG00000104960	19	49850735	49860744	q13.33	PTOV1	0.42378	7.30822	4.71824e-42	1.51827e-41	Inf	8303.83	12.9925	161.417	17	44	676	119
ENSG00000104964	19	3052910	3063107	p13.3	AES	0.103068	8.57309	0.000198619	0.000248858	8.29838	19862.2	14.2576	386.001	17	21	671	119
ENSG00000104969	19	2754714	2783371	p13.3	SGTA	0.0836261	6.41552	0.000163098	0.000205133	8.49164	4434.67	12.0995	86.2761	17	21	671	119
ENSG00000104973	19	49818279	49840383	q13.33	MED25	0.719778	6.14927	1.49592e-76	1.11321e-75	Inf	3724.33	11.8331	72.459	17	44	671	119
ENSG00000105053	19	49976467	50025946	q13.33	VRK3	0.432698	5.3944	2.03677e-43	6.78642e-43	Inf	2205.2	11.0777	42.887	17	44	676	119
ENSG00000105063	19	55229780	55258995	q13.42	PPP6R1	0.56323	6.55808	2.58546e-63	1.37631e-62	Inf	4933.7	12.2421	95.9512	17	44	676	119
ENSG00000105136	19	57487711	57496097	q13.43	ZNF419	0	3.89982	0	0	0	799.932	9.58056	15.5517	395	59	676	503
ENSG00000105176	19	29923644	30016608	q12	URI1	0.278508	6.5105	9.25076e-19	1.73552e-18	Inf	4787.12	12.1945	93.1029	272	225	69	177
ENSG00000105197	19	39480412	39493785	q13.2	TIMM50	0	5.78594	0	0	0	2877.22	11.4696	55.9747	16	92	671	276
ENSG00000105202	19	39834458	39846414	q13.2	FBL	-0.39381	6.85409	6.76555e-36	1.87775e-35	Inf	6064.22	12.5382	117.828	43	10	673	54
ENSG00000105229	19	4007646	4039386	p13.3	PIAS4	0.344204	5.21272	1.45319e-31	3.66244e-31	Inf	1934.36	10.8958	37.6522	17	21	671	119
ENSG00000105248	19	4247079	4269090	p13.3	YJU2	0	4.49019	0	0	0	1169.23	10.1723	22.7544	8	116	671	433
ENSG00000105258	19	36113710	36115346	q13.12	POLR2I	0	5.24575	0	0	0	1973.65	10.9289	38.3536	16	76	671	276
ENSG00000105298	19	3610641	3626815	p13.3	CACTIN	-0.0823511	4.70165	0.00028316	0.000352526	7.95003	1350.34	10.3841	26.2657	17	21	671	119
ENSG00000105325	19	3506273	3538330	p13.3	FZR1	0.264877	5.81199	1.95926e-27	4.47928e-27	Inf	2919.26	11.4956	56.785	17	21	671	119
ENSG00000105341	19	41431318	41440717	q13.2	DMAC2	0	5.78459	0	0	0	2872.77	11.4682	55.8906	62	517	70	55
ENSG00000105372	19	41859918	41872926	q13.2	RPS19	-0.335168	9.05264	3.8963e-23	8.12257e-23	Inf	27903.9	14.7372	542.212	43	10	673	54
ENSG00000105373	19	47745522	47757058	q13.33	NOP53	-0.488375	8.19427	4.42561e-38	1.29328e-37	Inf	15462	13.8787	300.404	43	10	673	54
ENSG00000105374	19	51371606	51372715	q13.41	NKG7	-1.01967	2.80779	1.69745e-59	8.26124e-59	Inf	376.797	8.48395	7.32493	38	120	71	80
ENSG00000105401	19	10391134	10420121	p13.2	CDC37	0	7.03213	0	0	0	6790.79	12.7163	131.966	42	71	671	96
ENSG00000105402	19	47487637	47515240	q13.33	NAPA	0.679658	7.14667	9.40497e-65	5.16613e-64	Inf	7458.71	12.8309	145.073	16	210	671	276
ENSG00000105438	19	48382570	48391553	q13.33	KDELR1	0.293802	8.04729	2.31978e-26	5.19118e-26	Inf	13797.2	13.7317	268.322	16	140	671	276
ENSG00000105447	19	48445773	48457022	q13.33	GRWD1	0.188648	5.84575	1.47976e-14	2.50357e-14	31.3163	2987.86	11.5294	58.1435	17	381	671	119
ENSG00000105483	19	48180770	48255946	q13.33	CARD8	-0.380193	5.00844	4.97827e-23	1.03483e-22	Inf	1696.44	10.6913	33.0033	16	140	671	276
ENSG00000105492	19	51519525	51531856	q13.41	SIGLEC6	0	-0.223678	0	0	0	49.4882	5.37926	0.96298	32	96	50	161
ENSG00000105516	19	48630030	48637438	q13.33	DBP	0	4.80803	0	0	0	1523.5	10.4906	29.6069	447	175	72	178
ENSG00000105520	19	11355386	11365698	p13.2	PLPPR2	0.690323	5.8765	8.02501e-57	3.67343e-56	Inf	3106.06	11.5602	60.4099	212	312	73	179
ENSG00000105556	19	301444	344815	p13.3	MIER2	0	4.30025	0	0	0	1024.68	9.98202	19.932	17	21	671	119
ENSG00000105583	19	12668071	12669489	p13.13	WDR83OS	0.164525	7.35624	4.91422e-15	8.42156e-15	32.4061	8501.91	13.0405	165.225	42	71	673	96
ENSG00000105618	19	54115410	54131719	q13.42	PRPF31	0.24514	5.72012	4.05405e-17	7.31103e-17	36.7368	2766.75	11.4037	53.8025	17	44	671	119
ENSG00000105640	19	17859876	17864153	p13.11	RPL18A	-0.466072	8.5318	8.26049e-42	2.64753e-41	Inf	19394.4	14.2163	376.651	43	10	673	54
ENSG00000105662	19	18683677	18782333	p13.11	CRTC1	0.169041	4.67157	4.85612e-09	7.07545e-09	18.7666	1332.59	10.354	25.9185	55	345	74	180
ENSG00000105669	19	18899514	18919397	p13.11	COPE	0.715869	6.96516	1.02874e-102	1.56737e-101	Inf	6500.89	12.6493	126.421	188	296	75	4
ENSG00000105671	19	18919675	18928633	p13.11	DDX49	0.229007	5.8533	5.86788e-21	1.16329e-20	Inf	3006.24	11.537	58.4783	188	296	75	4
ENSG00000105677	19	35545595	35547526	q13.12	TMEM147	0.328789	6.86517	4.83295e-28	1.12211e-27	Inf	6105.57	12.5493	118.604	16	76	671	276
ENSG00000105700	19	18557762	18569387	p13.11	KXD1	-0.230225	5.8954	5.02479e-30	1.22646e-29	Inf	3080.08	11.5791	59.9189	43	10	673	54
ENSG00000105723	19	42230186	42242625	q13.2	GSK3A	0.265362	6.42845	5.85672e-31	1.45703e-30	Inf	4467.9	12.1124	86.9396	16	210	671	276
ENSG00000105778	7	32495426	32588721	p14.3	AVL9	0.729916	6.39761	3.68607e-76	2.70549e-75	Inf	4426.91	12.0816	86.0898	29	45	671	25
ENSG00000105793	7	90335223	90391455	q21.13	GTPBP10	0.264974	4.7404	3.46984e-17	6.27075e-17	36.7368	1402.71	10.4229	27.2861	9	6	3	132
ENSG00000105819	7	103297422	103329511	q22.1	PMPCB	0	5.97022	0	0	0	3271.53	11.654	63.5673	9	6	3	132
ENSG00000105821	7	103312474	103344873	q22.1	DNAJC2	0.33123	4.79495	5.66151e-28	1.31258e-27	Inf	1449.24	10.4776	28.1684	9	6	3	132
ENSG00000105829	7	93962762	94004382	q21.3	BET1	0.224643	4.84998	1.14434e-18	2.13995e-18	Inf	1499.71	10.5327	29.1685	9	6	3	132
ENSG00000105856	7	107168961	107202529	q22.3	HBP1	-0.358831	6.32883	3.06607e-29	7.33526e-29	Inf	4210.1	12.0128	81.867	9	6	3	132
ENSG00000105865	7	107563484	107578464	q22.3	DUS4L	0.450013	3.2603	4.69965e-35	1.27862e-34	Inf	502.936	8.93897	9.77849	9	6	3	132
ENSG00000105879	7	107743697	107761667	q22.3	CBLL1	0.171007	5.96826	7.75207e-07	1.05743e-06	13.7597	3292.33	11.652	64.0418	9	6	3	132
ENSG00000105953	7	44606572	44709066	p13	OGDH	0	6.72557	0	0	0	5525.72	12.4097	107.389	29	45	671	25
ENSG00000105968	7	44826791	44848083	p13	H2AFV	0.0950004	7.36085	0.000158277	0.000199156	8.52122	8561.01	13.0451	166.462	29	45	671	25
ENSG00000105974	7	116524785	116561184	q31.2	CAV1	-3.31679	5.99366	1.81564e-222	2.62796e-218	Inf	3373.36	11.6774	65.5889	596	653	76	181
ENSG00000105983	7	156668946	156893230	q36.3	LMBR1	0.817456	6.3792	6.49283e-90	6.93047e-89	Inf	4363.47	12.0632	84.8067	9	80	3	132
ENSG00000105993	7	157335381	157417439	q36.3	DNAJB6	0.167415	6.72677	4.30123e-08	6.09935e-08	16.6125	5563.68	12.4109	108.084	9	275	3	132
ENSG00000105996	7	27100354	27102811	p15.2	HOXA2	-3.00282	-0.391669	7.61627e-118	1.87479e-116	Inf	48.393	5.20485	0.941022	632	173	77	5
ENSG00000105997	7	27106184	27152581	p15.2	HOXA3	-2.32627	1.18415	8.12827e-104	1.26913e-102	Inf	132.471	6.8404	2.57856	632	173	77	5
ENSG00000106004	7	27141052	27143668	p15.2	HOXA5	-3.01168	1.96078	4.02556e-125	1.32122e-123	Inf	256.19	7.62935	4.96843	632	173	77	5
ENSG00000106006	7	27145396	27150603	p15.2	HOXA6	-3.35405	-0.832684	3.19642e-113	6.63774e-112	Inf	37.2136	4.72315	0.724791	632	173	77	5
ENSG00000106009	7	2537877	2555727	p22.3	BRAT1	0.459537	6.06665	5.06296e-49	1.90986e-48	Inf	3499.65	11.7504	68.0258	29	31	671	25
ENSG00000106012	7	2558972	2614734	p22.3	IQCE	0.742224	5.77917	1.34213e-61	6.85944e-61	Inf	2906.95	11.4628	56.481	29	34	669	25
ENSG00000106025	7	120787320	120858402	q31.31	TSPAN12	-0.707639	3.52764	1.29609e-14	2.19667e-14	31.4485	752.027	9.20652	14.6069	215	654	78	182
ENSG00000106028	7	141738321	141787922	q34	SSBP1	0.489061	5.88851	7.38943e-60	3.62681e-59	Inf	3081.89	11.5722	59.928	9	60	3	132
ENSG00000106052	7	27739331	27844564	p15.2	TAX1BP1	0.530694	8.1689	7.91111e-43	2.59944e-42	Inf	15203.7	13.8533	295.506	152	655	79	183
ENSG00000106086	7	30027404	30130483	p14.3	PLEKHA8	0.439441	3.86888	3.81902e-17	6.88803e-17	36.7368	793.067	9.54944	15.4006	204	298	80	21
ENSG00000106105	7	30594681	30634033	p14.3	GARS	0.615911	6.6501	1.26578e-68	7.67526e-68	Inf	5247.43	12.3342	102.118	29	45	671	25
ENSG00000106144	7	143288215	143307696	q34	CASP2	0.204109	5.98063	8.63643e-13	1.39872e-12	27.2954	3296.58	11.6644	64.1133	9	60	3	132
ENSG00000106244	7	99392048	99408829	q22.1	PDAP1	0.256737	6.74605	3.33897e-24	7.12491e-24	Inf	5577.09	12.4302	108.443	9	6	3	132
ENSG00000106245	7	99408641	99419616	q22.1	BUD31	0.154054	5.64359	9.26495e-13	1.49951e-12	27.2259	2592.34	11.3271	50.4104	9	6	3	132
ENSG00000106246	7	99416739	99466163	q22.1	PTCD1	0.20967	2.99204	6.2211e-15	1.06234e-14	32.1725	412.481	8.66956	8.02268	9	6	3	132
ENSG00000106263	7	2354086	2380745	p22.3	EIF3B	0	7.5334	0	0	0	9652.46	13.2177	187.593	29	31	671	25
ENSG00000106268	7	2242222	2251146	p22.3	NUDT1	0.188661	3.97135	3.4173e-11	5.30083e-11	23.6606	818.217	9.65237	15.9158	29	31	671	25
ENSG00000106290	7	100107070	100119841	q22.1	TAF6	0.157974	5.49636	3.57162e-10	5.37656e-10	21.3438	2349.19	11.1798	45.6763	9	6	3	132
ENSG00000106330	7	100612102	100615384	q22.1	MOSPD3	0.394366	5.02338	1.19049e-39	3.61771e-39	Inf	1695.48	10.7063	32.9693	9	6	3	132
ENSG00000106344	7	128297685	128343908	q32.1	RBM28	0	4.93901	0	0	0	1597.18	10.6218	31.0596	9	60	3	132
ENSG00000106346	7	6104884	6161564	p22.1	USP42	0.115409	4.47126	1.63001e-05	2.1272e-05	10.7581	1156.03	10.1533	22.4846	29	31	671	25
ENSG00000106351	7	100539211	100568219	q22.1	AGFG2	-0.259291	4.58129	8.03049e-12	1.26602e-11	25.0926	1271.27	10.2635	24.7049	9	6	3	132
ENSG00000106355	7	32485332	32495283	p14.3	LSM5	0.207678	5.35235	2.21629e-12	3.55127e-12	26.3637	2141.54	11.0356	41.6245	29	45	671	25
ENSG00000106367	7	101154400	101161596	q22.1	AP1S1	0.762525	6.08456	1.82759e-85	1.71436e-84	Inf	3554.44	11.7684	69.0569	9	6	3	132
ENSG00000106399	7	7636518	7718607	p21.3	RPA3	0.896581	4.7482	1.0575e-99	1.46893e-98	Inf	1405.75	10.4307	27.3314	29	31	671	25
ENSG00000106400	7	101217668	101224190	q22.1	ZNHIT1	0.218621	6.43347	6.18764e-21	1.22584e-20	Inf	4487.95	12.1175	87.2588	9	6	3	132
ENSG00000106460	7	12211241	12243367	p21.3	TMEM106B	0.394012	7.05492	2.21148e-21	4.42908e-21	Inf	7086.88	12.7391	137.784	29	31	671	25
ENSG00000106477	7	130393771	130442433	q32.2	CEP41	0.350797	3.95958	3.08782e-16	5.46238e-16	35.1274	827.3	9.64049	16.0871	9	60	3	132
ENSG00000106479	7	149838367	149867479	q36.1	ZNF862	-0.0721426	4.7125	0.0136626	0.0157622	4.13425	1371.85	10.395	26.6631	9	80	3	132
ENSG00000106565	7	150791285	150801360	q36.1	TMEM176B	-0.619536	5.84222	6.5561e-14	1.09123e-13	29.8462	3488.46	11.5257	67.7729	701	403	81	184
ENSG00000106588	7	42916857	42932223	p14.1	PSMA2	0.319293	4.00317	1.94688e-21	3.90564e-21	Inf	840.216	9.68426	16.3371	29	45	671	25
ENSG00000106591	7	42932200	42948958	p14.1	MRPL32	0.110315	5.41235	0.000174334	0.000219019	8.42613	2229.29	11.0957	43.3493	29	45	671	25
ENSG00000106605	7	43758680	43807342	p13	BLVRA	0.683324	6.04832	4.81656e-29	1.14681e-28	Inf	3647.49	11.732	70.8559	573	656	82	185
ENSG00000106608	7	43875894	43926411	p13	URGCP	0.149086	5.60034	1.84801e-10	2.8085e-10	21.9932	2522.17	11.2838	49.0504	29	45	671	25
ENSG00000106615	7	151466012	151520120	q36.1	RHEB	0	5.66224	0	0	0	2634.08	11.3458	51.2386	9	80	3	132
ENSG00000106617	7	151556111	151877125	q36.1	PRKAG2	-0.11538	5.18221	0.000384137	0.000475377	7.65093	1903.59	10.8653	37.0127	9	80	3	132
ENSG00000106628	7	44114681	44124358	p13	POLD2	0.183223	6.79145	5.35648e-13	8.71904e-13	27.7681	5772.11	12.4756	112.16	29	45	671	25
ENSG00000106635	7	73536356	73558002	q11.23	BCL7B	-0.0966149	5.73159	2.38011e-05	3.08855e-05	10.3852	2758.89	11.4152	53.656	9	204	3	132
ENSG00000106636	7	44200968	44214294	p13	YKT6	0.369554	6.94017	3.69788e-46	1.31056e-45	Inf	6380.36	12.6244	124.065	29	45	671	25
ENSG00000106682	7	74174245	74197101	q11.23	EIF4H	-0.128528	7.66	1.79371e-09	2.64596e-09	19.7502	10501.1	13.3444	204.185	9	204	3	132
ENSG00000106803	9	99222064	99230615	q22.33	SEC61B	0.195502	6.4502	2.33179e-13	3.83439e-13	28.5895	4564.32	12.1342	88.7159	41	98	83	302
ENSG00000106993	9	4679559	4708398	p24.1	CDC37L1	-0.118885	5.10074	4.73765e-05	6.07269e-05	9.70906	1794.37	10.7837	34.9044	48	272	671	58
ENSG00000107036	9	5629025	5776557	p24.1	RIC1	0.115231	5.41386	1.04268e-05	1.36936e-05	11.1986	2223.84	11.0972	43.2469	48	160	671	58
ENSG00000107140	9	35605305	35610041	p13.3	TESK1	-0.526757	5.97276	4.9131e-68	2.94095e-67	Inf	3261.4	11.6565	63.4329	48	42	671	58
ENSG00000107185	9	35749287	35758575	p13.3	RGP1	-0.386107	6.08077	8.04301e-33	2.0818e-32	Inf	3543.72	11.7646	68.932	10	34	669	67
ENSG00000107223	9	136862119	136866286	q34.3	EDF1	0.269542	8.20225	1.64226e-26	3.68642e-26	Inf	15336.3	13.8867	297.935	41	17	83	302
ENSG00000107262	9	33247820	33264720	p13.3	BAG1	0.536031	6.87466	8.51544e-25	1.83959e-24	Inf	6458.38	12.5588	125.253	505	657	84	187
ENSG00000107341	9	33817567	33920404	p13.3	UBE2R2	0.545419	6.64049	2.61078e-73	1.77578e-72	Inf	5194.44	12.3246	100.955	48	42	671	58
ENSG00000107566	10	100150094	100188334	q24.31	ERLIN1	-0.184603	5.57856	3.5028e-09	5.12272e-09	19.0896	2511.58	11.262	48.7949	26	14	671	140
ENSG00000107651	10	119892711	119944658	q26.11	SEC23IP	0.545223	6.44309	8.98464e-64	4.82895e-63	Inf	4547.19	12.1271	88.4317	26	14	671	140
ENSG00000107669	10	121740421	121928801	q26.13	ATE1	0.346965	5.81099	3.46655e-12	5.52403e-12	25.9219	3371.9	11.4946	65.2447	26	89	671	140
ENSG00000107672	10	121957088	121975217	q26.13	NSMCE4A	-0.448784	5.01593	1.08952e-18	2.03874e-18	Inf	1807.66	10.6988	35.1078	26	89	671	140
ENSG00000107815	10	100987367	100994401	q24.31	TWNK	-0.091607	4.43462	0.00123987	0.00149999	6.50079	1127.91	10.1166	21.9264	26	14	671	140
ENSG00000107816	10	100996618	101007836	q24.31	LZTS2	-0.178736	6.70972	2.51096e-11	3.91044e-11	23.9648	5458.4	12.3938	106.225	26	14	671	140
ENSG00000107819	10	101031234	101041244	q24.31	SFXN3	0	6.15128	0	0	0	3732.82	11.8351	72.5975	26	871	671	140
ENSG00000107829	10	101610664	101695295	q24.32	FBXW4	0.136289	6.1715	4.07447e-07	5.60642e-07	14.3942	3771.27	11.8554	73.3033	26	14	671	140
ENSG00000107862	10	102245532	102382899	q24.32	GBF1	0.612023	6.93973	3.37072e-89	3.51751e-88	Inf	6378.78	12.6239	124.012	26	14	671	140
ENSG00000107872	10	102419189	102423136	q24.32	FBXL15	0.150276	4.2604	8.76813e-06	1.15509e-05	11.3687	1006.17	9.94206	19.5788	17	41	677	119
ENSG00000107874	10	102423245	102432661	q24.32	CUEDC2	0.0942922	5.84998	3.46122e-06	4.62029e-06	12.285	2990.73	11.5336	58.1425	26	14	671	140
ENSG00000107882	10	102503987	102633535	q24.32	SUFU	0.201457	5.102	6.61833e-22	1.34146e-21	Inf	1777.73	10.785	34.5681	26	14	671	140
ENSG00000107897	10	27195214	27242130	p12.1	ACBD5	0.27311	5.45635	1.45083e-11	2.27291e-11	24.5074	2347.36	11.1397	45.6392	47	33	671	28
ENSG00000107929	10	806914	931705	p15.3	LARP4B	0.640401	6.29549	1.59089e-79	1.2929e-78	Inf	4092.31	11.9794	79.5929	47	33	671	28
ENSG00000107937	10	988019	1019936	p15.3	GTPBP4	0.134003	5.68004	4.27421e-09	6.2345e-09	18.8932	2664.8	11.3636	51.7983	47	33	671	28
ENSG00000107949	10	125823546	125853695	q26.2	BCCIP	0.439315	5.92455	7.81014e-42	2.5043e-41	Inf	3179.78	11.6083	61.8503	470	578	85	88
ENSG00000107951	10	30309801	30374448	p11.23	MTPAP	0.253991	4.58005	2.48077e-22	5.08089e-22	Inf	1244.27	10.2623	24.1942	47	33	671	28
ENSG00000107959	10	3137728	3172841	p15.2	PITRM1	0	6.06154	0	0	0	3506.76	11.7453	68.2359	47	33	671	28
ENSG00000107960	10	103882542	103918205	q24.33	STN1	0	4.19572	0	0	0	959.544	9.87725	18.6574	26	872	671	140
ENSG00000108010	10	130136399	130184521	q26.3	GLRX3	0.137863	5.22082	3.02403e-08	4.30933e-08	16.9599	1941.68	10.904	37.7646	26	89	671	140
ENSG00000108055	10	110567691	110604636	q25.2	SMC3	-0.065481	6.69344	0.017359	0.0199329	3.89525	5405.15	12.3775	105.087	26	14	671	140
ENSG00000108094	10	35008551	35090642	p11.21	CUL2	0.341956	5.5212	1.95585e-28	4.58965e-28	Inf	2403.3	11.2046	46.7357	47	33	671	28
ENSG00000108100	10	35247025	35572669	p11.21	CCNY	0.0861895	6.73792	0.000247071	0.000308365	8.08392	5555.15	12.422	108.047	47	33	671	28
ENSG00000108106	19	55399745	55407777	q13.42	UBE2S	0.980149	4.07103	5.25429e-94	6.23876e-93	Inf	884.584	9.75227	17.2038	17	44	676	119
ENSG00000108107	19	55385345	55403250	q13.42	RPL28	0.24524	9.09709	1.11398e-10	1.70549e-10	22.492	29154.5	14.7816	565.705	43	10	673	54
ENSG00000108256	17	29255836	29294118	q11.2	NUFIP2	0.32446	7.05303	4.59679e-30	1.12331e-29	Inf	6929.92	12.7372	134.613	27	58	671	101
ENSG00000108262	17	29573469	29594054	q11.2	GIT1	-0.134173	6.48373	9.02956e-07	1.22833e-06	13.6099	4672.97	12.1677	90.8423	27	58	671	101
ENSG00000108298	17	39200283	39204732	q12	RPL19	-0.184063	10.2589	2.99025e-05	3.86574e-05	10.1607	66046.8	15.9435	1280.91	10	56	673	54
ENSG00000108306	17	39252644	39402523	q12	FBXL20	0	4.99347	0	0	0	1684.91	10.6763	32.7826	10	56	673	54
ENSG00000108344	17	39980797	39997960	q21.1	PSMD3	0.437042	7.24501	1.23812e-37	3.5841e-37	Inf	7958.13	12.9293	154.765	10	56	673	54
ENSG00000108349	17	40140318	40172183	q21.1	CASC3	-0.195961	6.84122	1.47313e-10	2.24467e-10	22.2173	6006.46	12.5254	116.851	10	56	673	54
ENSG00000108389	17	58489529	58517905	q22	MTMR4	0.222477	6.01665	1.17299e-13	1.94233e-13	29.27	3386.44	11.7004	65.8823	1	158	4	110
ENSG00000108395	17	58982638	59106921	q22	TRIM37	0.778336	5.33357	5.27626e-64	2.8549e-63	Inf	2138.77	11.0168	41.5853	1	902	4	110
ENSG00000108406	17	59565525	59608345	q23.1	DHX40	0.122668	6.13458	4.03135e-05	5.18112e-05	9.86785	3692.86	11.8184	71.8466	1	39	4	110
ENSG00000108423	17	59859482	59892945	q23.1	TUBD1	-0.141818	3.33841	2.89067e-05	3.73968e-05	10.1939	532.845	9.01739	10.3707	1	39	4	110
ENSG00000108439	17	47941506	47949308	q21.32	PNPO	0.220029	5.77659	1.34016e-10	2.04614e-10	22.3099	2886.37	11.4602	56.147	301	515	86	53
ENSG00000108443	17	59893046	59950564	q23.1	RPS6KB1	0	5.43112	0	0	0	2284.45	11.1144	44.4464	1	39	4	110
ENSG00000108465	17	47967810	47981774	q21.32	CDK5RAP3	0.215766	6.88291	4.87943e-13	7.94966e-13	27.8605	6188.39	12.5671	120.309	1	375	4	110
ENSG00000108468	17	48070052	48101521	q21.32	CBX1	0.31701	6.53419	1.64074e-23	3.44724e-23	Inf	4850.1	12.2182	94.3575	1	375	4	110
ENSG00000108474	17	16217191	16351797	p11.2	PIGL	-0.0889514	2.72116	0.0219372	0.0250607	3.66107	349.79	8.39703	6.80454	5	1	662	6
ENSG00000108506	17	61865367	61928016	q23.2	INTS2	0.099571	4.09611	0.00715311	0.00836234	4.77562	906.084	9.77739	17.6259	1	39	4	110
ENSG00000108509	17	4967992	4987652	p13.2	CAMTA2	-0.236582	6.10936	3.07633e-15	5.30144e-15	32.8656	3617.37	11.7932	70.3816	5	1	662	6
ENSG00000108510	17	61942605	62065282	q23.2	MED13	0.410676	6.8486	2.56311e-27	5.84779e-27	Inf	6128.25	12.5327	119.079	1	39	4	110
ENSG00000108518	17	4945652	4949061	p13.2	PFN1	0.276509	9.28458	4.88623e-23	1.01614e-22	Inf	32523.6	14.9691	632.557	5	1	662	6
ENSG00000108523	17	4940008	4945222	p13.2	RNF167	0.116429	7.39766	1.30526e-05	1.70833e-05	10.9774	8812.69	13.082	171.509	5	1	662	6
ENSG00000108528	17	4937130	4940251	p13.2	SLC25A11	-0.232273	6.53615	1.13264e-14	1.92235e-14	31.5835	4861.28	12.2202	94.5918	5	1	662	6
ENSG00000108557	17	17681473	17811453	p11.2	RAI1	0.783052	5.90656	5.00931e-59	2.40799e-58	Inf	3203.96	11.5902	62.2789	5	1	662	6
ENSG00000108559	17	5360963	5420160	p13.2	NUP88	0	5.10376	0	0	0	1814.73	10.7867	35.3263	5	1	662	6
ENSG00000108561	17	5432777	5448830	p13.2	C1QBP	0.182433	6.41226	1.8805e-08	2.69329e-08	17.4299	4479.61	12.0962	87.1847	5	1	662	6
ENSG00000108587	17	30477362	30527592	q11.2	GOSR1	0.231609	6.16047	2.48786e-18	4.61953e-18	Inf	3738.5	11.8443	72.6853	27	58	671	101
ENSG00000108588	17	63745250	63776351	q23.3	CCDC47	0.157897	7.31251	2.33436e-06	3.13225e-06	12.6738	8381.63	12.9968	163.029	1	39	4	110
ENSG00000108590	17	6643315	6651634	p13.1	MED31	-0.118341	2.49099	0.000271175	0.000337982	7.99218	293.432	8.16546	5.71275	5	1	662	6
ENSG00000108591	17	18087886	18107971	p11.2	DRG2	-0.123319	4.94618	0.000116198	0.000146796	8.82632	1629.51	10.629	31.6444	5	1	662	6
ENSG00000108592	17	63819433	63830012	q23.3	FTSJ3	0	6.17575	0	0	0	3781.08	11.8596	73.5775	1	39	4	110
ENSG00000108599	17	19904302	19978343	p11.2	AKAP10	0.149268	4.99964	0.000395767	0.000489475	7.62169	1732.69	10.6825	33.6399	5	157	662	6
ENSG00000108604	17	63832081	63843065	q23.3	SMARCD2	0	7.29872	0	0	0	8263.62	12.983	160.886	1	39	4	110
ENSG00000108641	17	19337554	19378193	p11.2	B9D1	0.336458	3.48067	2.69416e-12	4.30506e-12	26.1712	606.695	9.16005	11.7785	5	157	669	6
ENSG00000108651	17	31860899	31901765	q11.2	UTP6	0.0907705	5.25335	0.000130647	0.000164835	8.7104	1982.15	10.9365	38.5374	8	90	671	433
ENSG00000108666	17	32324565	32350023	q11.2	C17orf75	0.297238	4.3775	3.19246e-18	5.91118e-18	Inf	1094.44	10.0594	21.2843	8	90	671	433
ENSG00000108671	17	32444261	32483318	q11.2	PSMD11	0.366236	6.44854	9.14301e-33	2.3623e-32	Inf	4588.06	12.1325	89.2302	8	90	671	433
ENSG00000108733	17	35574795	35578863	q12	PEX12	0	4.4625	0	0	0	1162.17	10.1445	22.6215	8	90	671	433
ENSG00000108774	17	42124976	42155044	q21.2	RAB5C	0.456086	6.97977	2.43463e-43	8.09345e-43	Inf	6613.9	12.664	128.648	8	51	671	433
ENSG00000108788	17	42567068	42573239	q21.2	MLX	-0.468574	5.80526	2.40042e-50	9.40798e-50	Inf	2912.1	11.4889	56.6147	8	51	671	433
ENSG00000108819	17	50133735	50150630	q21.33	PPP1R9B	0.317145	6.64219	5.17171e-23	1.07443e-22	Inf	5235.4	12.3263	101.736	1	57	4	110
ENSG00000108821	17	50183289	50201632	q21.33	COL1A1	2.02045	12.0446	1.5585e-83	1.39073e-82	Inf	230184	17.7293	4464.73	39	97	87	484
ENSG00000108826	17	50367857	50373214	q21.33	MRPL27	0.285945	5.58708	1.39915e-22	2.87701e-22	Inf	2509.08	11.2705	48.7866	1	57	4	110
ENSG00000108829	17	50375059	50397553	q21.33	LRRC59	0.596461	7.27281	1.90203e-53	8.03326e-53	Inf	8113.58	12.9571	157.715	1	57	4	110
ENSG00000108848	17	50719544	50756213	q21.33	LUC7L3	0.092143	7.00757	0.00513807	0.00604573	5.10234	6770.81	12.6918	131.627	1	57	4	110
ENSG00000108883	17	44849943	44899662	q21.31	EFTUD2	0.308571	6.6006	9.11216e-41	2.85475e-40	Inf	5030.22	12.2847	97.8839	8	51	671	433
ENSG00000108953	17	1344272	1400378	p13.3	YWHAE	0.135483	9.02545	0.000180846	0.000226982	8.39041	27824.2	14.71	540.449	5	1	662	6
ENSG00000108961	17	8288497	8290092	p13.1	RANGRF	-0.462176	4.2838	1.5577e-39	4.71974e-39	Inf	1020.36	9.96551	19.8609	5	1	662	6
ENSG00000108963	17	2030110	2043430	p13.3	DPH1	-0.188937	4.79327	2.21199e-10	3.3532e-10	21.8159	1451.69	10.4759	28.2535	5	1	662	6
ENSG00000109016	17	21123364	21193265	p11.2	DHRS7B	0	4.70254	0	0	0	1430.66	10.3849	27.7504	5	157	669	6
ENSG00000109066	17	74776483	74839779	q25.1	TMEM104	0.407367	4.82209	1.08356e-38	3.21645e-38	Inf	1478.02	10.5047	28.743	31	216	671	61
ENSG00000109079	17	28335602	28347009	q11.2	TNFAIP1	-0.30164	6.60368	5.53644e-29	1.31627e-28	Inf	5069.23	12.2877	98.5176	27	58	671	101
ENSG00000109083	17	28328325	28335489	q11.2	IFT20	0.0773545	4.75211	0.00296277	0.00352368	5.64472	1405.53	10.4347	27.3141	27	58	671	101
ENSG00000109103	17	28546707	28552668	q11.2	UNC119	0.142701	5.43647	1.89841e-05	2.47078e-05	10.6084	2280.19	11.1198	44.3393	27	58	671	101
ENSG00000109111	17	28662091	28702684	q11.2	SUPT6H	0.157356	7.26741	2.28403e-10	3.46059e-10	21.7844	8046.2	12.9517	156.27	27	58	665	101
ENSG00000109118	17	28905250	28951771	q11.2	PHF12	0.375306	6.16073	5.14053e-36	1.42947e-35	Inf	3742.56	11.8446	72.7397	27	58	671	101
ENSG00000109133	4	41935120	41960572	p13	TMEM33	0.572602	6.99713	2.16545e-57	1.00458e-56	Inf	6713.2	12.6813	130.559	40	267	9	13
ENSG00000109180	4	48805212	48861817	p11	OCIAD1	0.3676	7.32712	2.99744e-37	8.59618e-37	Inf	8392.91	13.0114	163.163	40	267	9	13
ENSG00000109475	4	108620566	108630412	q25	RPL34	-0.875275	9.00758	2.40297e-93	2.79812e-92	Inf	27039.5	14.6921	524.885	43	10	673	54
ENSG00000109519	4	7058906	7068197	p16.1	GRPEL1	-0.0989353	5.63847	1.22105e-05	1.59984e-05	11.043	2586.12	11.322	50.3219	40	43	9	13
ENSG00000109674	4	177309836	177362943	q34.3	NEIL3	2.28493	0.974419	5.55476e-124	1.75545e-122	Inf	103.256	6.62899	2.00867	20	9	665	208
ENSG00000109685	4	1871424	1982207	p16.3	NSD2	0.767885	6.12555	1.8061e-100	2.55788e-99	Inf	3634.82	11.8094	70.6903	40	43	9	13
ENSG00000109736	4	2930561	2934859	p16.3	MFSD10	0.311982	6.86034	4.50615e-19	8.51462e-19	Inf	6115.4	12.5445	118.904	40	43	9	13
ENSG00000109805	4	17810902	17844862	p15.31	NCAPG	1.83423	3.04704	8.16728e-135	4.14783e-133	Inf	435.981	8.72467	8.48434	20	9	665	208
ENSG00000109917	11	116773799	116788050	q23.3	ZPR1	-0.437645	5.24773	6.72555e-47	2.42395e-46	Inf	1979.7	10.9309	38.5226	22	5	661	131
ENSG00000109919	11	47617315	47642623	p11.2	MTCH2	0.4632	6.65509	2.39325e-50	9.38243e-50	Inf	5252.45	12.3392	102.214	4	75	23	190
ENSG00000110011	11	64230278	64234286	q13.1	DNAJC4	0	5.95918	0	0	0	3279.97	11.6429	63.6925	2	22	675	352
ENSG00000110013	11	124633113	124695707	q24.2	SIAE	0	5.58335	0	0	0	2631.46	11.2667	51.127	22	909	661	131
ENSG00000110046	11	64894546	64917248	q13.1	ATG2A	-0.111052	5.50953	1.11555e-05	1.46361e-05	11.132	2374.62	11.1929	46.202	2	40	675	352
ENSG00000110057	11	67991104	68004982	q13.2	UNC93B1	0.243426	5.64357	1.67946e-09	2.47944e-09	19.8152	2670.67	11.3271	51.9518	2	37	670	189
ENSG00000110060	11	125893485	125903221	q24.2	PUS3	-0.354495	3.7226	8.34811e-22	1.68829e-21	Inf	694.212	9.40289	13.504	22	5	661	131
ENSG00000110066	11	68154863	68213828	q13.2	KMT5B	0.0652807	6.25108	0.0361045	0.0407117	3.15968	4004.96	11.935	77.9479	2	37	670	189
ENSG00000110075	11	68460731	68615334	q13.2	PPP6R3	0.405379	6.77354	1.45224e-30	3.58697e-30	Inf	5791.85	12.4577	112.666	2	37	670	189
ENSG00000110080	11	126355640	126440344	q24.2	ST3GAL4	0.663498	4.88454	1.57834e-37	4.55623e-37	Inf	1589.67	10.5672	30.9261	22	5	661	131
ENSG00000110107	11	60890730	60906588	q12.2	PRPF19	0.433753	7.48573	7.07445e-43	2.32876e-42	Inf	9385.3	13.1701	182.627	2	106	675	352
ENSG00000110108	11	60913874	60923443	q12.2	TMEM109	-0.516564	7.23774	5.28621e-61	2.66131e-60	Inf	7871.88	12.922	153.131	2	106	675	352
ENSG00000110172	11	90201160	90223364	q14.3	CHORDC1	0.092885	5.12951	0.0212226	0.0242615	3.6943	1861.26	10.8125	36.1916	352	54	10	131
ENSG00000110218	11	94128928	94181972	q21	PANX1	0.272364	4.26806	1.99992e-13	3.29278e-13	28.7418	1014.27	9.94973	19.7305	352	54	10	131
ENSG00000110237	11	73308289	73369388	q13.4	ARHGEF17	-0.107434	6.23194	0.000193113	0.000242064	8.32606	3935.69	11.9158	76.5851	200	53	14	144
ENSG00000110274	11	117314557	117413268	q23.3	CEP164	0	4.90012	0	0	0	1550.47	10.5829	30.1731	22	5	661	131
ENSG00000110330	11	102347211	102378670	q22.2	BIRC2	-0.321636	5.97617	2.67039e-27	6.08776e-27	Inf	3286.72	11.6599	63.9301	22	5	661	131
ENSG00000110344	11	118359585	118399211	q23.3	UBE4A	-0.329284	5.41164	1.57807e-21	3.1706e-21	Inf	2234.05	11.0949	43.484	22	5	661	131
ENSG00000110367	11	118747766	118791149	q23.3	DDX6	-0.119694	7.49786	5.5462e-07	7.59826e-07	14.0902	9405.3	13.1822	182.937	22	5	661	131
ENSG00000110395	11	119206276	119313926	q23.3	CBL	-0.325619	5.06778	3.05334e-22	6.24385e-22	Inf	1756.42	10.7507	34.1722	22	5	661	131
ENSG00000110422	11	33256672	33357023	p13	HIPK3	-0.389193	7.09736	1.10871e-23	2.3386e-23	Inf	7300.21	12.7816	141.994	4	117	23	190
ENSG00000110429	11	33740939	33774543	p13	FBXO3	0	6.0562	0	0	0	3517.87	11.74	68.436	4	117	23	190
ENSG00000110435	11	34915829	35020591	p13	PDHX	0.537933	5.53692	3.4824e-38	1.02033e-37	Inf	2485.67	11.2203	48.3446	4	117	23	190
ENSG00000110442	11	36269284	36289449	p13	COMMD9	0	5.33369	0	0	0	2137.03	11.0169	41.6084	4	117	23	190
ENSG00000110448	11	61102395	61127852	q12.2	CD5	0.125149	2.27713	0.0153082	0.0176116	4.02143	259.751	7.9496	5.06131	38	86	71	80
ENSG00000110497	11	46396414	46594125	p11.2	AMBRA1	0.605223	6.09524	3.11634e-84	2.82618e-83	Inf	3551.98	11.7791	69.1121	4	75	23	190
ENSG00000110536	11	47565430	47573461	p11.2	PTPMT1	0	4.55555	0	0	0	1228.14	10.2378	23.8967	4	75	23	190
ENSG00000110583	11	63938959	63957328	q13.1	NAA40	0.195791	5.13942	1.08191e-11	1.70139e-11	24.797	1842.27	10.8224	35.8226	2	22	675	352
ENSG00000110619	11	3000922	3057613	p15.4	CARS	0.18052	5.62575	2.24537e-10	3.40273e-10	21.8013	2579.74	11.3092	50.1887	4	11	23	190
ENSG00000110696	11	16613132	16756881	p15.2	C11orf58	0.540388	7.44493	2.20249e-56	9.96216e-56	Inf	9132.62	13.1293	177.538	4	11	23	190
ENSG00000110700	11	17074389	17077787	p15.1	RPS13	-0.381007	8.77998	2.02433e-41	6.43395e-41	Inf	22950.4	14.4645	445.551	4	11	23	190
ENSG00000110711	11	67483041	67491103	q13.2	AIP	-0.122169	5.77015	9.24206e-05	0.000117177	9.0517	2873.05	11.4537	55.8566	2	37	670	189
ENSG00000110713	11	3671083	3797792	p15.4	NUP98	0.224625	6.8553	1.34631e-18	2.51342e-18	Inf	6032.72	12.5395	117.284	4	11	23	190
ENSG00000110717	11	68030617	68036644	q13.2	NDUFS8	0.378418	6.35678	1.46072e-22	3.00233e-22	Inf	4345.39	12.0407	84.5524	2	37	670	189
ENSG00000110719	11	68039016	68050895	q13.2	TCIRG1	0.390798	6.17754	6.7119e-16	1.17812e-15	34.3389	3913.35	11.8614	76.1409	2	37	670	189
ENSG00000110756	11	18278668	18322198	p15.1	HPS5	-0.873879	4.68081	2.57275e-91	2.86225e-90	Inf	1339.6	10.3632	26.0548	4	11	23	190
ENSG00000110768	11	18322295	18367044	p15.1	GTF2H1	-0.254629	5.32919	3.68431e-19	6.97628e-19	Inf	2097.72	11.0124	40.8039	4	11	23	190
ENSG00000110931	12	121237691	121298308	q24.31	CAMKK2	0	6.3393	0	0	0	4215.23	12.0232	81.994	35	61	671	83
ENSG00000111011	12	122503458	122527000	q24.31	RSRC2	0	6.52432	0	0	0	4778.67	12.2083	92.9449	35	94	671	83
ENSG00000111142	12	95473520	95515839	q22	METAP2	-0.0964999	6.27509	6.25008e-05	7.9788e-05	9.43606	4032.45	11.959	78.3878	68	192	88	92
ENSG00000111203	12	2812622	2859791	p13.33	ITFG2	-0.248805	4.67576	8.40277e-19	1.57807e-18	Inf	1333.23	10.3582	25.9444	250	404	89	191
ENSG00000111206	12	2857681	2877155	p13.33	FOXM1	1.69944	4.22991	1.99762e-124	6.41099e-123	Inf	993.092	9.91146	19.3192	20	9	665	208
ENSG00000111229	12	110434825	110450422	q24.11	ARPC3	0.383315	7.60082	4.47463e-63	2.37237e-62	Inf	10055.2	13.2852	195.483	35	65	671	83
ENSG00000111231	12	110452484	110469268	q24.11	GPN3	-0.252946	4.5792	2.97727e-21	5.93567e-21	Inf	1244.04	10.2615	24.1849	35	115	671	83
ENSG00000111237	12	110491097	110502117	q24.11	VPS29	-0.0757867	6.2548	0.000625143	0.000765898	7.1737	3964.71	11.9387	77.1127	35	115	671	83
ENSG00000111300	12	112026689	112109022	q24.13	NAA25	0.170125	4.8367	1.79111e-09	2.6424e-09	19.7516	1492.52	10.5194	29.0422	35	65	671	83
ENSG00000111321	12	6375045	6391571	p13.31	LTBR	0	6.67509	0	0	0	5331.35	12.3592	103.703	76	179	671	149
ENSG00000111331	12	112938352	112973249	q24.13	OAS3	0.784863	6.2463	8.17155e-48	3.00954e-47	Inf	4061.73	11.9302	79.0043	391	69	678	193
ENSG00000111335	12	112978395	113011723	q24.13	OAS2	1.04221	5.98856	3.06236e-55	1.3526e-54	Inf	3466.5	11.6723	67.38	391	69	678	193
ENSG00000111361	12	123620406	123633766	q24.31	EIF2B1	-0.292981	5.97041	8.66824e-39	2.5805e-38	Inf	3248.91	11.6542	63.2071	35	61	671	83
ENSG00000111364	12	123602077	123620941	q24.31	DDX55	0.0645247	4.67923	0.022813	0.0260263	3.62228	1336.43	10.3617	25.9963	35	61	671	83
ENSG00000111445	12	118013588	118033130	q24.23	RFC5	0.193332	4.42982	2.31015e-12	3.69921e-12	26.3229	1123.23	10.1118	21.8581	35	61	671	83
ENSG00000111540	12	55973913	55996683	q13.2	RAB5B	0.0528	7.86658	0.00322161	0.0038268	5.56189	12082.3	13.551	235.012	71	150	90	71
ENSG00000111639	12	6491886	6493841	p13.31	MRPL51	0.322981	6.91149	3.15668e-38	9.2677e-38	Inf	6251.5	12.5957	121.476	76	83	671	149
ENSG00000111652	12	6723741	6731875	p13.31	COPS7A	0.150858	6.79178	1.37667e-10	2.10077e-10	22.2835	5766.6	12.4759	112.095	76	83	671	149
ENSG00000111664	12	6839954	6847393	p13.31	GNB3	-0.675802	0.671838	4.69808e-17	8.45771e-17	36.7368	91.2245	6.31582	1.77051	616	659	91	194
ENSG00000111665	12	6844793	6852066	p13.31	CDCA3	1.24187	3.146	3.80069e-101	5.43589e-100	Inf	466.272	8.82413	9.0695	20	9	665	208
ENSG00000111667	12	6852128	6866632	p13.31	USP5	0.381137	6.92054	1.44e-42	4.70063e-42	Inf	6305.92	12.6047	122.597	76	83	671	149
ENSG00000111669	12	6867119	6870948	p13.31	TPI1	0.296265	8.85765	2.11216e-29	5.07156e-29	Inf	24161.6	14.5422	469.684	76	83	671	149
ENSG00000111671	12	6870935	6889358	p13.31	SPSB2	0.555292	3.53089	1.21749e-29	2.9473e-29	Inf	615.707	9.2105	11.9799	383	647	92	138
ENSG00000111678	12	6942978	6946003	p13.31	C12orf57	0.0950673	6.66337	0.00170537	0.00205184	6.18697	5310.9	12.3475	103.2	76	83	671	149
ENSG00000111679	12	6946468	6961316	p13.31	PTPN6	0.689835	5.99913	1.52168e-77	1.15859e-76	Inf	3330.29	11.6829	64.7693	76	83	671	149
ENSG00000111684	12	6976186	7018510	p13.31	LPCAT3	0.18127	4.37007	0.00053395	0.000656394	7.32809	1125.68	10.0519	21.8678	324	648	93	156
ENSG00000111707	12	118376380	118418031	q24.23	SUDS3	0.48545	6.34616	4.87526e-48	1.80426e-47	Inf	4261.41	12.0301	82.8579	35	65	671	83
ENSG00000111737	12	120095095	120117502	q24.23	RAB35	0	5.99016	0	0	0	3298.76	11.6739	64.1716	35	94	671	83
ENSG00000111785	12	106774595	106889316	q23.3	RIC8B	0.22741	4.19059	1.56733e-10	2.38519e-10	22.1566	960.416	9.8721	18.6928	233	660	94	195
ENSG00000111786	12	120461668	120469793	q24.31	SRSF9	0.388163	6.59485	9.06841e-54	3.86161e-53	Inf	5018.35	12.2789	97.5591	35	61	671	83
ENSG00000111790	12	26938383	26966650	p11.23	FGFR1OP2	-0.447889	5.46318	7.11715e-54	3.03875e-53	Inf	2294	11.1465	44.611	86	133	17	136
ENSG00000111801	6	26440472	26453415	p22.2	BTN3A3	-0.706518	4.7081	7.05683e-47	2.54207e-46	Inf	1394.5	10.3905	27.1125	277	147	95	611
ENSG00000111832	6	116571367	116597675	q22.1	RWDD1	-0.329173	6.09955	8.97278e-24	1.89622e-23	Inf	3607.32	11.7834	70.0796	3	29	671	235
ENSG00000111845	6	10694695	10709782	p24.2	PAK1IP1	-0.380596	4.11603	3.04577e-24	6.50501e-24	Inf	910.399	9.79738	17.6994	70	232	96	12
ENSG00000111875	6	118894220	118909167	q22.31	ASF1A	-0.0724452	4.64823	0.0428267	0.0480448	2.98638	1329.21	10.3306	25.8581	3	29	671	235
ENSG00000111877	6	118813442	118935162	q22.31	MCM9	0.575801	4.17636	6.9698e-47	2.51135e-46	Inf	953.915	9.85784	18.5484	3	29	671	235
ENSG00000111907	6	125119049	125264407	q22.31	TPD52L1	-0.233148	5.0372	0.0473292	0.0529113	2.88478	2281.04	10.7193	44.3647	571	661	97	197
ENSG00000111911	6	125956781	125980244	q22.32	HINT3	-0.211728	5.71375	8.08813e-10	1.20465e-09	20.5371	2762.06	11.3973	53.6994	3	379	671	235
ENSG00000112033	6	35342558	35428191	p21.31	PPARD	0	5.31322	0	0	0	2083.35	10.9964	40.5162	34	268	5	201
ENSG00000112039	6	35452356	35467103	p21.31	FANCE	-0.738504	2.93639	5.56571e-57	2.55416e-56	Inf	402.518	8.61352	7.83047	34	268	5	201
ENSG00000112078	6	36442767	36491143	p21.31	KCTD20	-0.222075	6.52497	1.47687e-22	3.0351e-22	Inf	4774.7	12.209	92.8688	34	132	5	201
ENSG00000112110	6	159789812	159798436	q25.3	MRPL18	0.0716236	5.72626	0.00682636	0.00798874	4.8217	2764.4	11.4098	53.7448	3	62	671	235
ENSG00000112146	6	53051991	53100873	p12.1	FBXO9	0	5.97152	0	0	0	3323.98	11.6552	64.5856	189	662	98	198
ENSG00000112159	6	89642499	89819723	q15	MDN1	-0.377758	6.13182	2.68085e-36	7.51844e-36	Inf	3659.1	11.8157	71.1508	3	68	671	235
ENSG00000112167	6	39104064	39115189	p21.2	SAYSD1	0.565237	5.22376	8.64288e-47	3.10646e-46	Inf	1969.27	10.9069	38.3116	34	32	5	201
ENSG00000112200	6	57086844	57170307	p12.1	ZNF451	0.159658	5.75513	3.63611e-09	5.31499e-09	19.0527	2820.4	11.4387	54.8712	339	520	99	56
ENSG00000112210	6	57186992	57222314	p11.2	RAB23	0	3.08692	0	0	0	452.926	8.76471	8.81492	187	405	100	199
ENSG00000112234	6	98868538	98948006	q16.2	FBXL4	0	5.18359	0	0	0	1917.78	10.8667	37.3057	336	406	101	10
ENSG00000112237	6	99542380	99568973	q16.2	CCNC	-0.0838909	6.2927	0.0125538	0.0145142	4.21801	4129.31	11.9766	80.2993	3	29	671	235
ENSG00000112249	6	100508194	100881372	q16.3	ASCC3	0.493515	6.55392	1.22451e-39	3.71795e-39	Inf	4950.52	12.238	96.1605	3	68	671	235
ENSG00000112282	6	131573966	131628229	q23.2	MED23	0.215381	6.04956	1.01026e-09	1.50159e-09	20.3167	3496.67	11.7333	67.9498	3	379	671	235
ENSG00000112304	6	24667035	24705065	p22.3	ACOT13	0.122281	4.39389	0.000644795	0.00078944	7.1434	1110.02	10.0758	21.6083	92	407	102	200
ENSG00000112306	6	132814441	132817564	q23.2	RPS12	-0.920586	10.1549	2.52435e-65	1.40421e-64	Inf	61248.1	15.8395	1188.05	43	10	673	54
ENSG00000112335	6	108211222	108261260	q21	SNX3	-0.479562	6.72555	5.7261e-49	2.1572e-48	Inf	5551.4	12.4097	107.835	3	29	671	235
ENSG00000112365	6	109462594	109483237	q21	ZBTB24	0.184702	4.5823	1.82111e-08	2.60952e-08	17.4615	1260.86	10.2646	24.5142	3	29	671	235
ENSG00000112367	6	109691312	109825428	q21	FIG4	0.668912	4.88944	2.04946e-26	4.59123e-26	Inf	1672.08	10.5721	32.4895	3	29	671	235
ENSG00000112379	6	138161921	138344663	q23.3	ARFGEF3	1.75703	7.7362	1.7223e-106	2.86207e-105	Inf	11550	13.4206	224.348	3	91	671	235
ENSG00000112578	6	41921188	41933046	p21.1	BYSL	0.324019	4.79433	1.22485e-31	3.0902e-31	Inf	1440.82	10.4769	28.0197	34	32	5	201
ENSG00000112584	6	170290703	170407065	q27	FAM120B	0.16117	5.76368	3.47674e-08	4.94472e-08	16.8224	2845.47	11.4473	55.3603	3	62	671	235
ENSG00000112592	6	170554302	170572870	q27	TBP	-0.257082	3.84726	8.05622e-19	1.51377e-18	Inf	750.234	9.52795	14.5951	3	62	671	235
ENSG00000112624	6	42746958	42868560	p21.1	BICRAL	-0.111637	5.35187	1.00077e-05	1.31516e-05	11.239	2125.25	11.0351	41.3307	34	32	5	201
ENSG00000112640	6	42984499	43012342	p21.1	PPP2R5D	0	5.95521	0	0	0	3216.62	11.6389	62.5738	34	32	5	201
ENSG00000112651	6	43054029	43059806	p21.1	MRPL2	-0.259726	4.89584	2.84662e-31	7.13085e-31	Inf	1541.27	10.5786	29.9855	34	32	5	201
ENSG00000112659	6	43182175	43224587	p21.1	CUL9	0.158797	5.39574	1.26673e-10	1.93567e-10	22.3654	2190.43	11.079	42.5998	34	32	5	201
ENSG00000112695	6	75237675	75250323	q14.1	COX7A2	0.270759	6.68792	3.07246e-16	5.43586e-16	35.1274	5416.46	12.372	105.191	3	68	671	235
ENSG00000112697	6	75252924	75284968	q14.1	TMEM30A	-0.204666	8.32825	3.06821e-09	4.49532e-09	19.2202	16929.2	14.0127	328.819	3	68	671	235
ENSG00000112701	6	75601509	75718278	q14.1	SENP6	0.0531379	6.86998	0.0358211	0.0403985	3.16773	6106.61	12.5541	118.726	3	68	671	235
ENSG00000112742	6	80003887	80042527	q14.1	TTK	1.59863	2.80285	1.99748e-128	7.47068e-127	Inf	367.296	8.47922	7.14816	20	9	665	208
ENSG00000112769	6	112108760	112254939	q21	LAMA4	-1.11204	6.66359	2.3627e-86	2.25579e-85	Inf	5306.08	12.3477	103.23	155	408	103	202
ENSG00000112796	6	46159187	46170971	p21.1	ENPP5	1.94855	6.41643	1.09087e-41	3.48778e-41	Inf	6171.39	12.0999	119.556	672	409	104	203
ENSG00000112851	5	65926475	66082549	q12.3	ERBIN	0.75325	7.51785	1.15666e-88	1.18818e-87	Inf	9586.26	13.2022	186.385	13	221	671	206
ENSG00000112941	5	6713007	6757048	p15.31	TENT4A	-0.410476	4.74811	9.5427e-47	3.42647e-46	Inf	1397.59	10.4307	27.1754	60	99	12	120
ENSG00000112983	5	138139766	138178986	q31.2	BRD8	0.258668	5.99064	7.68935e-22	1.55637e-21	Inf	3312	11.6744	64.4031	282	410	105	204
ENSG00000112984	5	138178719	138187715	q31.2	KIF20A	1.89878	3.92895	3.93286e-101	5.61936e-100	Inf	822.89	9.60951	15.9934	20	9	665	208
ENSG00000113013	5	138553756	138575724	q31.2	HSPA9	0.407819	8.72135	1.67197e-29	4.02932e-29	Inf	22241.8	14.4059	432.007	13	95	671	206
ENSG00000113048	5	72219409	72320646	q13.2	MRPS27	0.315537	6.21697	8.78553e-28	2.02939e-27	Inf	3885.84	11.9009	75.5178	13	77	671	206
ENSG00000113068	5	140245039	140303121	q31.3	PFDN1	0.218685	5.87565	7.30195e-20	1.4073e-19	Inf	3048.79	11.5593	59.305	13	47	671	206
ENSG00000113141	5	140647058	140662479	q31.3	IK	0	7.05995	0	0	0	6912.78	12.7442	134.376	13	95	671	206
ENSG00000113163	5	75356345	75512138	q13.3	COL4A3BP	-0.404607	6.01807	2.63201e-33	6.9014e-33	Inf	3398.58	11.7018	66.0347	226	313	106	205
ENSG00000113194	5	176447628	176510074	q35.2	FAF2	0.560657	6.6486	4.0746e-80	3.3739e-79	Inf	5215.77	12.3327	101.4	13	47	671	206
ENSG00000113211	5	141150022	141153287	q31.3	PCDHB6	-1.58109	1.42929	1.68341e-46	6.00434e-46	Inf	172.113	7.08829	3.34426	138	112	107	76
ENSG00000113212	5	141172619	141176383	q31.3	PCDHB7	-1.28365	2.18601	6.48492e-58	3.04947e-57	Inf	255.553	7.85709	4.97195	138	112	107	76
ENSG00000113240	5	178602664	178630615	q35.3	CLK4	-0.5581	4.53819	2.93103e-39	8.84012e-39	Inf	1225.8	10.2204	23.8271	13	118	671	206
ENSG00000113282	5	157785743	157859175	q33.3	CLINT1	0.160548	6.51298	4.79068e-11	7.4042e-11	23.3264	4746.45	12.197	92.2779	13	95	671	206
ENSG00000113312	5	160009113	160065543	q33.3	TTC1	0.243277	5.62218	9.79376e-24	2.06821e-23	Inf	2558.41	11.3057	49.7625	13	95	671	206
ENSG00000113360	5	31400497	31532196	p13.3	DROSHA	0.407091	6.00189	1.29785e-44	4.46097e-44	Inf	3338.48	11.6856	64.9279	60	82	12	120
ENSG00000113368	5	126776623	126837020	q23.2	LMNB1	1.85429	4.70936	3.47018e-144	2.61601e-142	Inf	1386.45	10.3918	26.9419	20	9	665	208
ENSG00000113384	5	32124704	32174350	p13.3	GOLPH3	0.531671	7.26161	3.25199e-55	1.4346e-54	Inf	8048.13	12.9459	156.543	60	82	12	120
ENSG00000113456	5	34905264	34918989	p13.2	RAD1	0.357332	5.37207	9.35481e-39	2.78203e-38	Inf	2155.14	11.0553	41.9344	60	82	12	120
ENSG00000113460	5	34915376	34925996	p13.2	BRIX1	0.252843	5.18319	3.65673e-17	6.60274e-17	36.7368	1901.29	10.8663	36.971	60	82	12	120
ENSG00000113569	5	37288137	37371181	p13.2	NUP155	0.4913	5.60048	1.77693e-57	8.25661e-57	Inf	2528.38	11.284	49.1818	60	82	12	120
ENSG00000113575	5	134194334	134226142	q31.1	PPP2CA	0.319984	7.70707	1.08108e-38	3.20975e-38	Inf	10848.3	13.3914	210.87	13	47	671	206
ENSG00000113593	5	65563236	65587549	q12.3	PPWD1	-0.318402	4.87884	5.76816e-39	1.72532e-38	Inf	1525.25	10.5616	29.671	13	77	671	206
ENSG00000113595	5	65589680	65625975	q12.3	TRIM23	-0.102676	4.52434	2.53816e-05	3.28982e-05	10.3221	1194.42	10.2065	23.2269	13	124	671	206
ENSG00000113597	5	65624716	65666233	q12.3	TRAPPC13	0.464045	4.94041	4.70471e-58	2.21811e-57	Inf	1595.77	10.6232	31.0339	13	124	671	206
ENSG00000113643	5	168486445	168519299	q34	RARS	0.487545	6.3253	2.18647e-71	1.41218e-70	Inf	4163.43	12.0092	80.9651	13	95	671	206
ENSG00000113721	5	150113837	150155872	q32	PDGFRB	-0.0686613	7.57332	0.0140322	0.0161719	4.10818	9916.87	13.2577	192.781	176	490	108	42
ENSG00000113811	3	53884410	53891988	p21.1	SELENOK	-0.244753	5.53514	9.53118e-16	1.66571e-15	34.0288	2429.98	11.2186	47.2123	24	3	2	210
ENSG00000113812	3	53867066	53882202	p21.1	ACTR8	0.0748365	5.01257	0.0106459	0.0123459	4.38201	1690.79	10.6955	32.8533	24	3	2	210
ENSG00000113845	3	119498532	119525090	q13.33	TIMMDC1	0.207693	5.93105	9.67829e-13	1.56535e-12	27.1829	3183.86	11.6148	61.9449	103	72	671	207
ENSG00000113851	3	3144628	3179727	p26.2	CRBN	-0.228763	5.75324	8.24164e-18	1.51095e-17	Inf	2814.37	11.4368	54.7111	91	164	671	356
ENSG00000114062	15	25333728	25439056	q11.2	UBE3A	0.605478	7.45684	2.83893e-51	1.13919e-50	Inf	9280.45	13.1412	180.642	12	12	671	525
ENSG00000114098	3	138187248	138298389	q22.3	ARMC8	0.132372	5.17746	7.0033e-10	1.04436e-09	20.6799	1875.76	10.8606	36.4874	103	72	671	207
ENSG00000114302	3	48744597	48847846	p21.31	PRKAR2A	0.0805066	6.19278	0.000945195	0.00115071	6.76623	3810.92	11.8767	74.0965	24	3	2	210
ENSG00000114316	3	49277831	49340712	p21.31	USP4	-0.105297	6.09386	8.57746e-07	1.16792e-06	13.6603	3547.26	11.7777	68.9506	24	3	2	210
ENSG00000114331	3	195274736	195443078	q29	ACAP2	0.105742	5.87293	3.05017e-05	3.94251e-05	10.1411	3053.45	11.5566	59.3679	37	102	671	63
ENSG00000114353	3	50226292	50259355	p21.31	GNAI2	0	8.17825	0	0	0	15034.5	13.8627	292.214	24	3	2	210
ENSG00000114354	3	100709331	100748966	q12.2	TFG	0.574509	7.33459	4.58762e-54	1.96919e-53	Inf	8488.3	13.0189	165.157	66	136	35	209
ENSG00000114383	3	50320027	50328251	p21.31	TUSC2	0	5.66497	0	0	0	2638.5	11.3485	51.2819	24	3	2	210
ENSG00000114388	3	50347330	50351091	p21.31	NPRL2	0.4388	5.57573	1.59986e-54	6.93719e-54	Inf	2480.59	11.2592	48.2075	24	3	2	210
ENSG00000114391	3	101681091	101686782	q12.3	RPL24	-0.341362	9.48753	5.26634e-24	1.11997e-23	Inf	37852.5	15.1721	734.505	43	10	673	54
ENSG00000114395	3	50350695	50358460	p21.31	CYB561D2	0.877218	5.43156	3.93883e-89	4.10444e-88	Inf	2264.77	11.1149	44.0453	24	3	2	210
ENSG00000114503	3	196935402	196942597	q29	NCBP2	0.226579	7.1475	1.03533e-18	1.93859e-18	Inf	7384.78	12.8317	143.582	37	102	671	63
ENSG00000114648	3	47282917	47346816	p21.31	KLHL18	0.262956	4.45873	4.01901e-23	8.37597e-23	Inf	1141.57	10.1408	22.1951	24	3	2	210
ENSG00000114650	3	47413694	47477126	p21.31	SCAP	0	6.42309	0	0	0	4460.83	12.1071	86.739	24	3	2	210
ENSG00000114656	3	128909866	129002690	q21.3	KIAA1257	1.77984	1.73637	2.55967e-62	1.33029e-61	Inf	197.594	7.40067	3.85307	674	411	109	211
ENSG00000114670	3	131026850	131350465	q22.1	NEK11	1.18094	4.87845	1.1204e-95	1.39199e-94	Inf	1558.02	10.5611	30.3041	103	72	671	207
ENSG00000114686	3	131462212	131502983	q22.1	MRPL3	0.667004	6.91634	3.06803e-81	2.59385e-80	Inf	6296.31	12.6005	122.434	103	72	671	207
ENSG00000114735	3	50569152	50596168	p21.31	HEMK1	0.253501	5.21923	1.97518e-17	3.5866e-17	Inf	1952.35	10.9023	37.9307	24	3	2	210
ENSG00000114738	3	50611520	50649297	p21.2	MAPKAPK3	0.401688	5.55738	1.13035e-36	3.19046e-36	Inf	2462.19	11.2408	47.8403	24	3	2	210
ENSG00000114742	3	39051998	39096671	p22.2	WDR48	-0.190904	5.85317	7.77487e-14	1.2923e-13	29.6772	3007.27	11.5368	58.486	24	223	2	210
ENSG00000114745	3	39096659	39108363	p22.2	GORASP1	-0.188786	6.1507	1.75742e-16	3.12916e-16	35.6382	3688.17	11.8345	71.7124	24	223	2	210
ENSG00000114757	3	179794958	180037053	q26.33	PEX5L	1.56148	0.77739	1.47273e-19	2.8144e-19	Inf	217.624	6.40604	4.22856	438	663	110	212
ENSG00000114767	3	51933430	51941941	p21.2	RRP9	0.0549171	4.73506	0.0220533	0.0251874	3.6559	1384.45	10.4176	26.9076	24	3	2	210
ENSG00000114796	3	183635568	183684477	q27.1	KLHL24	-0.455621	5.84309	1.57893e-30	3.89458e-30	Inf	3026.47	11.5267	58.9121	37	109	671	63
ENSG00000114857	3	42600614	42648741	p22.1	NKTR	-0.266514	6.48012	2.61799e-19	4.97411e-19	Inf	4663.93	12.1641	90.5824	24	3	2	210
ENSG00000114867	3	184314495	184335358	q27.1	EIF4G1	0.183139	8.68386	9.63841e-16	1.68405e-15	34.0288	21370.6	14.3684	415.311	37	64	671	63
ENSG00000114902	3	52704955	52711146	p21.1	SPCS1	0.343622	7.11567	6.10461e-40	1.87318e-39	Inf	7215.66	12.7999	140.263	24	3	2	210
ENSG00000114904	3	52708449	52770949	p21.1	NEK4	0.447123	4.7201	3.32411e-39	1.00152e-38	Inf	1379.79	10.4026	26.8269	24	3	2	210
ENSG00000114942	2	206159585	206162928	q33.3	EEF1B2	-0.557194	8.20158	3.31712e-75	2.38037e-74	Inf	15342	13.886	297.966	43	10	673	54
ENSG00000115085	2	97713560	97739862	q11.2	ZAP70	-0.455415	1.82986	5.62392e-24	1.19566e-23	Inf	187.338	7.49811	3.64282	38	86	71	80
ENSG00000115128	2	24067584	24076443	p23.3	SF3B6	0.0909598	6.27536	8.81339e-05	0.000111811	9.09859	4030.69	11.9593	78.3538	143	111	111	232
ENSG00000115163	2	26764289	26801067	p23.3	CENPA	1.71173	1.55241	1.3558e-75	9.80212e-75	Inf	155.859	7.21686	3.03025	20	9	665	208
ENSG00000115267	2	162267079	162318703	q24.2	IFIH1	0.42147	5.37864	3.63142e-29	8.67061e-29	Inf	2191.46	11.0619	42.6148	391	360	678	193
ENSG00000115268	19	1438358	1440494	p13.3	RPS15	0	8.50309	0	0	0	19074.3	14.1876	370.218	43	10	673	54
ENSG00000115286	19	1383527	1395589	p13.3	NDUFS7	0	5.38839	0	0	0	2190.83	11.0717	42.6133	17	21	671	119
ENSG00000115318	2	74532414	74555690	p13.1	LOXL3	0.247529	3.26613	3.59295e-08	5.10648e-08	16.7902	515.741	8.94472	10.041	104	314	112	7
ENSG00000115325	2	74549026	74557554	p13.1	DOK1	0.135889	5.0614	0.0112301	0.0130129	4.32872	1832.49	10.7443	35.63	104	314	112	7
ENSG00000115392	2	58159243	58241372	p16.1	FANCL	0.426075	4.46781	7.62189e-22	1.54293e-21	Inf	1198.96	10.1498	23.3279	679	664	113	213
ENSG00000115484	2	61868089	61888804	p15	CCT4	-0.167798	7.50643	5.45507e-12	8.63198e-12	25.4755	9469.22	13.1908	183.991	143	111	111	232
ENSG00000115541	2	197499994	197503457	q33.1	HSPE1	0.588071	6.88238	3.44637e-48	1.27872e-47	Inf	6229.71	12.5665	120.86	3	868	671	235
ENSG00000115598	2	102186973	102240002	q12.1	IL1RL2	-1.2064	-0.437809	1.49522e-29	3.60878e-29	Inf	47.0916	5.14814	0.912309	262	665	114	214
ENSG00000115602	2	102311502	102352037	q12.1	IL1RL1	-0.2265	-0.620523	0.00853331	0.00993814	4.60139	36.7592	4.96327	0.716149	32	96	50	161
ENSG00000115694	2	241492674	241509730	q37.3	STK25	-0.210318	6.47095	5.3707e-23	1.11497e-22	Inf	4597.4	12.155	89.3767	115	113	115	447
ENSG00000115828	2	37342827	37373322	p22.2	QPCT	0.574585	2.74119	3.58505e-09	5.24247e-09	19.0665	432.817	8.41582	8.41068	257	666	116	215
ENSG00000115839	2	135052265	135176394	q21.3	RAB3GAP1	0.130351	6.41104	1.35922e-05	1.77782e-05	10.9375	4470.84	12.095	86.9087	258	283	117	216
ENSG00000115840	2	171784370	171999859	q31.1	SLC25A12	0.323329	5.38358	3.955e-13	6.46176e-13	28.0677	2244.25	11.0668	43.6574	468	281	118	18
ENSG00000115904	2	38981396	39124345	p22.1	SOS1	-0.618406	5.76854	1.23967e-70	7.84563e-70	Inf	2836.95	11.4521	55.1736	58	412	119	97
ENSG00000115993	2	201377207	201451579	q33.1	TRAK2	0	6.41888	0	0	0	4637.99	12.1028	90.1049	575	667	120	218
ENSG00000116030	2	202206180	202238608	q33.1	SUMO1	0.365822	6.59023	1.71367e-62	8.93828e-62	Inf	4982.85	12.2743	96.884	110	214	121	248
ENSG00000116039	2	70935868	70965431	p13.3	ATP6V1B1	-0.590575	3.63809	1.60197e-05	2.09098e-05	10.7753	956.313	9.31569	18.6191	51	294	122	219
ENSG00000116120	2	222570536	222656337	q36.1	FARSB	0.373786	5.62431	4.50843e-34	1.19954e-33	Inf	2577.11	11.3078	50.1299	110	125	121	248
ENSG00000116138	1	15526813	15592379	p36.21	DNAJC16	0.576849	5.53872	3.40542e-65	1.88851e-64	Inf	2422.5	11.2221	47.1389	79	177	671	36
ENSG00000116161	1	174999163	175011715	q25.1	CACYBP	0.422582	6.5491	6.97816e-50	2.69195e-49	Inf	4881.75	12.2331	94.8408	48	361	671	58
ENSG00000116198	1	3812081	3857214	p36.32	CEP104	0	5.34666	0	0	0	2116.78	11.0299	41.1755	25	52	671	117
ENSG00000116212	1	53946077	53968168	p32.3	LRRC42	0.385763	5.17393	4.02848e-33	1.05079e-32	Inf	1890.68	10.857	36.7729	610	353	33	8
ENSG00000116213	1	3630767	3652761	p36.32	WRAP73	0.143907	4.60233	1.47611e-09	2.18346e-09	19.9424	1260.41	10.2846	24.5232	25	129	671	117
ENSG00000116237	1	6221193	6235972	p36.31	ICMT	-0.0582747	7.07567	0.01458	0.0167898	4.07005	7010.6	12.7599	136.343	25	129	671	117
ENSG00000116251	1	6185020	6209389	p36.31	RPL22	-0.401568	8.13097	4.31311e-46	1.5271e-45	Inf	14617.8	13.8154	283.971	25	129	673	117
ENSG00000116266	1	108746674	108809526	p13.3	STXBP3	0.218131	6.17728	4.0794e-13	6.66275e-13	28.0371	3796.09	11.8611	73.8434	7	30	7	242
ENSG00000116273	1	6613685	6624033	p36.31	PHF13	-0.237924	5.65539	4.04981e-19	7.66035e-19	Inf	2621.63	11.3389	50.9591	25	129	671	117
ENSG00000116288	1	7954291	7985505	p36.23	PARK7	0.196091	7.49171	2.94495e-18	5.45567e-18	Inf	9347.33	13.176	181.745	25	129	671	117
ENSG00000116455	1	111439890	111449376	p13.2	WDR77	0	4.86292	0	0	0	1520.5	10.5456	29.5848	7	30	7	242
ENSG00000116459	1	111448864	111462773	p13.2	ATP5PB	-0.0938276	7.34318	0.000261086	0.000325632	8.02942	8462.78	13.0275	164.537	7	30	7	242
ENSG00000116473	1	111542218	111716691	p13.2	RAP1A	-0.0847604	5.9537	0.00191764	0.0023011	6.07206	3232.24	11.6374	62.8706	7	30	7	242
ENSG00000116489	1	112619173	112671619	p13.2	CAPZA1	0.611077	7.50198	4.11343e-74	2.85964e-73	Inf	9468.5	13.1863	184.106	7	30	7	242
ENSG00000116539	1	155335268	155562807	q22	ASH1L	0.433428	7.63992	5.63249e-55	2.46745e-54	Inf	10373.9	13.3243	201.805	36	49	671	220
ENSG00000116580	1	155749662	155859400	q22	GON4L	0.694145	5.98574	1.54904e-110	2.91557e-109	Inf	3287.51	11.6695	63.9227	36	208	671	220
ENSG00000116663	1	11664124	11674354	p36.22	FBXO6	0.590778	4.50408	2.15436e-50	8.46193e-50	Inf	1190.84	10.1862	23.1812	330	233	123	74
ENSG00000116670	1	11674480	11691650	p36.22	MAD2L2	0.26082	4.70984	8.07586e-13	1.3091e-12	27.3617	1383.08	10.3923	26.9125	330	233	123	74
ENSG00000116685	1	11919591	11926428	p36.22	KIAA2013	0	6.37888	0	0	0	4312.75	12.0628	83.9121	79	177	671	36
ENSG00000116688	1	11980181	12013514	p36.22	MFN2	-0.200938	6.83698	3.24246e-17	5.86568e-17	36.7368	5934.93	12.5211	115.446	79	213	671	36
ENSG00000116752	1	114567557	114581639	p13.2	BCAS2	-0.0795639	5.48664	0.00606205	0.00710692	4.93955	2348.67	11.17	45.6883	7	30	7	242
ENSG00000116754	1	70205682	70253052	p31.1	SRSF11	0	7.88445	0	0	0	12396.5	13.5689	241.123	328	340	124	19
ENSG00000116793	1	113696831	113759489	p13.2	PHTF1	0.881024	3.77914	8.69908e-68	5.1645e-67	Inf	727.104	9.45958	14.163	7	30	7	242
ENSG00000116824	1	116754385	116769228	p13.1	CD2	-0.12758	3.28814	0.00101141	0.00122894	6.70037	514.333	8.96689	10.0043	38	86	71	80
ENSG00000116830	1	117060303	117107453	p13.1	TTF2	0	4.06487	0	0	0	888.034	9.74605	17.2959	404	326	125	221
ENSG00000116863	1	36088875	36093932	p34.3	ADPRHL2	0.114303	5.80057	4.35599e-07	5.98866e-07	14.3282	2891.95	11.4842	56.2389	67	135	126	155
ENSG00000116898	1	36455718	36464437	p34.3	MRPS15	-0.057981	6.10616	0.0189979	0.0217785	3.80481	3579.8	11.79	69.6254	67	135	126	155
ENSG00000116903	1	231332753	231337852	q42.2	EXOC8	0.0503959	5.50037	0.045926	0.0513942	2.91547	2354.29	11.1838	45.7871	45	46	21	44
ENSG00000116906	1	231241207	231277973	q42.2	GNPAT	0.482552	6.13133	2.4902e-67	1.46101e-66	Inf	3640.96	11.8152	70.7859	45	46	21	44
ENSG00000116918	1	231528653	231566524	q42.2	TSNAX	0.788851	5.79658	4.05992e-88	4.11508e-87	Inf	2906.52	11.4802	56.5361	45	46	21	44
ENSG00000116990	1	39895426	39902256	p34.2	MYCL	0.209391	3.39238	0.0128078	0.0147984	4.19832	637.304	9.07076	12.3537	186	413	127	222
ENSG00000117118	1	17018722	17054170	p36.13	SDHB	0	5.75202	0	0	0	2807.42	11.4356	54.5976	79	213	671	36
ENSG00000117133	1	84479259	84497790	p22.3	RPF1	0.355818	5.74541	6.87467e-26	1.51961e-25	Inf	2816.49	11.429	54.8147	7	162	7	242
ENSG00000117151	1	84549606	84574480	p22.3	CTBS	0.360729	5.43442	1.35978e-23	2.86235e-23	Inf	2276.93	11.1177	44.2967	7	162	7	242
ENSG00000117155	1	84643707	84690803	p22.3	SSX2IP	1.39474	5.18721	1.67657e-113	3.54258e-112	Inf	1938.37	10.8703	37.724	7	162	7	242
ENSG00000117222	1	205086142	205122015	q32.1	RBBP5	0.560442	5.47137	3.22011e-78	2.5058e-77	Inf	2301.36	11.1547	44.7442	183	668	128	223
ENSG00000117305	1	23801885	23838620	p36.11	HMGCL	0.337846	5.54368	2.62513e-29	6.28971e-29	Inf	2435.48	11.2271	47.371	353	309	129	224
ENSG00000117308	1	23795599	23800804	p36.11	GALE	0.847681	5.86056	4.2981e-59	2.07093e-58	Inf	3112.27	11.5442	60.5226	353	309	129	224
ENSG00000117399	1	43358955	43363203	p34.2	CDC20	1.53412	4.25356	1.20856e-105	1.97435e-104	Inf	1012.51	9.93517	19.6872	20	9	665	208
ENSG00000117408	1	43946939	43968022	p34.1	IPO13	0.152537	5.72423	4.78949e-10	7.17927e-10	21.0547	2751.32	11.4078	53.5245	81	414	130	225
ENSG00000117448	1	45550543	45570049	p34.1	AKR1A1	0.380809	7.00323	5.71053e-26	1.26576e-25	Inf	6727.12	12.6874	130.815	342	341	131	9
ENSG00000117450	1	45511036	45523047	p34.1	PRDX1	0.445488	8.26149	1.77457e-35	4.87478e-35	Inf	16160.6	13.9459	314.14	342	341	131	9
ENSG00000117505	1	93345888	93369498	p22.1	DR1	0.134764	6.74909	2.94577e-07	4.0727e-07	14.7138	5605.4	12.4332	109.052	7	93	7	242
ENSG00000117543	1	100989623	101026088	p21.2	DPH5	0	4.18438	0	0	0	960.872	9.86586	18.6859	7	93	7	242
ENSG00000117597	1	209828007	209857565	q32.2	UTP25	0.178792	5.32257	3.08713e-10	4.65837e-10	21.4872	2085.99	11.0058	40.599	45	46	21	44
ENSG00000117650	1	211658657	211675630	q32.3	NEK2	3.56449	3.33497	3.21016e-156	4.38339e-154	Inf	554.379	9.0136	10.7756	20	9	665	208
ENSG00000117697	1	212726153	212791782	q32.3	NSL1	0.569331	4.9777	5.2222e-71	3.34897e-70	Inf	1641.24	10.6605	31.9181	45	366	21	44
ENSG00000117713	1	26693236	26782110	p36.11	ARID1A	0.391712	7.19739	7.96824e-47	2.86754e-46	Inf	7634.41	12.8816	148.509	79	119	671	36
ENSG00000117724	1	214603195	214664588	q41	CENPF	2.56715	5.48351	8.85917e-144	6.54222e-142	Inf	2446.58	11.1668	47.5105	20	9	665	208
ENSG00000117748	1	27891524	27914746	p35.3	RPA2	0	5.69541	0	0	0	2729.64	11.379	53.0998	79	107	671	36
ENSG00000117751	1	27830778	27851676	p35.3	PPP1R8	-0.0837907	5.74167	1.29928e-05	1.70095e-05	10.9817	2770.67	11.4253	53.9063	79	119	671	36
ENSG00000117758	1	27773183	27824452	p35.3	STX12	-0.540326	5.89602	3.16244e-75	2.27162e-74	Inf	3087.35	11.5797	60.0591	79	119	671	36
ENSG00000117859	1	51577179	51798427	p32.3	OSBPL9	-0.352718	6.76489	4.8284e-21	9.59186e-21	Inf	5757.55	12.449	111.955	458	415	132	227
ENSG00000117862	1	52020131	52056171	p32.3	TXNDC12	0.179013	5.95888	5.74985e-14	9.58684e-14	29.9752	3235.52	11.6426	62.9203	334	202	133	226
ENSG00000117868	7	158730995	158830253	q36.3	ESYT2	-0.310202	7.26765	9.571e-32	2.42144e-31	Inf	8010.98	12.9519	155.685	9	275	3	132
ENSG00000118046	19	1177558	1228435	p13.3	STK11	0.47481	5.87031	1.4369e-60	7.16666e-60	Inf	3043.7	11.554	59.1627	17	21	671	119
ENSG00000118058	11	118436464	118526832	q23.3	KMT2A	-0.492742	6.46139	9.33399e-48	3.43329e-47	Inf	4607.08	12.1454	89.6893	22	5	661	131
ENSG00000118096	11	118544528	118572970	q23.3	IFT46	0.306994	5.42862	4.12491e-13	6.73556e-13	28.0262	2295.4	11.1119	44.7093	22	5	661	131
ENSG00000118181	11	119015712	119018691	q23.3	RPS25	-0.689084	8.92261	6.73478e-80	5.53231e-79	Inf	25314.2	14.6071	492.283	22	5	661	131
ENSG00000118363	11	74949247	74979031	q13.4	SPCS2	0.534742	5.56745	1.20094e-33	3.16851e-33	Inf	2527.34	11.2509	49.138	200	53	14	144
ENSG00000118369	11	78188812	78214711	q14.1	USP35	0.590714	3.96708	2.20375e-20	4.29938e-20	Inf	907.283	9.64786	17.6402	200	88	14	144
ENSG00000118412	6	89829894	89874436	q15	CASP8AP2	-0.414411	4.18936	1.63733e-35	4.50288e-35	Inf	954.525	9.87088	18.5657	3	68	671	235
ENSG00000118454	1	70260588	70354734	p31.1	ANKRD13C	0.121143	4.61883	1.82229e-06	2.45471e-06	12.9175	1278.84	10.3012	24.888	328	340	124	19
ENSG00000118482	6	63635820	63779336	q12	PHF3	0	7.25808	0	0	0	8102.62	12.9423	157.546	34	32	5	201
ENSG00000118496	6	145793502	145814753	q24.3	FBXO30	-0.198352	5.18943	3.53872e-07	4.88082e-07	14.5328	1949.73	10.8725	37.8913	273	669	134	228
ENSG00000118503	6	137867188	137883312	q23.3	TNFAIP3	-0.777484	4.82619	5.86927e-43	1.93512e-42	Inf	1517.8	10.5088	29.5101	128	670	135	229
ENSG00000118518	6	127266610	127288567	q22.33	RNF146	-0.405742	5.75593	1.6613e-34	4.46946e-34	Inf	2838.76	11.4395	55.1421	3	379	671	235
ENSG00000118523	6	131948176	131951373	q23.2	CTGF	-0.657831	8.60043	7.1205e-21	1.40872e-20	Inf	21557	14.2849	419.063	46	70	136	129
ENSG00000118564	4	15604539	15681679	p15.32	FBXL5	-0.233261	7.3812	1.94626e-11	3.04082e-11	24.2163	8781.14	13.0655	170.643	308	671	137	230
ENSG00000118655	1	113905141	113914086	p13.2	DCLRE1B	-0.182222	4.00992	4.43657e-10	6.65646e-10	21.1303	840.117	9.69104	16.3553	7	30	7	242
ENSG00000118680	18	3261479	3278431	p11.31	MYL12B	-0.177472	9.00555	2.523e-09	3.70627e-09	19.4132	26902.4	14.6901	522.819	28	4	664	23
ENSG00000118689	6	108559835	108684774	q21	FOXO3	-0.213869	6.35163	7.05526e-06	9.32838e-06	11.5824	4367.25	12.0356	84.8845	3	897	671	235
ENSG00000118690	6	108848416	108974472	q21	ARMC2	0	1.14091	0	0	0	116.605	6.79905	2.26742	3	897	671	235
ENSG00000118705	20	37178410	37241623	q11.23	RPN2	0.598423	8.62949	2.5171e-65	1.40125e-64	Inf	20713.3	14.314	402.621	6	181	671	256
ENSG00000118873	1	220148293	220272454	q41	RAB3GAP2	0.590809	6.17927	3.69973e-79	2.97005e-78	Inf	3772.69	11.8631	73.3842	45	46	21	44
ENSG00000118894	16	5084304	5097808	p13.3	EEF2KMT	0.448225	4.06495	2.6587e-55	1.17682e-54	Inf	868.315	9.74622	16.8886	21	13	671	62
ENSG00000118939	13	75549480	75606020	q22.2	UCHL3	0.322399	3.07512	3.72805e-24	7.95046e-24	Inf	439.029	8.75301	8.54501	15	23	667	20
ENSG00000118946	13	57631810	57729311	q21.1	PCDH17	1.6155	3.84661	1.33138e-98	1.77443e-97	Inf	780.923	9.52714	15.1788	65	73	138	231
ENSG00000119004	2	203238940	203305611	q33.2	CYP20A1	0	5.08367	0	0	0	1771.1	10.7666	34.4529	74	122	139	34
ENSG00000119013	2	201071433	201085750	q33.1	NDUFB3	0.239065	5.16064	3.33276e-22	6.81236e-22	Inf	1856.46	10.8437	36.0692	110	214	121	248
ENSG00000119138	9	70384597	70414624	q21.12	KLF9	-1.58031	5.69578	5.94975e-78	4.59044e-77	Inf	2856.45	11.3793	55.5366	53	199	140	373
ENSG00000119203	2	9423568	9473101	p25.1	CPSF3	0.349904	5.33673	7.68031e-46	2.70671e-45	Inf	2097.32	11.02	40.7865	143	111	111	232
ENSG00000119231	3	196867856	196934714	q29	SENP5	0.127924	5.0542	1.95244e-06	2.62709e-06	12.8496	1732.24	10.7371	33.7009	37	102	671	63
ENSG00000119285	1	236549005	236604504	q43	HEATR1	0.343874	5.86457	3.23428e-29	7.73256e-29	Inf	3046.97	11.5482	59.2671	45	46	21	44
ENSG00000119383	9	129110950	129148946	q34.11	PTPA	0.906031	7.74394	7.42711e-129	2.83641e-127	Inf	11138.3	13.4283	216.547	41	17	83	302
ENSG00000119392	9	128504700	128542288	q34.11	GLE1	0.42311	5.86416	1.77353e-49	6.78563e-49	Inf	3032.65	11.5478	58.9839	41	17	83	302
ENSG00000119396	9	121178137	121223014	q33.2	RAB14	0.0840881	7.40449	0.000119845	0.000151339	8.79584	8799.5	13.0888	171.107	41	180	83	302
ENSG00000119414	9	125146573	125189939	q33.3	PPP6C	0	6.57657	0	0	0	4963.46	12.2606	96.5265	41	180	83	302
ENSG00000119446	9	122237624	122264839	q33.2	RBM18	0.0774728	5.8774	0.00359323	0.0042581	5.45467	3069.48	11.5611	59.673	41	17	83	302
ENSG00000119523	9	99216426	99221956	q22.33	ALG2	0.100566	5.85304	7.18591e-05	9.1549e-05	9.29854	3011.85	11.5367	58.5849	41	98	83	302
ENSG00000119537	18	63327726	63367510	q21.33	KDSR	-0.321251	6.2644	6.88609e-25	1.4925e-24	Inf	4026.06	11.9483	78.3151	28	4	664	23
ENSG00000119541	18	63389190	63422483	q21.33	VPS4B	0	6.32109	0	0	0	4221.81	12.005	82.0997	28	4	664	23
ENSG00000119559	19	1461143	1479556	p13.3	C19orf25	0.276692	5.08926	2.19146e-23	4.59365e-23	Inf	1773.68	10.7722	34.5162	17	21	671	119
ENSG00000119574	19	58513530	58538911	q13.43	ZBTB45	0.468062	4.51509	7.30012e-43	2.40141e-42	Inf	1202.34	10.1972	23.3826	17	44	676	119
ENSG00000119616	14	74713144	74738620	q24.3	FCF1	-0.178535	5.52923	4.84439e-11	7.4864e-11	23.3153	2408.53	11.2126	46.8561	11	15	671	150
ENSG00000119638	14	75079353	75127344	q24.3	NEK9	-0.162057	6.717	7.78062e-10	1.15944e-09	20.5753	5481.9	12.4011	106.623	11	15	671	150
ENSG00000119650	14	75902136	76084585	q24.3	IFT43	0.900209	4.73423	1.26898e-103	1.96862e-102	Inf	1390.04	10.4167	27.0325	11	15	671	150
ENSG00000119669	14	77024543	77028699	q24.3	IRF2BPL	-0.223954	7.13726	1.6632e-08	2.38821e-08	17.5501	7479.55	12.8215	145.512	11	15	671	150
ENSG00000119682	14	74653437	74713115	q24.3	AREL1	0.222532	5.3547	1.52955e-15	2.6593e-15	33.5587	2136.23	11.038	41.5638	11	15	671	150
ENSG00000119684	14	75013764	75051532	q24.3	MLH3	0	4.49035	0	0	0	1177.43	10.1725	22.9024	11	15	671	150
ENSG00000119685	14	75633625	75955078	q24.3	TTLL5	0.670632	5.60122	1.98982e-68	1.20253e-67	Inf	2543.19	11.2847	49.5078	11	15	671	150
ENSG00000119688	14	74285423	74303056	q24.3	ABCD4	-0.624659	5.0704	4.4532e-67	2.59275e-66	Inf	1755.13	10.7534	34.1496	11	15	671	150
ENSG00000119689	14	74881891	74903745	q24.3	DLST	-0.542611	6.74074	5.22111e-63	2.76308e-62	Inf	5575.25	12.4249	108.404	11	15	671	150
ENSG00000119705	14	77708071	77761104	q24.3	SLIRP	0.51032	4.62449	4.72203e-41	1.48936e-40	Inf	1297.42	10.3068	25.2324	11	15	671	150
ENSG00000119718	14	75002911	75012366	q24.3	EIF2B2	0	5.13642	0	0	0	1840.37	10.8194	35.8061	11	15	671	150
ENSG00000119723	14	73949926	73963670	q24.3	COQ6	0.198475	4.27845	1.09199e-11	1.71687e-11	24.7879	1011.94	9.96017	19.6958	357	416	141	31
ENSG00000119760	2	27650812	27663840	p23.3	SUPT7L	-0.222943	5.56751	3.86857e-28	9.0225e-28	Inf	2454.51	11.251	47.7439	143	111	111	232
ENSG00000119906	10	100912569	100965136	q24.31	SLF2	0.31008	5.574	3.97481e-19	7.52045e-19	Inf	2511.92	11.2574	48.8172	26	14	671	140
ENSG00000119912	10	92451684	92574076	q23.33	IDE	0.757408	5.81504	4.01821e-88	4.07566e-87	Inf	2935.81	11.4987	57.1314	26	14	671	140
ENSG00000119917	10	89327894	89340971	q23.31	IFIT3	0	5.41839	0	0	0	2318.87	11.1017	45.0605	391	69	678	193
ENSG00000119922	10	89283694	89309276	q23.31	IFIT2	0.294281	4.53923	3.76262e-07	5.18421e-07	14.4725	1278.14	10.2213	24.846	391	69	678	193
ENSG00000119953	10	110290730	110304951	q25.2	SMNDC1	-0.0908194	5.58551	0.000388203	0.000480284	7.64065	2499.1	11.269	48.6224	26	14	671	140
ENSG00000119965	10	122930903	122954403	q26.13	C10orf88	0.313936	3.82582	7.37648e-26	1.62879e-25	Inf	737.641	9.50647	14.3503	26	89	671	140
ENSG00000120029	10	101845599	102056193	q24.32	ARMH3	0.432694	5.54574	1.07526e-45	3.78026e-45	Inf	2436.21	11.2292	47.3837	26	14	671	140
ENSG00000120071	17	46029916	46225389	q21.31	KANSL1	0.287136	6.64623	2.65625e-25	5.80325e-25	Inf	5213.26	12.3303	101.441	8	369	671	433
ENSG00000120075	17	48591257	48593961	q21.32	HOXB5	0.669682	2.47141	0.000110218	0.000139302	8.87872	633.012	8.13729	12.2873	633	151	142	233
ENSG00000120093	17	48548870	48604912	q21.32	HOXB3	0.389714	4.70601	0.00251795	0.00300675	5.80388	2040.49	10.3874	39.5844	633	151	142	233
ENSG00000120156	9	27109141	27230175	p21.2	TEK	-1.41722	3.42402	4.61429e-126	1.57517e-124	Inf	566.511	9.10331	10.9983	65	258	138	231
ENSG00000120158	9	4792869	4885917	p24.1	RCL1	-0.282608	3.33321	5.72471e-10	8.56074e-10	20.8787	539.869	9.01207	10.4986	175	243	32	234
ENSG00000120159	9	26840685	26892804	p21.2	CAAP1	0.367406	4.61576	1.94236e-29	4.67082e-29	Inf	1283.33	10.2981	24.9674	48	42	671	58
ENSG00000120253	6	149724315	149749665	q25.1	NUP43	0.291129	5.59137	1.08116e-19	2.07472e-19	Inf	2521.73	11.2748	49.0498	3	91	671	235
ENSG00000120256	6	149818798	149864026	q25.1	LRP11	0.17542	5.64079	2.77595e-05	3.59352e-05	10.2338	2665.22	11.3243	51.8135	3	91	671	235
ENSG00000120265	6	149749443	149811420	q25.1	PCMT1	0.265432	6.19296	8.66065e-21	1.70969e-20	Inf	3827.88	11.8768	74.383	3	91	671	235
ENSG00000120314	5	140664676	140674124	q31.3	WDR55	0.222941	5.70216	3.19571e-18	5.91643e-18	Inf	2707.39	11.3857	52.6553	13	47	671	206
ENSG00000120322	5	141177790	141180529	q31.3	PCDHB8	-0.789405	0.852676	1.7113e-10	2.60158e-10	22.0697	127.685	6.49148	2.47999	138	112	107	76
ENSG00000120324	5	141192353	141195642	q31.3	PCDHB10	-0.682258	2.38437	1.10795e-33	2.92583e-33	Inf	283.38	8.05761	5.51038	138	112	107	76
ENSG00000120327	5	141222932	141227759	q31.3	PCDHB14	-0.943885	3.13353	3.39804e-50	1.32533e-49	Inf	480.264	8.81136	9.34509	138	112	107	76
ENSG00000120328	5	141208697	141212571	q31.3	PCDHB12	-1.08213	1.68339	9.55522e-67	5.51005e-66	Inf	172.396	7.3495	3.35346	138	112	107	76
ENSG00000120438	6	159778498	159789749	q25.3	TCP1	-0.37676	7.716	6.48011e-33	1.68058e-32	Inf	11013.4	13.4004	213.956	3	62	671	235
ENSG00000120451	11	130875436	130916509	q25	SNX19	0	6.53702	0	0	0	4881.82	12.2211	95.0201	22	5	661	131
ENSG00000120458	11	124766498	124800673	q24.2	MSANTD2	-0.516513	2.62707	1.94396e-36	5.46452e-36	Inf	324.907	8.30237	6.32364	22	5	661	131
ENSG00000120533	8	109334324	109345953	q23.1	ENY2	0.143226	6.42376	1.8681e-06	2.51571e-06	12.893	4497.15	12.1077	87.4824	14	105	668	305
ENSG00000120539	10	27154824	27186924	p12.1	MASTL	0.173572	3.26661	4.43212e-05	5.6876e-05	9.77458	510.402	8.94523	9.92747	47	33	671	28
ENSG00000120616	10	32267751	32378798	p11.22	EPC1	0	5.29342	0	0	0	2046.16	10.9766	39.8051	47	33	671	28
ENSG00000120662	13	41216369	41263577	q14.11	MTRF1	0	2.1808	0	0	0	237.845	7.8527	4.62811	15	23	667	20
ENSG00000120685	13	39009866	39038076	q13.3	PROSER1	0.109689	5.88203	0.000435908	0.000538017	7.52708	3099.29	11.5657	60.2779	15	23	667	20
ENSG00000120686	13	38349849	38363619	q13.3	UFM1	-0.178946	7.21407	2.72114e-08	3.88228e-08	17.0643	7819.95	12.8983	152.09	15	23	667	20
ENSG00000120688	13	41061274	41084006	q14.11	WBP4	-0.800169	3.65356	2.35401e-74	1.65077e-73	Inf	660.396	9.33366	12.8443	15	23	667	20
ENSG00000120690	13	40932028	41061440	q14.11	ELF1	0.430444	6.67224	8.58457e-31	2.12981e-30	Inf	5373.92	12.3563	104.522	15	23	667	20
ENSG00000120694	13	31134974	31162388	q12.3	HSPH1	0.635223	7.80221	6.50029e-20	1.25397e-19	Inf	12528.9	13.4866	242.91	11	361	671	150
ENSG00000120696	13	41189833	41194566	q14.11	KBTBD7	-0.120006	4.9072	0.000654776	0.000801525	7.12819	1581.84	10.5899	30.7612	15	23	667	20
ENSG00000120697	13	36949775	37000261	q13.3	ALG5	0.310101	5.0165	5.50726e-21	1.09255e-20	Inf	1697.59	10.6994	32.9837	15	256	667	20
ENSG00000120699	13	36998816	37009613	q13.3	EXOSC8	-0.389501	4.24063	2.66415e-29	6.38109e-29	Inf	992.14	9.92225	19.3013	15	256	667	20
ENSG00000120705	5	138506095	138543300	q31.2	ETF1	-0.132603	7.09822	2.67054e-08	3.81123e-08	17.0827	7117.35	12.7825	138.332	13	47	671	206
ENSG00000120733	5	138352596	138437028	q31.2	KDM3B	0.122294	7.07081	9.4457e-11	1.44858e-10	22.6553	6963.76	12.755	135.366	13	47	671	206
ENSG00000120738	5	138465490	138469315	q31.2	EGR1	-2.86776	8.06853	7.96692e-90	8.45405e-89	Inf	16281.6	13.7529	316.765	46	70	136	129
ENSG00000120784	19	37613749	37692337	q13.12	ZFP30	0.77038	3.84665	5.75363e-48	2.12498e-47	Inf	766.107	9.52724	14.9058	16	55	671	276
ENSG00000120860	12	102012927	102062149	q23.2	WASHC3	0	4.72449	0	0	0	1375.99	10.407	26.7694	35	115	671	83
ENSG00000120889	8	23020133	23069179	p21.3	TNFRSF10B	-0.212364	5.11995	9.48613e-06	1.24798e-05	11.2914	1879.81	10.8029	36.521	19	8	663	349
ENSG00000120896	8	22544986	22575788	p21.3	SORBS3	-0.273078	6.78412	4.1833e-12	6.64426e-12	25.7373	5873.29	12.4682	114.219	19	8	663	349
ENSG00000120899	8	27311482	27459391	p21.2	PTK2B	0.134387	4.95297	0.000468128	0.000577243	7.45667	1651.98	10.6358	32.1271	19	8	663	349
ENSG00000120910	8	22440819	22541142	p21.3	PPP3CC	0	3.50978	0	0	0	610.057	9.18927	11.8799	19	8	663	349
ENSG00000120915	8	27490779	27545564	p21.2	EPHX2	-0.157213	5.27743	0.0195136	0.0223538	3.77815	2221.2	10.9604	43.2073	19	8	663	349
ENSG00000120925	8	42849637	42897290	p11.21	RNF170	0.221239	4.7803	3.3965e-06	4.53514e-06	12.3037	1492.74	10.4628	29.001	33	85	24	26
ENSG00000120942	1	11273206	11296049	p36.22	UBIAD1	0.128185	5.19973	1.42732e-07	1.99353e-07	15.4282	1910.91	10.8828	37.1738	79	213	671	36
ENSG00000120948	1	11012344	11026420	p36.22	TARDBP	0.0368091	7.15419	0.0426508	0.0478549	2.99054	7364.26	12.8384	143.181	125	304	143	387
ENSG00000121022	8	67043079	67083783	q13.1	COPS5	0.541557	6.11916	1.81198e-58	8.63003e-58	Inf	3648.2	11.803	70.9959	14	67	671	174
ENSG00000121058	17	56938187	56961054	q22	COIL	0.320277	4.85434	9.83761e-35	2.66498e-34	Inf	1504.01	10.537	29.2501	1	158	4	110
ENSG00000121060	17	56836387	56914080	q22	TRIM25	-0.363589	5.81808	1.61106e-15	2.79901e-15	33.5179	3022.58	11.5017	58.7448	10	34	669	67
ENSG00000121067	17	49598884	49678234	q21.33	SPOP	0.393982	6.43698	2.67649e-33	7.01423e-33	Inf	4541.68	12.121	88.2893	1	57	4	110
ENSG00000121073	17	49700934	49709014	q21.33	SLC35B1	0.341621	5.97316	4.22824e-27	9.59843e-27	Inf	3298.73	11.6569	64.0846	1	57	4	110
ENSG00000121101	17	58556678	58692055	q22	TEX14	0.752708	1.09362	2.60592e-11	4.05572e-11	23.9283	149.227	6.74372	2.9045	556	658	144	188
ENSG00000121152	2	96335787	96373845	q11.2	NCAPH	1.31279	2.72958	5.03416e-103	7.72688e-102	Inf	347.579	8.40556	6.76154	20	9	665	208
ENSG00000121310	1	52895910	52927212	p32.3	ECHDC2	-0.534676	5.96925	1.68603e-33	4.43461e-33	Inf	3324.94	11.653	64.6465	309	672	145	236
ENSG00000121316	12	14503661	14568349	p13.1	PLBD1	-0.654442	4.56174	2.85779e-17	5.17433e-17	Inf	1386.63	10.2437	26.8799	649	417	146	237
ENSG00000121406	19	57527325	57557542	q13.43	ZNF549	0	3.50537	0	0	0	630.227	9.18465	12.2538	395	59	676	503
ENSG00000121417	19	57630395	57642779	q13.43	ZNF211	-0.211143	3.81143	3.27889e-05	4.23285e-05	10.07	774.767	9.49187	15.0399	395	59	676	503
ENSG00000121542	3	123201927	123274130	q21.1	SEC22A	0.282983	3.82891	4.72341e-21	9.38458e-21	Inf	740.597	9.50955	14.4148	103	72	671	207
ENSG00000121579	3	113716460	113746300	q13.31	NAA50	-0.111547	7.8748	7.66968e-05	9.75577e-05	9.23497	12266.5	13.5592	238.474	66	136	35	209
ENSG00000121680	11	45909669	45918812	p11.2	PEX16	0.0770675	5.2183	0.00179619	0.00215841	6.13622	1938.01	10.9014	37.6975	4	75	23	190
ENSG00000121741	13	19958670	20091829	q12.11	ZMYM2	0.576551	6.91675	2.17361e-46	7.73375e-46	Inf	6453.9	12.6009	125.481	15	50	667	20
ENSG00000121766	1	31296982	31364953	p35.2	ZCCHC17	0.377175	5.11645	2.30129e-32	5.89745e-32	Inf	1816.33	10.7995	35.3366	490	673	147	238
ENSG00000121879	3	179148114	179240093	q26.32	PIK3CA	-0.559154	5.4846	3.05123e-48	1.13327e-47	Inf	2353.08	11.168	45.7853	37	109	671	63
ENSG00000121892	4	39822863	39977956	p14	PDS5A	0.381181	7.24763	2.11135e-46	7.51406e-46	Inf	7908.16	12.9319	153.831	40	267	9	13
ENSG00000121895	4	38966744	39032922	p14	TMEM156	0	0.0542662	0	0	0	82.8512	5.67264	1.59311	237	674	148	239
ENSG00000121905	1	32885994	32898441	p35.1	HPCA	0.455044	-0.749517	3.31548e-07	4.57728e-07	14.597	34.0573	4.81773	0.662732	121	675	149	240
ENSG00000121940	1	108929508	108963457	p13.3	CLCC1	0	4.57359	0	0	0	1253.72	10.2558	24.3753	7	30	7	242
ENSG00000121988	2	135136916	135531236	q21.3	ZRANB3	0.627081	2.72864	3.42811e-42	1.10855e-41	Inf	351.387	8.40451	6.83305	258	283	117	216
ENSG00000122033	13	27435643	27450591	q12.2	MTIF3	-0.257202	5.50862	4.29428e-15	7.37311e-15	32.5471	2396.44	11.192	46.5679	15	50	672	20
ENSG00000122034	13	27424544	27435823	q12.2	GTF3A	0.182816	7.05074	3.61347e-09	5.28244e-09	19.0589	6974.36	12.735	135.485	15	50	672	20
ENSG00000122068	3	197737179	197787596	q29	FYTTD1	0.0447052	6.41635	0.0454232	0.0508433	2.92682	4438.46	12.1003	86.3272	37	64	671	63
ENSG00000122126	X	129539849	129592561	q26.1	OCRL	0.31068	6.06435	2.44711e-19	4.65188e-19	Inf	3525.66	11.7481	68.5641	475	676	150	241
ENSG00000122188	1	203765176	203776233	q32.1	LAX1	-0.78162	0.957224	4.19575e-36	1.1699e-35	Inf	104.507	6.61085	2.03331	230	149	47	159
ENSG00000122376	10	87094161	87191468	q23.2	SHLD2	0.289535	5.22502	3.65108e-16	6.45238e-16	34.945	1967.48	10.9081	38.2692	26	14	671	140
ENSG00000122386	16	3112560	3120517	p13.3	ZNF205	0.370089	4.82463	1.83723e-38	5.42697e-38	Inf	1472.35	10.5073	28.652	21	13	671	62
ENSG00000122390	16	3443611	3486963	p13.3	NAA60	0.768763	5.00976	4.94771e-99	6.68034e-98	Inf	1677.34	10.6926	32.6374	21	13	671	62
ENSG00000122406	1	92831983	92841924	p22.1	RPL5	-1.12709	9.97742	4.86342e-106	8.00832e-105	Inf	53179.4	15.662	1032.33	43	10	673	54
ENSG00000122435	1	100133150	100150497	p21.2	TRMT13	-0.1899	4.14074	7.58402e-13	1.2302e-12	27.4238	917.089	9.82217	17.842	7	93	7	242
ENSG00000122481	1	95234155	95247225	p21.3	RWDD3	-0.355154	2.34012	9.02623e-19	1.69384e-18	Inf	266.849	8.01336	5.19377	7	93	7	242
ENSG00000122482	1	90915298	91022272	p22.2	ZNF644	0.0869767	5.88519	0.00254547	0.0030386	5.79331	3085.78	11.5689	60.0808	7	93	7	242
ENSG00000122484	1	92298965	92402056	p22.1	RPAP2	0.649561	4.72604	7.5428e-62	3.88798e-61	Inf	1390.42	10.4085	27.053	7	93	7	242
ENSG00000122490	18	79902420	79951664	q23	PQLC1	-0.440288	5.21084	3.27837e-40	1.01197e-39	Inf	1934.97	10.894	37.6443	28	4	664	23
ENSG00000122507	7	33129244	33606068	p14.3	BBS9	0.19267	4.75725	3.43745e-10	5.18105e-10	21.3808	1417.41	10.4398	27.5819	29	863	671	25
ENSG00000122512	7	5973239	6009125	p22.1	PMS2	0.0833446	3.68432	0.00547477	0.00643353	5.03978	672.495	9.36453	13.0726	29	31	671	25
ENSG00000122515	7	44748581	44769881	p13	ZMIZ2	0.287166	6.9509	7.45047e-21	1.4736e-20	Inf	6490.14	12.6351	126.153	29	45	671	25
ENSG00000122545	7	35800932	35907105	p14.2	SEPT7	-0.0924197	7.88306	0.00127591	0.00154269	6.47268	12375.5	13.5675	240.493	29	45	671	25
ENSG00000122557	7	35632659	35695571	p14.2	HERPUD2	-0.0943133	5.08039	0.000310829	0.00038644	7.85815	1764.59	10.7634	34.3296	29	45	671	25
ENSG00000122565	7	26201162	26213356	p15.2	CBX3	0.720961	8.06996	2.39919e-73	1.63339e-72	Inf	14152.3	13.7544	275.061	29	45	671	25
ENSG00000122592	7	27153716	27157936	p15.2	HOXA7	-2.86777	0.507263	1.53359e-95	1.89719e-94	Inf	108.548	6.14395	2.10805	632	173	77	5
ENSG00000122678	7	44072247	44082540	p13	POLM	0.277099	5.03406	8.62651e-24	1.82437e-23	Inf	1707.96	10.717	33.2037	29	45	671	25
ENSG00000122687	7	2234231	2242198	p22.3	MRM2	0.137361	5.55398	2.79065e-09	4.0953e-09	19.3134	2441.2	11.2374	47.4653	29	31	671	25
ENSG00000122692	9	33041764	33076659	p21.1	SMU1	0.0906059	6.36268	3.46438e-05	4.46474e-05	10.0167	4274.43	12.0466	83.1225	48	42	671	58
ENSG00000122696	9	37879400	37904353	p13.1	SLC25A51	-0.130415	3.56045	0.00341438	0.0040518	5.50453	629.064	9.24016	12.2392	646	237	151	243
ENSG00000122705	9	36190856	36304781	p13.3	CLTA	0.415385	6.54362	2.76925e-47	1.00709e-46	Inf	4864.22	12.2277	94.5057	48	886	671	58
ENSG00000122741	9	37800502	37867666	p13.2	DCAF10	1.46864	7.13912	4.68949e-57	2.15615e-56	Inf	8506.59	12.8233	165.428	646	237	151	243
ENSG00000122861	10	73909177	73917497	q22.2	PLAU	0.365162	6.19902	5.71121e-12	9.03136e-12	25.4303	3946.59	11.8829	76.8135	96	677	152	244
ENSG00000122877	10	62811996	62919900	q21.3	EGR2	-2.48995	3.19627	1.79222e-74	1.25986e-73	Inf	550.136	8.8739	10.7126	46	70	136	129
ENSG00000122882	10	73130155	73169055	q22.2	ECD	0.369098	5.42169	1.6673e-30	4.10905e-30	Inf	2252.13	11.105	43.8013	26	35	671	140
ENSG00000122958	10	69123512	69172861	q22.1	VPS26A	-0.135631	6.23006	1.05934e-08	1.5287e-08	17.9963	3905.04	11.914	75.9582	26	35	671	140
ENSG00000122965	12	113816738	113966371	q24.21	RBM19	0.286423	4.99923	7.36501e-30	1.79192e-29	Inf	1661.58	10.6821	32.3112	35	65	671	83
ENSG00000122970	12	110124335	110218797	q24.11	IFT81	0.608712	4.12187	4.58722e-56	2.06646e-55	Inf	912.91	9.80324	17.7509	35	115	671	83
ENSG00000123064	12	113157174	113185479	q24.13	DDX54	0.253029	6.14632	4.1314e-26	9.19119e-26	Inf	3677.84	11.8302	71.5441	35	65	671	83
ENSG00000123091	1	51236271	51273455	p32.3	RNF11	-0.251412	6.74294	1.13103e-18	2.11559e-18	Inf	5605.66	12.4271	108.943	334	202	133	226
ENSG00000123096	12	26121991	26299290	p12.1	SSPN	-1.54393	4.96131	9.25765e-94	1.09295e-92	Inf	1720	10.644	33.4001	542	678	153	245
ENSG00000123106	12	28133249	28581511	p11.22	CCDC91	0.541303	5.82513	1.25961e-38	3.73523e-38	Inf	3016.28	11.5088	58.6154	86	133	17	136
ENSG00000123144	19	12730640	12734775	p13.13	TRIR	0	6.99299	0	0	0	6634.65	12.6772	128.934	42	71	673	96
ENSG00000123178	13	49912706	49936490	q14.2	SPRYD7	0	3.53863	0	0	0	613.671	9.21831	11.9339	15	23	667	20
ENSG00000123179	13	49660723	49691475	q14.2	EBPL	0.0699883	4.70157	0.0447668	0.050128	2.94175	1371.64	10.384	26.6576	15	23	667	20
ENSG00000123200	13	45954465	46052759	q14.13	ZC3H13	-0.192719	7.16733	2.43457e-09	3.57854e-09	19.4483	7553.56	12.8516	146.871	15	23	667	20
ENSG00000123338	12	54497711	54548238	q13.13	NCKAP1L	0	4.45508	0	0	0	1140.57	10.1371	22.18	85	244	154	246
ENSG00000123349	12	53295291	53299450	q13.13	PFDN5	-0.314885	8.28488	5.48725e-42	1.76455e-41	Inf	16197.3	13.9693	314.601	25	184	673	117
ENSG00000123358	12	52022832	52059507	q13.13	NR4A1	-1.88406	5.30361	1.09168e-54	4.75076e-54	Inf	2452.15	10.9866	47.7107	46	70	136	129
ENSG00000123444	11	47572197	47579015	p11.2	KBTBD4	0.150837	4.41029	5.72515e-08	8.0892e-08	16.3302	1107.9	10.0923	21.5553	4	75	23	190
ENSG00000123472	1	46632737	46673867	p33	ATPAF1	0.0704871	5.92114	0.00520983	0.00612767	5.08879	3151.63	11.6048	61.2999	344	342	155	32
ENSG00000123485	2	233833416	233854566	q37.1	HJURP	2.12689	3.00587	2.17129e-122	6.50667e-121	Inf	426.058	8.68313	8.28665	20	9	665	208
ENSG00000123552	6	99432379	99521728	q16.2	USP45	0.224779	3.0158	1.07573e-10	1.64798e-10	22.5263	424.477	8.69335	8.26043	336	406	101	10
ENSG00000123908	8	140520156	140635619	q24.3	AGO2	-0.292188	5.41182	2.45841e-21	4.91276e-21	Inf	2227.92	11.0951	43.3231	10	34	669	67
ENSG00000124006	2	219550729	219571859	q35	OBSL1	-0.357185	6.45814	2.22305e-14	3.74274e-14	30.9167	4731.68	12.1421	92.0043	538	418	156	249
ENSG00000124074	16	67662945	67667265	q22.1	ENKD1	-0.414409	4.47153	1.29656e-34	3.50316e-34	Inf	1161.38	10.1536	22.5864	10	7	671	67
ENSG00000124104	20	45833810	45843275	q13.12	SNX21	-0.949625	4.52435	1.21899e-86	1.17781e-85	Inf	1211.38	10.2065	23.5718	95	189	52	11
ENSG00000124155	20	45416067	45456934	q13.12	PIGT	0.773669	7.76173	4.68947e-73	3.1614e-72	Inf	11446.2	13.4461	222.548	228	336	157	670
ENSG00000124164	20	58389122	58451101	q13.32	VAPB	0	6.36436	0	0	0	4347.02	12.0483	84.4741	6	26	674	256
ENSG00000124172	20	59025467	59032382	q13.32	ATP5F1E	0	8.17933	0	0	0	15427.3	13.8638	299.035	6	26	674	256
ENSG00000124198	20	48921890	49036693	q13.13	ARFGEF2	0.633604	7.03315	2.04138e-58	9.71301e-58	Inf	6895.89	12.7174	134.056	116	138	158	380
ENSG00000124203	20	59123381	59259113	q13.32	ZNF831	-0.681551	-0.331566	4.2518e-28	9.90036e-28	Inf	41.5277	5.27558	0.808311	38	86	71	80
ENSG00000124209	20	58309696	58367507	q13.32	RAB22A	0.30547	6.02699	6.9932e-25	1.51526e-24	Inf	3408.6	11.7108	66.2824	6	26	674	256
ENSG00000124214	20	49113339	49188367	q13.13	STAU1	0.53214	7.47171	1.03409e-70	6.56179e-70	Inf	9262.6	13.156	179.979	116	138	158	380
ENSG00000124217	20	50958826	50963931	q13.13	MOCS3	0.398064	4.72411	6.34784e-37	1.80154e-36	Inf	1378.25	10.4066	26.8095	6	26	674	256
ENSG00000124222	20	58651253	58679526	q13.32	STX16	-0.210838	5.96072	5.9183e-11	9.12651e-11	23.1173	3280.04	11.6445	63.7505	6	26	674	256
ENSG00000124228	20	49219295	49244077	q13.13	DDX27	0.232285	6.05461	1.23733e-18	2.31174e-18	Inf	3472.03	11.7384	67.4535	116	138	158	380
ENSG00000124279	5	7859159	7869037	p15.31	FASTKD3	0.57916	3.64366	1.71668e-49	6.5716e-49	Inf	656.1	9.32373	12.7651	60	99	12	120
ENSG00000124383	2	71130314	71150101	p13.3	MPHOSPH10	0.0971449	5.783	0.00220287	0.00263463	5.93637	2895.17	11.4666	56.3497	506	419	159	251
ENSG00000124422	17	20999593	21043760	p11.2	USP22	-0.0865354	7.63282	0.0262569	0.0298611	3.48088	10626.9	13.3172	206.437	5	157	669	6
ENSG00000124459	19	43912629	43935278	q13.31	ZNF45	-0.124478	4.01309	0.000565179	0.000693787	7.27265	857.595	9.69417	16.6934	97	79	160	592
ENSG00000124523	6	13574529	13615158	p23	SIRT5	-0.114572	3.82204	0.00230636	0.00275682	5.89092	751.261	9.5026	14.6169	242	190	161	49
ENSG00000124541	6	43021645	43034156	p21.1	RRP36	0.23735	5.6226	1.31571e-26	2.95845e-26	Inf	2553.54	11.3061	49.6619	34	32	5	201
ENSG00000124562	6	34757406	34773794	p21.31	SNRPC	0.364564	5.9788	2.05776e-49	7.85652e-49	Inf	3267.61	11.6626	63.5761	34	257	5	201
ENSG00000124570	6	2948159	2972165	p25.2	SERPINB6	0.0862616	6.87743	0.00535421	0.0062939	5.06186	6173.41	12.5616	120.057	432	420	162	252
ENSG00000124571	6	43522330	43576075	p21.1	XPO5	0.428966	5.86466	1.45963e-51	5.8931e-51	Inf	3032.99	11.5483	58.9913	34	32	5	201
ENSG00000124608	6	44299654	44313326	p21.1	AARS2	0	4.79845	0	0	0	1450.87	10.4811	28.2357	34	32	5	201
ENSG00000124614	6	34417454	34426125	p21.31	RPS10	-0.442079	7.23715	4.24093e-37	1.21095e-36	Inf	7923.59	12.9214	153.891	43	10	673	54
ENSG00000124641	6	41905354	41921139	p21.1	MED20	0.232421	4.99783	4.03745e-19	7.63797e-19	Inf	1661.36	10.6807	32.323	34	32	5	201
ENSG00000124659	6	42744481	42746096	p21.1	TBCC	0.103703	5.33534	0.000284254	0.000353857	7.94626	2108.2	11.0186	41.0014	34	32	5	201
ENSG00000124688	6	43629540	43640952	p21.1	MAD2L1BP	0.373328	4.97104	5.97137e-44	2.01656e-43	Inf	1629.61	10.6539	31.7062	34	32	5	201
ENSG00000124702	6	43014103	43021298	p21.1	KLHDC3	-0.387065	6.78817	3.1427e-42	1.01762e-41	Inf	5748.04	12.4723	111.784	34	32	5	201
ENSG00000124733	6	43011143	43016868	p21.1	MEA1	0.262336	6.3133	1.86242e-26	4.17674e-26	Inf	4135.73	11.9972	80.4373	34	32	5	201
ENSG00000124784	6	7389496	7418037	p24.3	RIOK1	-0.224852	4.37115	2.66405e-15	4.59917e-15	33.0232	1079.99	10.0531	20.9978	70	232	96	12
ENSG00000125107	16	58519951	58629886	q21	CNOT1	-0.114165	7.01216	3.02664e-06	4.04839e-06	12.4172	6730.25	12.6964	130.845	10	66	671	67
ENSG00000125124	16	56466836	56520283	q13	BBS2	-0.538161	5.24433	2.92625e-36	8.20031e-36	Inf	2020.99	10.9275	39.3064	10	66	671	67
ENSG00000125166	16	58707131	58734357	q21	GOT2	0.732003	7.04216	1.02588e-55	4.58006e-55	Inf	6986.01	12.7264	135.835	10	899	671	67
ENSG00000125247	13	100603927	100675093	q32.3	TMTC4	0.706466	4.69565	3.26149e-41	1.03207e-40	Inf	1396.73	10.378	27.1513	15	27	667	20
ENSG00000125304	13	99446311	99564006	q32.3	TM9SF2	0.522104	8.34979	3.65299e-41	1.15469e-40	Inf	17295.1	14.0343	335.821	15	27	667	20
ENSG00000125356	X	119871487	119876662	q24	NDUFA1	0.138305	6.81976	1.28738e-07	1.80156e-07	15.5294	5889.38	12.5039	114.347	43	898	672	54
ENSG00000125375	14	50312326	50335558	q21.3	ATP5S	-0.253406	4.74233	3.63593e-16	6.42727e-16	34.945	1397.86	10.4249	27.2058	11	28	671	150
ENSG00000125386	4	2536631	2732565	p16.3	FAM193A	0.375156	5.73958	1.91672e-49	7.32575e-49	Inf	2771.13	11.4232	53.8982	40	43	9	13
ENSG00000125409	17	15303811	15341641	p12	TEKT3	0.509188	-0.247923	3.74636e-11	5.80628e-11	23.5695	46.9046	5.36022	0.909685	515	421	163	253
ENSG00000125434	17	8287763	8295343	p13.1	SLC25A35	0.582154	4.78496	3.28388e-27	7.46871e-27	Inf	1498.28	10.4675	29.1929	5	1	662	6
ENSG00000125450	17	75205659	75235758	q25.1	NUP85	0.141181	5.33211	1.40001e-10	2.13482e-10	22.2675	2088.37	11.0154	40.6216	31	20	671	61
ENSG00000125459	1	155610205	155614967	q22	MSTO1	0	4.60631	0	0	0	1269.88	10.2886	24.6851	36	161	671	220
ENSG00000125484	9	132670035	132694955	q34.13	GTF3C4	0.27519	6.17992	2.58821e-21	5.16762e-21	Inf	3789.43	11.8638	73.6789	41	17	83	302
ENSG00000125485	9	132592997	132670401	q34.13	DDX31	0.519786	4.36678	8.10225e-51	3.21117e-50	Inf	1079.11	10.0487	20.9845	41	17	83	302
ENSG00000125503	19	55090913	55117559	q13.42	PPP1R12C	-0.303042	5.64535	1.53917e-24	3.31172e-24	Inf	2614.49	11.3289	50.8698	17	44	671	119
ENSG00000125505	19	54173412	54189882	q13.42	MBOAT7	1.25884	7.23982	1.18092e-102	1.78606e-101	Inf	8120.16	12.9241	157.829	17	44	676	119
ENSG00000125520	20	63739861	63743505	q13.33	SLC2A4RG	0.28008	6.94795	4.5936e-15	7.88049e-15	32.4741	6508.27	12.6321	126.426	6	26	674	256
ENSG00000125534	20	63520724	63522206	q13.33	PPDPF	0.793098	8.70361	1.67889e-59	8.17362e-59	Inf	22146.2	14.3881	430.429	6	26	674	256
ENSG00000125633	2	117915478	118014133	q14.1	CCDC93	-0.405667	5.0791	2.37845e-34	6.36568e-34	Inf	1770.99	10.7621	34.451	10	34	669	67
ENSG00000125651	19	6379569	6393981	p13.3	GTF2F1	0.224633	6.90278	2.16755e-17	3.93294e-17	Inf	6238.82	12.587	121.3	8	219	671	433
ENSG00000125652	19	6372433	6375251	p13.3	ALKBH7	0.207378	5.82633	3.97077e-12	6.31085e-12	25.7888	2969.91	11.51	57.7527	8	116	671	433
ENSG00000125656	19	6361452	6368910	p13.3	CLPP	0.34857	5.71687	3.45988e-37	9.89887e-37	Inf	2735.2	11.4004	53.2053	8	116	671	433
ENSG00000125686	17	39404285	39451286	q12	MED1	0.0649784	5.9673	0.0477784	0.0533887	2.87529	3294.8	11.651	64.119	10	56	673	54
ENSG00000125691	17	38847865	38853843	q12	RPL23	-0.66164	9.84142	6.21959e-40	1.90725e-39	Inf	49307.7	15.526	956.255	10	10	673	54
ENSG00000125779	20	3888839	3929882	p13	PANK2	0.148318	4.89601	2.9202e-08	4.16341e-08	16.9943	1553.62	10.5788	30.226	54	18	42	75
ENSG00000125810	20	23079349	23086340	p11.21	CD93	-0.873188	6.98853	2.22421e-99	3.04572e-98	Inf	6620.24	12.6727	128.682	65	73	138	231
ENSG00000125814	20	23374519	23421519	p11.21	NAPB	0.332357	3.85892	3.69956e-12	5.8908e-12	25.8576	783.076	9.53953	15.2074	54	186	42	75
ENSG00000125817	20	3783851	3786690	p13	CENPB	0.0946084	7.53414	0.000140045	0.000176539	8.64179	9666.74	13.2185	187.925	54	18	42	75
ENSG00000125818	20	1113263	1189415	p13	PSMF1	0.191842	6.87661	2.8548e-19	5.41907e-19	Inf	6097.68	12.5608	118.609	54	18	42	75
ENSG00000125826	20	407498	430966	p13	RBCK1	0.283	6.44238	6.31432e-19	1.19002e-18	Inf	4567	12.1264	88.8073	54	18	42	75
ENSG00000125834	20	2101611	2177038	p13	STK35	0.331993	5.79884	9.97582e-27	2.24766e-26	Inf	2909.59	11.4825	56.5979	54	18	42	75
ENSG00000125835	20	2461634	2470853	p13	SNRPB	0.569805	7.29143	1.98827e-55	8.82498e-55	Inf	8228.49	12.9757	159.944	54	18	42	75
ENSG00000125841	20	346782	359660	p13	NRSN2	0.852024	6.17493	2.28844e-85	2.1411e-84	Inf	3804.9	11.8588	74.0143	54	866	42	75
ENSG00000125843	20	3820524	3828837	p13	AP5S1	0.0801465	4.54149	0.00262953	0.00313559	5.7618	1213.21	10.2237	23.6185	54	18	42	75
ENSG00000125846	20	18288283	18316996	p11.23	ZNF133	-0.379705	3.99256	3.17027e-26	7.0747e-26	Inf	835.805	9.67362	16.252	54	18	42	75
ENSG00000125863	20	10401009	10434222	p12.2	MKKS	0	5.2165	0	0	0	1951.54	10.8996	37.9527	54	18	42	75
ENSG00000125868	20	17569863	17609919	p12.1	DSTN	-0.142646	9.23873	4.98816e-05	6.38869e-05	9.65833	31785.7	14.9233	617.753	54	18	42	75
ENSG00000125870	20	16729961	16742563	p12.1	SNRPB2	0.211224	6.04395	7.34388e-12	1.15929e-11	25.1806	3464.55	11.7277	67.3849	54	18	42	75
ENSG00000125871	20	17968913	17991122	p11.23	MGME1	0	4.86212	0	0	0	1529.6	10.5448	29.7581	54	18	42	75
ENSG00000125875	20	435480	462553	p13	TBC1D20	-0.0519856	6.19952	0.0247727	0.0282175	3.53919	3824.93	11.8834	74.3878	54	18	42	75
ENSG00000125877	20	3208868	3223870	p13	ITPA	0.469773	5.57693	2.40033e-44	8.19975e-44	Inf	2496.33	11.2604	48.5627	54	18	42	75
ENSG00000125885	20	5950652	5998977	p12.3	MCM8	0.0922914	3.50199	0.01678	0.0192803	3.9292	600.307	9.18153	11.6828	54	18	42	75
ENSG00000125898	20	833715	857463	p13	FAM110A	1.12282	5.00824	1.02583e-93	1.20714e-92	Inf	1698.43	10.6911	33.065	54	18	42	75
ENSG00000125901	20	3045945	3048254	p13	MRPS26	0.351511	6.14485	8.82087e-37	2.49703e-36	Inf	3686.28	11.8287	71.71	54	18	42	75
ENSG00000125912	19	3185563	3209575	p13.3	NCLN	0.338792	6.17058	1.41373e-46	5.05366e-46	Inf	3734.49	11.8544	72.6157	17	21	671	119
ENSG00000125952	14	65006174	65102695	q23.3	MAX	0.414088	6.25935	8.14754e-39	2.42749e-38	Inf	4017.11	11.9433	78.1054	11	159	671	150
ENSG00000125968	20	31605283	31606515	q11.21	ID1	-1.38086	4.36261	1.77205e-63	9.46446e-63	Inf	1139.95	10.0443	22.1881	384	315	164	255
ENSG00000125970	20	33993646	34108308	q11.22	RALY	0.699186	6.97158	5.96068e-94	7.05437e-93	Inf	6531.25	12.6558	127.095	6	101	671	256
ENSG00000125971	20	34516409	34540958	q11.22	DYNLRB1	0.411399	6.72821	9.1032e-42	2.91568e-41	Inf	5538.72	12.4123	107.772	6	101	674	256
ENSG00000125977	20	34088298	34112332	q11.22	EIF2S2	0.125917	6.25191	2.18235e-08	3.12067e-08	17.2826	3961.89	11.9358	77.0714	6	101	674	256
ENSG00000125991	20	35542021	35557634	q11.22	ERGIC3	0.258349	7.96432	2.58845e-21	5.16762e-21	Inf	13054.8	13.6487	253.644	6	181	671	256
ENSG00000125995	20	35699272	35700984	q11.22	ROMO1	0.541417	5.78417	1.99159e-49	7.6079e-49	Inf	2890.16	11.4678	56.2059	6	181	671	256
ENSG00000126003	20	32192503	32207791	q11.21	PLAGL2	0	5.19737	0	0	0	1915.1	10.8805	37.2609	6	101	671	256
ENSG00000126012	X	53191321	53225422	p11.22	KDM5C	0.345966	7.05837	3.12518e-42	1.01217e-41	Inf	6924.36	12.7426	134.701	90	121	41	504
ENSG00000126062	3	50354749	50359610	p21.31	TMEM115	0.196548	6.63036	7.91986e-18	1.45233e-17	Inf	5148.97	12.3144	100.077	24	3	2	210
ENSG00000126070	1	35930718	36072500	p34.3	AGO3	-0.175283	4.60519	1.12628e-11	1.77019e-11	24.7573	1266.18	10.2875	24.6391	67	135	126	155
ENSG00000126088	1	45012147	45015575	p34.1	UROD	-0.474736	6.38146	1.46001e-57	6.80369e-57	Inf	4339.47	12.0654	84.4165	67	135	126	155
ENSG00000126107	1	45002540	45011329	p34.1	HECTD3	-0.415692	6.32691	5.97731e-42	1.92001e-41	Inf	4179.57	12.0109	81.3217	483	682	165	257
ENSG00000126216	13	112485005	112588205	q34	TUBGCP3	-0.129719	4.40816	0.000107813	0.000136322	8.90035	1120.45	10.0901	21.7818	15	27	667	20
ENSG00000126217	13	112894378	113099739	q34	MCF2L	0.433993	6.38861	2.08217e-20	4.06547e-20	Inf	4499.62	12.0726	87.4624	15	27	667	20
ENSG00000126226	13	113177539	113208715	q34	PCID2	-0.181729	5.25977	5.90865e-08	8.34604e-08	16.2989	2020.2	10.9429	39.3018	15	27	667	20
ENSG00000126243	19	35935358	35945767	q13.12	LRFN3	0.264998	4.59845	3.8423e-19	7.27163e-19	Inf	1264.44	10.2807	24.5874	16	76	671	276
ENSG00000126247	19	36139575	36150353	q13.12	CAPNS1	0.0913871	8.74867	0.000104484	0.000132222	8.9309	22398.7	14.4332	435.186	16	76	671	276
ENSG00000126254	19	35629030	35637686	q13.12	RBM42	0.243172	6.28391	4.26658e-22	8.70149e-22	Inf	4053.16	11.9678	78.8455	16	76	671	276
ENSG00000126261	19	34428352	34471251	q13.11	UBA2	-0.335384	6.48875	2.84323e-38	8.3644e-38	Inf	4664.56	12.1728	90.6985	16	76	671	276
ENSG00000126267	19	35648223	35658861	q13.12	COX6B1	0.2117	7.22257	4.5765e-17	8.24191e-17	36.7368	7776.5	12.9068	151.055	16	76	671	276
ENSG00000126351	17	40058290	40093867	q21.1	THRA	-0.914474	5.6024	9.56623e-88	9.5425e-87	Inf	2562.19	11.2859	49.8125	10	56	673	54
ENSG00000126368	17	40092787	40100725	q21.1	NR1D1	-0.850472	4.83695	2.22736e-22	4.56383e-22	Inf	1621.78	10.5195	31.4923	447	175	72	178
ENSG00000126432	11	64318088	64321811	q13.1	PRDX5	0.120975	7.64411	4.07512e-05	5.23551e-05	9.85741	10516.4	13.3285	204.119	2	22	675	352
ENSG00000126456	19	49659569	49665875	q13.33	IRF3	0.0743043	5.74862	0.00601484	0.00705215	4.94735	2813.32	11.4322	54.6721	17	44	671	119
ENSG00000126457	19	49675786	49689029	q13.33	PRMT1	0	6.8998	0	0	0	6231.84	12.584	121.166	162	320	166	258
ENSG00000126461	19	49642125	49658642	q13.33	SCAF1	0.392134	6.63781	1.0328e-39	3.14248e-39	Inf	5211.53	12.3219	101.335	17	44	671	119
ENSG00000126464	19	49591643	49626439	q13.33	PRR12	0.550771	6.06441	4.37258e-54	1.87856e-53	Inf	3511.49	11.7482	68.2966	17	44	676	119
ENSG00000126524	7	66987677	66995601	q11.21	SBDS	-0.924184	6.68009	5.63624e-106	9.27034e-105	Inf	5345.93	12.3642	103.931	9	183	3	132
ENSG00000126581	17	42810134	42833350	q21.31	BECN1	0.345744	6.37319	2.40852e-25	5.2668e-25	Inf	4350.14	12.0571	84.5895	8	51	671	433
ENSG00000126602	16	3651639	3717597	p13.3	TRAP1	0.385778	5.97356	4.01514e-39	1.20822e-38	Inf	3277.54	11.6573	63.7246	21	13	671	62
ENSG00000126653	17	30115521	30186475	q11.2	NSRP1	0.17707	5.33916	1.23894e-06	1.67656e-06	13.2988	2142.07	11.0224	41.6393	27	58	671	101
ENSG00000126698	1	28199456	28233025	p35.3	DNAJC8	-0.0964669	6.28773	1.09785e-06	1.488e-06	13.4181	4048.22	11.9717	78.7473	79	119	671	36
ENSG00000126746	12	6666477	6689572	p13.31	ZNF384	-0.0518527	4.83789	0.027478	0.0312155	3.43513	1485.92	10.5206	28.8919	76	83	671	149
ENSG00000126749	12	6970893	6997428	p13.31	EMG1	0	4.63627	0	0	0	1292.81	10.3186	25.1445	76	83	671	149
ENSG00000126756	X	47651798	47659161	p11.23	UXT	-0.245623	5.75514	3.35164e-27	7.62163e-27	Inf	2802.67	11.4387	54.4556	222	399	55	14
ENSG00000126773	14	60091911	60169133	q23.1	PCNX4	0.31805	5.97682	9.23208e-33	2.38489e-32	Inf	3279.64	11.6606	63.7966	11	28	671	150
ENSG00000126775	14	55366392	55411858	q22.3	ATG14	-0.167623	4.952	3.27999e-08	4.66856e-08	16.8798	1619.74	10.6348	31.5127	11	28	671	150
ENSG00000126787	14	55148112	55191678	q22.3	DLGAP5	2.29722	2.11302	2.87774e-140	1.84303e-138	Inf	230.857	7.78403	4.48857	20	9	665	208
ENSG00000126804	14	64503712	64533690	q23.3	ZBTB1	-0.249121	5.4556	7.66428e-19	1.44125e-18	Inf	2290.43	11.139	44.5391	11	159	671	150
ENSG00000126814	14	60971451	60981358	q23.1	TRMT5	-0.257326	4.90047	8.43691e-21	1.6662e-20	Inf	1558.44	10.5832	30.3165	11	28	671	150
ENSG00000126858	17	32142454	32253374	q11.2	RHOT1	0.185809	5.4324	1.43249e-08	2.05999e-08	17.698	2266.7	11.1157	44.0859	8	90	671	433
ENSG00000126870	7	158856578	158956747	q36.3	WDR60	0.208607	4.85706	2.19094e-09	3.22503e-09	19.5523	1524.51	10.5397	29.6363	9	275	3	132
ENSG00000126883	9	131125561	131234670	q34.13	NUP214	0.223899	6.25208	3.30259e-26	7.3677e-26	Inf	3947.6	11.936	76.8051	41	17	83	302
ENSG00000126903	X	154487306	154490690	q28	SLC10A3	-0.273752	5.62045	8.45808e-29	2.00429e-28	Inf	2553.82	11.3039	49.6748	412	228	167	259
ENSG00000126945	X	101408295	101414133	q22.1	HNRNPH2	0.171146	7.81938	2.88785e-09	4.23665e-09	19.2795	11829.8	13.5038	229.88	172	148	62	103
ENSG00000126947	X	101550531	101554700	q22.1	ARMCX1	-0.369122	5.87567	3.39957e-08	4.83686e-08	16.8444	3369.64	11.5592	65.3733	172	148	62	103
ENSG00000127054	1	1311585	1324691	p36.33	INTS11	0	6.66581	0	0	0	5283.68	12.3499	102.767	25	52	671	117
ENSG00000127083	9	92414245	92424461	q22.31	OMD	-0.737943	4.14676	1.0179e-18	1.90671e-18	Inf	1095.63	9.82785	21.2224	417	422	168	260
ENSG00000127191	9	136881912	136926607	q34.3	TRAF2	0.932579	4.86134	2.45867e-109	4.45391e-108	Inf	1514.66	10.544	29.4541	41	17	83	302
ENSG00000127329	12	70515866	70637440	q15	PTPRB	-1.26327	4.9204	5.1909e-112	1.01944e-110	Inf	1595.95	10.6032	31.0075	65	73	138	231
ENSG00000127419	4	932387	958656	p16.3	TMEM175	0.129192	4.67848	2.47457e-05	3.20854e-05	10.3471	1342.32	10.3609	26.1059	40	43	9	13
ENSG00000127445	19	9835257	9849682	p13.2	PIN1	0.368526	5.39635	6.50909e-45	2.25389e-44	Inf	2184.27	11.0797	42.4861	359	423	169	261
ENSG00000127463	1	19215664	19251552	p36.13	EMC1	0	6.11532	0	0	0	3609.98	11.7992	70.1884	79	177	671	36
ENSG00000127481	1	19074506	19210276	p36.13	UBR4	0	7.41597	0	0	0	8860.18	13.1003	172.305	79	107	671	36
ENSG00000127526	19	16549831	16572382	p13.11	SLC35E1	0.340304	7.00058	2.26046e-34	6.05775e-34	Inf	6677.38	12.6848	129.832	307	241	38	112
ENSG00000127540	19	1597172	1605490	p13.3	UQCR11	0.155785	6.18914	4.53821e-10	6.80685e-10	21.1079	3798.9	11.873	73.8428	17	21	671	119
ENSG00000127564	16	2968024	2980539	p13.3	PKMYT1	2.36739	3.61435	4.09722e-121	1.16969e-119	Inf	650.778	9.29424	12.6611	20	144	665	208
ENSG00000127580	16	684622	690444	p13.3	WDR24	0.518138	4.85154	2.09036e-64	1.1413e-63	Inf	1502.42	10.5342	29.2394	21	13	671	62
ENSG00000127616	19	10960825	11079426	p13.2	SMARCA4	0.857107	7.09679	4.54486e-123	1.38781e-121	Inf	7111.41	12.781	138.276	42	163	671	96
ENSG00000127774	17	3668815	3669668	p13.2	EMC6	0	1.99679	0	0	0	218.973	7.66595	4.25439	17	41	677	119
ENSG00000127804	17	2405562	2511891	p13.3	METTL16	0	5.29998	0	0	0	2080.39	10.9832	40.4861	5	1	662	6
ENSG00000127837	2	218264123	218270257	q35	AAMP	0.196905	7.39213	4.63537e-15	7.95027e-15	32.4601	8746.43	13.0764	170.039	110	125	121	248
ENSG00000127870	13	26132115	26222493	q12.13	RNF6	0.21844	5.48957	1.30741e-09	1.93789e-09	20.0617	2386.12	11.1729	46.3786	15	50	667	20
ENSG00000127884	10	133362480	133373689	q26.3	ECHS1	-0.365615	7.23733	4.65753e-23	9.68996e-23	Inf	7925.44	12.9216	153.983	26	89	671	140
ENSG00000127922	7	96481626	96709891	q21.3	SEM1	0.764474	6.38095	2.01634e-70	1.26669e-69	Inf	4391.76	12.0649	85.3286	9	900	3	132
ENSG00000127948	7	75899200	75986855	q11.23	POR	0.282642	6.08608	1.12719e-21	2.27258e-21	Inf	3545.98	11.7699	68.9416	167	195	170	293
ENSG00000127980	7	92487020	92528531	q21.2	PEX1	0.269605	5.43746	2.29777e-19	4.37374e-19	Inf	2266.47	11.1208	44.0806	9	6	3	132
ENSG00000127993	7	92528773	92538005	q21.2	RBM48	-0.358773	3.962	1.46491e-29	3.53681e-29	Inf	812.274	9.643	15.8021	9	6	3	132
ENSG00000128016	19	39406813	39409412	q13.2	ZFP36	-2.24689	7.57287	1.25419e-108	2.22466e-107	Inf	10392.5	13.2572	202.321	46	70	136	129
ENSG00000128050	4	56435741	56464579	q12	PAICS	0.671862	7.40168	5.71729e-66	3.22494e-65	Inf	8893.54	13.086	172.736	480	317	171	16
ENSG00000128052	4	55078259	55125595	q12	KDR	-0.947979	5.45084	4.59219e-81	3.86663e-80	Inf	2304.98	11.1342	44.8167	84	316	63	15
ENSG00000128059	4	56393362	56435615	q12	PPAT	0.779152	4.62704	6.47454e-85	5.9842e-84	Inf	1292.86	10.3094	25.1132	480	317	171	16
ENSG00000128159	22	50217689	50244992	q13.33	TUBGCP6	-0.34746	5.48462	8.39123e-33	2.17077e-32	Inf	2337.39	11.168	45.4581	18	2	666	84
ENSG00000128165	22	50481556	50486440	q13.33	ADM2	1.18523	4.32127	5.48578e-57	2.51827e-56	Inf	1101.11	10.0029	21.3938	18	2	666	84
ENSG00000128185	22	20314276	20320080	q11.21	DGCR6L	0.237949	5.49918	2.88265e-15	4.97122e-15	32.9301	2369.9	11.1826	46.0703	18	25	666	84
ENSG00000128191	22	20080232	20111877	q11.21	DGCR8	-0.0588961	5.3076	0.00206826	0.00247651	5.99843	2051.09	10.9908	39.8676	18	25	666	84
ENSG00000128245	22	31944461	31957603	q12.3	YWHAH	0.345994	7.70873	1.45252e-34	3.91577e-34	Inf	10896.9	13.3931	211.823	18	25	666	84
ENSG00000128271	22	24417879	24442360	q11.23	ADORA2A	0.6885	-0.720096	1.10291e-11	1.73366e-11	24.7782	37.9234	4.84716	0.733362	463	424	172	263
ENSG00000128272	22	39519695	39522685	q13.1	ATF4	-0.638239	8.45207	4.06974e-62	2.10678e-61	Inf	18380.3	14.1365	357.06	18	2	666	84
ENSG00000128284	22	36140330	36166177	q12.3	APOL3	-0.908115	5.08623	6.26516e-82	5.39132e-81	Inf	1790.84	10.7692	34.837	514	329	173	264
ENSG00000128294	22	26521983	26596717	q12.1	TPST2	0	5.34424	0	0	0	2178.65	11.0275	42.4182	18	2	666	84
ENSG00000128298	22	38084889	38110670	q13.1	BAIAP2L2	-0.175581	0.382977	0.0161642	0.0185801	3.96691	73.6125	6.01846	1.42695	494	425	174	265
ENSG00000128309	22	37019635	37029822	q12.3	MPST	-0.363613	5.16402	4.17214e-26	9.27897e-26	Inf	1879.33	10.8471	36.5476	583	426	175	17
ENSG00000128311	22	37010859	37020183	q12.3	TST	-0.411128	5.08583	2.77267e-18	5.14113e-18	Inf	1825.17	10.7687	35.5005	583	426	175	17
ENSG00000128335	22	36226203	36239954	q12.3	APOL2	0.0962949	5.72934	0.00270935	0.00322785	5.73271	2793.29	11.4129	54.3012	514	329	173	264
ENSG00000128346	22	37943050	37953669	q13.1	C22orf23	-1.47748	1.17642	7.38424e-106	1.21041e-104	Inf	119.199	6.83489	2.31773	255	427	176	266
ENSG00000128394	22	39040604	39053910	q13.1	APOBEC3F	-0.270023	3.03937	1.15091e-09	1.70871e-09	20.1875	439.328	8.7169	8.55223	131	631	177	118
ENSG00000128463	15	34224999	34230156	q14	EMC4	0	6.78022	0	0	0	5733.1	12.4643	111.529	12	12	671	525
ENSG00000128513	7	124822386	124929983	q31.33	POT1	0.718598	5.29018	4.43176e-73	2.99325e-72	Inf	2055.11	10.9734	39.973	9	374	3	132
ENSG00000128524	7	128862826	128865844	q32.1	ATP6V1F	0.311128	6.90903	8.92712e-33	2.30775e-32	Inf	6261.24	12.5932	121.676	9	6	3	132
ENSG00000128563	7	102363872	102426676	q22.1	PRKRIP1	0.479359	4.73657	8.78195e-55	3.82976e-54	Inf	1386.63	10.4191	26.974	9	6	3	132
ENSG00000128581	7	101313367	101321823	q22.1	IFT22	0.567496	5.6603	3.01081e-72	1.98716e-71	Inf	2635.59	11.3438	51.192	9	6	3	132
ENSG00000128585	7	131110096	131496636	q32.3	MKLN1	0.0618628	6.17318	0.0354697	0.0400178	3.17759	3767.43	11.857	73.2676	9	60	3	132
ENSG00000128607	7	130070510	130135720	q32.2	KLHDC10	0.123339	6.43245	0.000143798	0.000181221	8.61561	4561.04	12.1164	88.7087	9	60	3	132
ENSG00000128609	7	123536997	123558255	q31.32	NDUFA5	0.299635	7.10023	7.44094e-23	1.53989e-22	Inf	7180.24	12.7845	139.627	9	60	3	132
ENSG00000128617	7	128772491	128775790	q32.1	OPN1SW	-0.651764	1.8724	1.18659e-34	3.20722e-34	Inf	194.591	7.54101	3.78549	253	684	178	267
ENSG00000128626	19	38930548	38933162	q13.2	MRPS12	0.54701	5.35822	3.13525e-74	2.18591e-73	Inf	2132.54	11.0415	41.4831	16	92	671	276
ENSG00000128708	2	171922448	171983682	q31.1	HAT1	0.500158	5.97526	1.27308e-62	6.66661e-62	Inf	3274.53	11.659	63.6809	468	281	118	18
ENSG00000128710	2	176108790	176119942	q31.1	HOXD10	-0.933821	1.00621	1.23382e-20	2.42311e-20	Inf	119.562	6.6572	2.32545	675	428	179	268
ENSG00000128731	15	28111040	28322152	q13.1	HERC2	0	6.64537	0	0	0	5225.61	12.3294	101.692	12	12	671	525
ENSG00000128789	18	12658043	12725740	p11.21	PSMG2	0.106922	5.55575	0.000148504	0.000187055	8.58392	2464.26	11.2392	47.9077	28	4	664	23
ENSG00000128908	15	40978880	41116354	q15.1	INO80	0.0965547	5.28217	1.9524e-05	2.53968e-05	10.5809	2017.74	10.9654	39.2598	12	12	671	525
ENSG00000128928	15	40405795	40435947	q15.1	IVD	0.295042	6.92184	2.69475e-14	4.52849e-14	30.7255	6383.36	12.606	124.164	12	12	671	525
ENSG00000128951	15	48331011	48343373	q21.1	DUT	-0.0676831	5.68631	0.0406079	0.0456299	3.04049	2707.41	11.3698	52.692	12	12	671	525
ENSG00000128989	15	52547045	52569883	q21.2	ARPP19	-0.0906122	8.11723	0.0175849	0.0201874	3.8823	14796.3	13.8017	287.784	12	145	671	525
ENSG00000129071	3	129430944	129440179	q21.3	MBD4	0.128829	5.98106	1.1229e-07	1.57382e-07	15.6646	3286.69	11.6648	63.9282	72	318	180	45
ENSG00000129083	11	14443440	14500027	p15.2	COPB1	0.708757	8.07994	1.12683e-69	6.97591e-69	Inf	14249.1	13.7644	277.022	4	11	23	190
ENSG00000129084	11	14504874	14643635	p15.2	PSMA1	0.406721	5.76426	6.09284e-43	2.00792e-42	Inf	2830.95	11.4479	55.0504	4	11	23	190
ENSG00000129167	11	18017564	18042426	p15.1	TPH1	0	0.895985	0	0	0	194.704	6.53538	3.78663	478	348	181	269
ENSG00000129195	17	6444415	6451469	p13.2	PIMREG	1.53641	2.05245	3.00908e-81	2.54698e-80	Inf	220.412	7.72286	4.29276	20	9	665	208
ENSG00000129197	17	5419641	5432876	p13.2	RPAIN	-0.189305	4.95884	1.47369e-09	2.18011e-09	19.9439	1632.03	10.6416	31.766	5	1	662	6
ENSG00000129219	17	4807096	4823434	p13.2	PLD2	-0.489128	5.50879	5.21137e-39	1.56136e-38	Inf	2394.97	11.1922	46.5944	5	1	662	6
ENSG00000129235	17	6640758	6644541	p13.1	TXNDC17	0.782532	5.65697	3.95664e-77	2.98896e-76	Inf	2653.23	11.3405	51.6346	5	1	662	6
ENSG00000129245	17	7591230	7614871	p13.1	FXR2	0.0590114	5.59875	0.0304517	0.0345125	3.33131	2531.46	11.2822	49.2596	5	1	662	6
ENSG00000129250	17	4997948	5028401	p13.2	KIF1C	-0.645069	6.94319	1.87888e-56	8.50905e-56	Inf	6464.33	12.6274	125.792	5	1	662	6
ENSG00000129255	17	7583529	7592789	p13.1	MPDU1	0.326369	6.42396	3.09878e-19	5.8791e-19	Inf	4535.4	12.1079	88.3004	5	1	662	6
ENSG00000129295	8	132571953	132675617	q24.22	LRRC6	1.89439	3.04181	2.45287e-77	1.85976e-76	Inf	495.061	8.71869	9.61195	623	685	182	270
ENSG00000129347	19	10553078	10566037	p13.2	KRI1	0.213159	5.5036	2.55876e-16	4.53366e-16	35.3505	2361.66	11.187	45.9162	42	163	671	96
ENSG00000129354	19	10572671	10587315	p13.2	AP1M2	2.14636	7.09121	5.45723e-107	9.15272e-106	Inf	7247.93	12.7754	140.791	42	141	671	96
ENSG00000129422	8	17643795	17800917	p22	MTUS1	-0.286182	6.74219	1.71756e-08	2.46431e-08	17.5188	5781.62	12.4263	112.559	19	8	663	349
ENSG00000129460	14	23469688	23509862	q11.2	NGDN	0.0787979	4.66414	0.000919273	0.00111953	6.79373	1317.66	10.3466	25.6275	11	36	671	150
ENSG00000129472	14	21459020	21476973	q11.2	RAB2B	-0.232145	4.80724	1.29673e-13	2.14525e-13	29.1705	1467.2	10.4899	28.5482	11	36	671	150
ENSG00000129484	14	20343582	20357905	q11.2	PARP2	-0.202999	4.49362	1.68602e-10	2.56365e-10	22.0844	1180.97	10.1757	22.9769	11	36	671	150
ENSG00000129493	14	31291791	31420582	q12	HEATR5A	0.225199	4.74613	2.62681e-12	4.19884e-12	26.1962	1408.44	10.4286	27.3961	11	159	671	150
ENSG00000129515	14	34561094	34630183	q13.1	SNX6	0	5.98197	0	0	0	3286.6	11.6657	63.9435	11	139	671	150
ENSG00000129518	14	34515929	34539711	q13.1	EAPP	0.172685	5.72498	6.31155e-12	9.97091e-12	25.3313	2752.35	11.4086	53.5515	11	139	671	150
ENSG00000129559	14	24216852	24232454	q12	NEDD8	0.312563	6.14085	3.49614e-33	9.13743e-33	Inf	3672.34	11.8247	71.3851	11	36	671	150
ENSG00000129562	14	22564905	22589269	q11.2	DAD1	0.362104	7.04614	1.64218e-38	4.85576e-38	Inf	6880.51	12.7304	133.76	11	36	671	150
ENSG00000129625	5	112876379	112922539	q22.2	REEP5	0.349617	8.38287	1.26401e-19	2.41969e-19	Inf	17673.3	14.0673	343.445	13	77	671	206
ENSG00000129636	16	47154387	47464149	q12.1	ITFG1	0.144847	6.89237	0.00115477	0.00139938	6.57033	6417.75	12.5765	124.776	266	87	22	372
ENSG00000129691	8	38105242	38144076	p11.23	ASH2L	0.291232	6.11169	6.87301e-09	9.97493e-09	18.4232	3799.4	11.7955	73.8149	33	78	24	26
ENSG00000129696	8	33473386	33513601	p12	TTI2	0.279229	3.3976	4.80539e-09	7.00223e-09	18.777	571.87	9.07668	11.1283	19	8	663	349
ENSG00000129810	3	20160593	20186292	p24.3	SGO1	1.99943	1.73017	1.0264e-136	5.69199e-135	Inf	173.681	7.39727	3.37945	20	9	665	208
ENSG00000129932	19	3490822	3500940	p13.3	DOHH	0.41343	3.77344	3.95895e-33	1.03321e-32	Inf	714.783	9.45391	13.9066	17	21	677	119
ENSG00000129933	19	19320681	19358755	p13.11	MAU2	0.0894494	6.10343	6.84116e-06	9.05015e-06	11.6127	3564.16	11.7873	69.3503	420	429	183	271
ENSG00000129968	19	1876810	1885547	p13.3	ABHD17A	-0.122353	5.35634	8.75636e-07	1.19206e-06	13.6398	2132.6	11.0396	41.4786	17	21	671	119
ENSG00000130021	X	7048920	7148190	p22.31	PUDP	0.294493	4.04517	2.55684e-11	3.98018e-11	23.9471	885.459	9.72628	17.2348	90	121	41	504
ENSG00000130023	6	169751622	169781584	q27	ERMARD	0.193109	4.54399	1.34132e-10	2.04771e-10	22.3091	1220.41	10.2262	23.7385	3	62	671	235
ENSG00000130045	9	88534033	88584274	q22.1	NXNL2	1.46807	2.26417	2.46382e-38	7.25562e-38	Inf	298.437	7.9336	5.79477	41	146	83	302
ENSG00000130165	19	11551147	11559236	p13.2	ELOF1	0.198714	5.97219	4.84908e-18	8.93628e-18	Inf	3263.62	11.6559	63.4213	42	71	671	96
ENSG00000130176	19	11538717	11550323	p13.2	CNN1	-3.29334	4.26768	2.21497e-158	3.33952e-156	Inf	1061.64	9.94922	20.6564	124	114	184	344
ENSG00000130177	13	114234887	114272723	q34	CDC16	-0.10308	6.01903	0.000699097	0.000855128	7.0634	3407.53	11.7028	66.2633	15	27	667	20
ENSG00000130193	8	142727203	142736927	q24.3	THEM6	0.263107	5.84827	1.2894e-10	1.96969e-10	22.348	3066.72	11.5319	59.6168	30	19	668	305
ENSG00000130204	19	44890569	44903689	q13.32	TOMM40	0.567946	5.93016	7.57611e-61	3.80092e-60	Inf	3194.12	11.6139	62.1544	16	92	671	276
ENSG00000130227	8	21919671	22006585	p21.3	XPO7	-0.108107	6.41775	0.000624278	0.000764903	7.175	4499.9	12.1017	87.5375	19	8	663	349
ENSG00000130244	19	38403135	38409088	q13.2	FAM98C	0.335205	4.70157	9.41171e-28	2.1723e-27	Inf	1363.08	10.384	26.5291	16	76	671	276
ENSG00000130255	19	5674947	5691876	p13.3	RPL36	-0.155552	8.48577	9.21371e-07	1.25255e-06	13.5903	18830.8	14.1703	365.625	43	10	673	54
ENSG00000130311	19	17309518	17323301	p13.11	DDA1	0.0511223	5.43464	0.0193142	0.0221306	3.78841	2245.76	11.118	43.6786	332	430	185	272
ENSG00000130332	19	2321517	2328620	p13.3	LSM7	0.371746	5.10969	2.55615e-40	7.91224e-40	Inf	1796.12	10.7927	34.9182	17	21	671	119
ENSG00000130340	6	157700387	157945077	q25.3	SNX9	0.222132	7.06245	4.42297e-14	7.3941e-14	30.2355	6994.97	12.7467	136.023	446	686	186	273
ENSG00000130347	6	106571971	106629487	q21	RTN4IP1	0	2.13724	0	0	0	232.695	7.80871	4.52433	3	29	671	235
ENSG00000130348	6	106629578	106668417	q21	QRSL1	0.0896643	4.30123	0.0193717	0.0221929	3.78554	1047.15	9.98295	20.349	3	29	671	235
ENSG00000130349	6	107028213	107051342	q21	C6orf203	-0.157239	3.75959	1.03004e-06	1.39778e-06	13.4806	714.216	9.44002	13.8835	3	29	671	235
ENSG00000130363	6	158972871	159000187	q25.3	RSPH3	0.323932	4.92967	2.73052e-18	5.06556e-18	Inf	1606.6	10.6124	31.2493	3	62	671	235
ENSG00000130382	19	6210379	6279948	p13.3	MLLT1	0.298938	6.41967	7.54429e-28	1.74462e-27	Inf	4462.46	12.1037	86.88	8	116	671	433
ENSG00000130396	6	167826922	167972023	q27	AFDN	0	7.16352	0	0	0	8124.28	12.8477	157.626	3	62	671	235
ENSG00000130479	19	17719242	17734516	p13.11	MAP1S	0.217578	5.62307	1.25479e-14	2.12767e-14	31.4793	2569.36	11.3066	49.9955	17	41	674	119
ENSG00000130489	22	50523568	50525606	q13.33	SCO2	0.224354	4.86806	3.58977e-12	5.71724e-12	25.8875	1533.69	10.5508	29.8226	18	2	666	84
ENSG00000130511	19	18418864	18434562	p13.11	SSBP4	0.203196	5.41436	2.20454e-12	3.53283e-12	26.3689	2227.21	11.0977	43.3249	119	687	187	274
ENSG00000130544	19	7069444	7087968	p13.2	ZNF557	0.0707633	3.89179	0.0215651	0.0246453	3.67821	775.26	9.5726	15.0864	74	122	139	34
ENSG00000130545	19	6463777	6467221	p13.3	CRB3	1.57298	4.96737	1.04025e-96	1.33481e-95	Inf	1651.62	10.6502	32.1292	8	116	671	433
ENSG00000130559	9	135808487	135907228	q34.3	CAMSAP1	0	5.41101	0	0	0	2204.87	11.0943	42.8814	41	892	83	302
ENSG00000130589	20	63558086	63574239	q13.33	HELZ2	0.482177	6.07205	9.40029e-31	2.33059e-30	Inf	3579.47	11.7558	69.6138	6	26	674	256
ENSG00000130590	20	63974113	63980008	q13.33	SAMD10	0.42825	4.17299	3.66262e-28	8.55182e-28	Inf	957.172	9.85445	18.593	6	26	674	256
ENSG00000130635	9	134641774	134844843	q34.3	COL5A1	2.24415	9.07346	4.29294e-150	4.28524e-148	Inf	28541.5	14.758	554.618	39	97	87	484
ENSG00000130638	22	45671798	45845307	q13.31	ATXN10	0.498013	6.92553	4.89562e-54	2.09829e-53	Inf	6349.37	12.6097	123.464	18	2	666	84
ENSG00000130640	10	133278630	133312337	q26.3	TUBGCP2	0.142002	6.18101	1.47054e-08	2.11429e-08	17.672	3784.03	11.8649	73.5899	26	89	671	140
ENSG00000130669	19	39125770	39182816	q13.2	PAK4	1.15137	6.53907	2.02146e-119	5.30048e-118	Inf	4892.32	12.2231	95.1666	16	92	671	276
ENSG00000130699	20	61953469	62065810	q13.33	TAF4	0.422044	4.58848	8.52755e-44	2.87242e-43	Inf	1251.94	10.2708	24.3508	6	26	674	256
ENSG00000130703	20	62231922	62296213	q13.33	OSBPL2	0.0856165	5.93091	0.0023773	0.00284067	5.86087	3199.24	11.6146	62.1724	6	26	674	256
ENSG00000130706	20	62302093	62308862	q13.33	ADRM1	0.189952	6.60548	4.06061e-13	6.6328e-13	28.0416	5080.47	12.2895	98.8371	6	26	674	256
ENSG00000130713	9	130693721	130704894	q34.12	EXOSC2	-0.110744	4.73668	9.19691e-07	1.25039e-06	13.5921	1384.33	10.4192	26.9168	41	17	83	302
ENSG00000130717	9	131523801	131531268	q34.13	UCK1	-0.252946	5.53268	7.32638e-27	1.65536e-26	Inf	2401	11.2161	46.6874	41	17	83	302
ENSG00000130723	9	131373636	131500197	q34.13	PRRC2B	0.0540313	7.41311	0.0148363	0.0170823	4.05249	8858.99	13.0974	172.287	291	688	188	278
ENSG00000130724	19	58551566	58555124	q13.43	CHMP2A	0.566736	7.70846	1.14884e-46	4.11491e-46	Inf	11130.8	13.3928	216.223	17	155	676	119
ENSG00000130725	19	58555712	58558960	q13.43	UBE2M	0.313877	6.61432	1.2246e-22	2.52204e-22	Inf	5176.29	12.2984	100.64	17	155	676	119
ENSG00000130726	19	58544091	58550722	q13.43	TRIM28	0.381762	8.60702	1.38272e-39	4.19308e-39	Inf	20381.7	14.2915	396.162	17	155	676	119
ENSG00000130731	16	634427	636366	p13.3	METTL26	0.619867	6.20892	3.59155e-73	2.42919e-72	Inf	3857.62	11.8928	74.9894	21	13	671	62
ENSG00000130734	19	10543895	10553418	p13.2	ATG4D	0.464616	4.51413	1.7268e-53	7.29742e-53	Inf	1188.04	10.1963	23.0976	42	163	671	96
ENSG00000130748	19	47045907	47048630	q13.32	TMEM160	0.207641	3.17234	3.47315e-07	4.79223e-07	14.5511	476.267	8.85057	9.26495	17	41	677	119
ENSG00000130764	1	3778558	3796504	p36.32	LRRC47	-0.0465062	6.1428	0.0237201	0.0270356	3.58319	3665.02	11.8266	71.2908	25	52	671	117
ENSG00000130772	1	28329002	28335967	p35.3	MED18	0.119896	4.45832	0.000211351	0.000264513	8.23736	1149.98	10.1404	22.3839	79	209	671	36
ENSG00000130779	12	122271432	122422632	q24.31	CLIP1	0	6.62435	0	0	0	5191.51	12.3084	100.954	35	94	671	83
ENSG00000130803	19	9140380	9163424	p13.2	ZNF317	0	5.30835	0	0	0	2056.92	10.9916	40.0075	17	874	677	119
ENSG00000130811	19	10115017	10119918	p13.2	EIF3G	-0.266291	7.62703	3.13928e-31	7.85715e-31	Inf	10272.7	13.3114	199.528	42	71	671	96
ENSG00000130816	19	10133345	10231286	p13.2	DNMT1	0.695663	6.35764	4.16589e-84	3.76387e-83	Inf	4278.75	12.0416	83.23	42	141	671	96
ENSG00000130822	X	153669730	153689010	q28	PNCK	1.23069	0.81301	5.08124e-14	8.48379e-14	30.0982	162.988	6.43758	3.18238	454	689	189	279
ENSG00000130826	X	154762742	154777689	q28	DKC1	0.110925	6.26188	9.58666e-09	1.3848e-08	18.0951	3973.42	11.9458	77.2567	111	295	56	166
ENSG00000130827	X	154458281	154477779	q28	PLXNA3	0.623758	6.36175	7.25673e-40	2.22106e-39	Inf	4407.89	12.0457	85.604	412	228	167	259
ENSG00000130856	18	76822607	76970727	q23	ZNF236	0.561271	4.037	1.92809e-36	5.42202e-36	Inf	872.147	9.71812	16.9776	28	4	664	23
ENSG00000130921	12	123232916	123257959	q24.31	C12orf65	-0.17925	4.45495	1.62676e-08	2.33704e-08	17.5718	1150.14	10.137	22.3671	534	690	190	280
ENSG00000130935	17	67717833	67744531	q24.2	NOL11	0.229024	5.89843	9.56135e-19	1.79309e-18	Inf	3102.17	11.5821	60.3636	1	39	4	110
ENSG00000131013	6	149504733	149546038	q25.1	PPIL4	-0.090151	4.76213	0.000985679	0.00119818	6.72575	1414.98	10.4447	27.5285	3	91	671	235
ENSG00000131023	6	149658153	149718256	q25.1	LATS1	-0.17913	5.55361	4.33558e-12	6.88008e-12	25.7024	2445.2	11.2371	47.5722	3	91	671	235
ENSG00000131043	20	36236459	36270918	q11.23	AAR2	0.161908	5.82994	1.01094e-12	1.63417e-12	27.1399	2951.08	11.5136	57.4198	6	274	674	256
ENSG00000131051	20	35701347	35742312	q11.22	RBM39	0.223187	8.08197	8.24034e-21	1.62823e-20	Inf	14086.9	13.7664	273.929	6	181	674	256
ENSG00000131069	20	34872146	34927962	q11.22	ACSS2	-1.32836	5.37951	3.84073e-115	8.59209e-114	Inf	2187.78	11.0628	42.6009	6	274	674	256
ENSG00000131100	22	17592136	17628818	q11.21	ATP6V1E1	0.107556	6.71023	1.73097e-05	2.25672e-05	10.699	5465.06	12.3943	106.226	18	25	666	84
ENSG00000131115	19	44207547	44237268	q13.31	ZNF227	-0.198582	3.59919	9.49479e-09	1.37194e-08	18.1045	639.868	9.2791	12.4598	97	79	160	592
ENSG00000131143	16	85798633	85807044	q24.1	COX4I1	-0.538726	7.62232	4.50732e-65	2.49289e-64	Inf	10271.8	13.3067	199.565	10	7	671	67
ENSG00000131148	16	85771758	85799608	q24.1	EMC8	-0.0737519	4.44148	0.000284498	0.000354129	7.94549	1124.37	10.1235	21.8763	10	7	671	67
ENSG00000131149	16	85169525	85676204	q24.1	GSE1	0.403014	7.45055	1.3637e-28	3.21468e-28	Inf	9213.77	13.1349	179.055	10	7	671	67
ENSG00000131165	16	89644431	89657845	q24.3	CHMP1A	-0.109999	6.73019	3.84341e-06	5.12809e-06	12.1808	5527.77	12.4143	107.491	10	7	671	67
ENSG00000131174	X	77899438	77907373	q21.1	COX7B	-0.080853	6.60699	0.00336791	0.00399796	5.51796	5092.49	12.2911	98.9939	43	898	671	54
ENSG00000131188	5	177446445	177456286	q35.3	PRR7	0.828892	1.9971	2.05834e-28	4.8278e-28	Inf	221.751	7.66617	4.31771	17	41	677	119
ENSG00000131323	14	102777476	102911500	q32.32	TRAF3	0.146421	4.92225	1.81643e-05	2.36557e-05	10.6519	1593.9	10.605	31.0147	10	34	669	67
ENSG00000131381	3	15070073	15099163	p25.1	RBSN	-0.43243	5.44618	1.24645e-53	5.29064e-53	Inf	2267.32	11.1295	44.0997	91	74	671	356
ENSG00000131462	17	42609676	42615234	q21.2	TUBG1	0.562687	5.7041	1.56494e-55	6.95666e-55	Inf	2729.35	11.3877	53.0729	8	51	671	433
ENSG00000131467	17	42824385	42843758	q21.31	PSME3	0.163881	6.98038	2.81519e-13	4.61827e-13	28.4035	6553.83	12.6646	127.513	8	51	671	433
ENSG00000131469	17	42998273	43002959	q21.31	RPL27	-0.258218	9.20714	6.17659e-17	1.10836e-16	36.7368	31033.3	14.8917	602.443	43	10	673	54
ENSG00000131470	17	42572315	42577831	q21.2	PSMC3IP	0.206648	2.63279	3.17368e-07	4.38278e-07	14.6404	326.686	8.30811	6.35846	8	51	671	433
ENSG00000131475	17	42773436	42779599	q21.2	VPS25	0.413177	6.2611	2.83072e-49	1.07566e-48	Inf	3992.17	11.945	77.6599	8	51	671	433
ENSG00000131495	5	140638740	140647785	q31.3	NDUFA2	0.419597	6.18135	3.27404e-52	1.34283e-51	Inf	3769.82	11.8652	73.2749	13	47	671	206
ENSG00000131508	5	139526431	139628433	q31.2	UBE2D2	0.584397	6.38968	6.11912e-99	8.24657e-98	Inf	4344.04	12.0737	84.4523	13	47	671	206
ENSG00000131558	7	133253073	134066589	q33	EXOC4	0.403131	7.0768	3.4328e-36	9.58642e-36	Inf	7076.74	12.761	137.584	194	431	191	281
ENSG00000131584	1	1292376	1309609	p36.33	ACAP3	0.102983	5.3721	0.000204093	0.000255606	8.27162	2164.27	11.0554	42.1014	25	52	671	117
ENSG00000131591	1	1081818	1116361	p36.33	C1orf159	0.564746	3.68233	8.74381e-57	3.9974e-56	Inf	670.024	9.36254	13.0451	25	52	671	117
ENSG00000131626	11	70270700	70385312	q13.3	PPFIA1	0.287555	6.08589	7.57896e-09	1.09841e-08	18.3268	3767.92	11.7697	73.2054	2	37	670	189
ENSG00000131652	16	3024027	3027755	p13.3	THOC6	0.658063	5.66578	7.74294e-79	6.16115e-78	Inf	2643.61	11.3493	51.3987	21	13	671	62
ENSG00000131653	16	2155698	2178129	p13.3	TRAF7	0.417138	7.00551	2.47922e-49	9.43825e-49	Inf	6690.64	12.6897	130.075	21	13	671	62
ENSG00000131732	5	81301590	81313297	q14.1	ZCCHC9	-0.197084	4.12852	7.4552e-12	1.17648e-11	25.1659	912.78	9.80992	17.7465	13	77	671	206
ENSG00000131748	17	39637065	39663484	q12	STARD3	0.220817	5.66541	1.0148e-08	1.46501e-08	18.0388	2701.65	11.3489	52.5263	10	56	673	54
ENSG00000131791	1	147155106	147172550	q21.1	PRKAB2	-0.397043	4.87051	8.76768e-19	1.64553e-18	Inf	1558.93	10.5532	30.3252	371	432	192	282
ENSG00000131845	19	57351307	57359898	q13.43	ZNF304	-0.0752977	5.05931	0.0314793	0.0356241	3.29846	1772.44	10.7422	34.4604	395	59	676	503
ENSG00000131899	17	18225587	18244875	p11.2	LLGL1	-0.313504	5.54157	2.7403e-18	5.08306e-18	Inf	2469.6	11.225	47.9773	5	1	662	6
ENSG00000131931	8	42836674	42843325	p11.21	THAP1	0	3.88278	0	0	0	784.779	9.56351	15.2657	33	85	24	26
ENSG00000131943	19	29698886	29715789	q12	C19orf12	-1.20518	4.80997	5.57906e-119	1.44199e-117	Inf	1464.62	10.4926	28.4952	272	225	69	177
ENSG00000131966	14	58200080	58235636	q23.1	ACTR10	0	5.81297	0	0	0	2929.83	11.4966	56.9801	11	28	671	150
ENSG00000132153	3	47802909	47850195	p21.31	DHX30	0.381542	6.45424	4.98545e-61	2.51252e-60	Inf	4539.63	12.1382	88.2873	24	3	2	210
ENSG00000132155	3	12583601	12664226	p25.2	RAF1	0.0895153	6.63227	2.21348e-05	2.8762e-05	10.4564	5155.4	12.3163	100.209	91	74	671	356
ENSG00000132254	11	6474683	6481479	p15.4	ARFIP2	0.712356	7.21677	4.98648e-70	3.10294e-69	Inf	7818.11	12.901	151.995	4	11	23	190
ENSG00000132275	11	6595075	6603620	p15.4	RRP8	-0.121926	4.95215	7.79178e-05	9.90673e-05	9.21961	1621.53	10.635	31.5697	4	11	23	190
ENSG00000132286	11	6481447	6484679	p15.4	TIMM10B	-0.0885646	6.12764	0.00197842	0.00237188	6.0417	3662.6	11.8115	71.2552	4	11	23	190
ENSG00000132341	12	130871879	130877678	q24.33	RAN	0.106368	7.81468	1.47012e-07	2.05232e-07	15.3991	11678.1	13.4991	227.032	35	156	671	83
ENSG00000132361	17	2689386	2712663	p13.3	CLUH	-0.337095	6.43595	5.7158e-21	1.13345e-20	Inf	4569.76	12.1199	88.9294	5	1	662	6
ENSG00000132376	17	1494571	1516888	p13.3	INPP5K	-0.57778	5.72593	9.58228e-48	3.52283e-47	Inf	2799.45	11.4095	54.4511	5	1	662	6
ENSG00000132382	17	4538897	4555631	p13.2	MYBBP1A	-0.377753	6.0752	7.67692e-30	1.86655e-29	Inf	3536.7	11.759	68.8149	5	1	662	6
ENSG00000132383	17	1829702	1900082	p13.3	RPA1	0	6.58066	0	0	0	5015.54	12.2647	97.5969	5	1	662	6
ENSG00000132388	17	4269259	4366628	p13.2	UBE2G1	0.118728	5.72167	9.58207e-05	0.000121446	9.01592	2768.33	11.4052	53.893	5	1	662	6
ENSG00000132406	4	4235542	4248212	p16.3	TMEM128	0	4.7682	0	0	0	1432.28	10.4507	27.8654	40	43	9	13
ENSG00000132434	7	55365448	55433742	p11.2	LANCL2	0	4.60901	0	0	0	1284.48	10.2913	24.9978	29	252	671	25
ENSG00000132436	7	50444128	50542535	p12.1	FIGNL1	0	3.51022	0	0	0	598.755	9.18983	11.6503	29	31	671	25
ENSG00000132463	4	70815782	70839945	q13.3	GRSF1	0.261864	7.00058	7.42791e-27	1.67777e-26	Inf	6658.71	12.6848	129.404	157	323	193	69
ENSG00000132467	4	70688479	70690551	q13.3	UTP3	-0.139447	5.83022	1.74608e-08	2.50474e-08	17.5025	2958.07	11.5139	57.5395	156	683	194	262
ENSG00000132471	17	75845699	75856507	q25.1	WBP2	-0.291108	7.34804	6.03405e-19	1.1375e-18	Inf	8551.52	13.0323	166.248	31	20	671	61
ENSG00000132478	17	75784771	75825799	q25.1	UNK	0	5.0899	0	0	0	1775.81	10.7729	34.5464	31	20	671	61
ENSG00000132485	1	71063291	71081297	p31.1	ZRANB2	-0.522233	6.9092	1.26597e-61	6.48398e-61	Inf	6251.2	12.5934	121.496	328	340	124	19
ENSG00000132507	17	7306999	7312463	p13.1	EIF5A	0.243032	8.50595	1.43489e-17	2.61636e-17	Inf	18975.9	14.1904	369.306	5	1	662	6
ENSG00000132510	17	7839904	7854796	p13.1	KDM6B	-0.451049	6.04172	3.28509e-36	9.181e-36	Inf	3454.15	11.7255	67.2243	5	1	662	6
ENSG00000132514	17	7074537	7080307	p13.1	CLEC10A	-2.10917	1.6739	7.85516e-74	5.41924e-73	Inf	192.531	7.33742	3.75106	443	200	195	79
ENSG00000132522	17	7311324	7315564	p13.1	GPS2	-0.547366	2.62165	1.54784e-46	5.52762e-46	Inf	321.089	8.297	6.2517	5	1	662	6
ENSG00000132581	17	28648356	28662189	q11.2	SDF2	0.357703	5.9256	1.06502e-40	3.333e-40	Inf	3169.54	11.6093	61.5389	27	58	671	101
ENSG00000132589	17	28879335	28897679	q11.2	FLOT2	-0.196873	7.06531	2.05531e-11	3.20877e-11	24.1625	7023.33	12.7495	136.416	27	58	671	101
ENSG00000132591	17	28854938	28861067	q11.2	ERAL1	0.206979	6.1244	4.96118e-17	8.92581e-17	36.7368	3639.53	11.8082	70.6904	27	58	671	101
ENSG00000132600	16	68310974	68358563	q22.1	PRMT7	0.0988177	5.02019	4.37711e-05	5.61901e-05	9.78671	1685.87	10.7031	32.7891	10	7	671	67
ENSG00000132603	16	69337996	69343111	q22.1	NIP7	-0.491454	5.03629	2.28214e-59	1.10696e-58	Inf	1705.38	10.7192	33.1704	10	7	671	67
ENSG00000132604	16	69355561	69408571	q22.1	TERF2	-0.214628	4.80081	8.96032e-20	1.72371e-19	Inf	1445.79	10.4834	28.1368	10	7	671	67
ENSG00000132612	16	69311356	69326939	q22.1	VPS4A	-0.504617	5.79893	8.0917e-81	6.7974e-80	Inf	2883.95	11.4826	56.1091	10	7	671	67
ENSG00000132635	20	2835314	2841190	p13	PCED1A	0.0675303	5.33727	0.0231122	0.0263572	3.6093	2120.48	11.0205	41.2213	54	18	42	75
ENSG00000132646	20	5114953	5126626	p12.3	PCNA	0.657272	6.5462	7.59289e-71	4.83713e-70	Inf	4895.65	12.2302	95.2396	54	18	42	75
ENSG00000132661	20	23350736	23354777	p11.21	NXT1	0.101629	4.80542	0.000203457	0.000254832	8.27465	1455.73	10.488	28.3117	54	186	42	75
ENSG00000132664	20	18467127	18484643	p11.23	POLR3F	-0.136349	3.85025	2.63016e-06	3.52262e-06	12.5563	753.133	9.53094	14.6554	54	18	42	75
ENSG00000132670	20	2864184	3039076	p13	PTPRA	0.345862	6.84227	2.36872e-33	6.21441e-33	Inf	5989.3	12.5264	116.498	54	18	42	75
ENSG00000132676	1	155687960	155739010	q22	DAP3	0.86406	7.25022	3.77733e-139	2.32652e-137	Inf	7904.81	12.9345	153.603	36	49	671	220
ENSG00000132698	1	156061160	156070514	q22	RAB25	1.90275	7.16947	4.6006e-104	7.24582e-103	Inf	7560.59	12.8537	146.903	42	141	671	96
ENSG00000132740	11	68903842	68940602	q13.3	IGHMBP2	0.0896086	4.31692	0.0278471	0.0316224	3.42176	1069.98	9.99866	20.8207	2	37	670	189
ENSG00000132801	20	45857617	45879122	q13.12	ZSWIM3	-0.0935029	2.87359	0.00617535	0.007238	4.92115	383.566	8.55041	7.4669	95	189	52	11
ENSG00000132824	20	44496221	44522109	q13.12	SERINC3	-0.261269	7.87111	1.34068e-20	2.63011e-20	Inf	12213.6	13.5555	237.569	207	680	196	250
ENSG00000132825	20	59936668	59940297	q13.33	PPP1R3D	0.407998	5.32019	4.65201e-24	9.89902e-24	Inf	2118.4	11.0034	41.1723	6	864	674	256
ENSG00000132879	1	11654375	11663327	p36.22	FBXO44	-0.129296	4.74697	2.63277e-05	3.41091e-05	10.2859	1407.48	10.4295	27.3666	394	433	197	283
ENSG00000132912	5	150708440	150759109	q33.1	DCTN4	0.457422	7.13713	2.63982e-49	1.00365e-48	Inf	7344.87	12.8214	142.825	13	95	671	206
ENSG00000132950	13	19823482	19863636	q12.11	ZMYM5	-0.135093	3.60302	0.000401498	0.000496436	7.60756	647.46	9.28294	12.5879	15	50	667	20
ENSG00000132953	13	20777329	20903048	q12.11	XPO4	0.109932	4.9378	0.000465356	0.000573923	7.46244	1607.02	10.6206	31.2553	15	50	667	20
ENSG00000132963	13	28659104	28678925	q12.3	POMP	0.295019	6.52623	5.89255e-17	1.05778e-16	36.7368	4891.13	12.2102	95.0436	15	50	672	20
ENSG00000133026	17	8474205	8630761	p13.1	MYH10	-0.298763	6.41805	2.49401e-10	3.7744e-10	21.6976	4586.79	12.102	89.3	5	1	662	6
ENSG00000133027	17	17505563	17591708	p11.2	PEMT	-0.67147	4.32673	1.24297e-30	3.07483e-30	Inf	1071.43	10.0085	20.8335	5	1	662	6
ENSG00000133028	17	10672474	10698375	p13.1	SCO1	-0.211638	5.13457	1.47475e-10	2.24689e-10	22.2163	1843.74	10.8176	35.9121	5	1	662	6
ENSG00000133030	17	17042545	17217679	p11.2	MPRIP	-0.598968	7.29078	5.88739e-75	4.20395e-74	Inf	8161.37	12.9751	158.676	5	1	662	6
ENSG00000133103	13	39655627	39791665	q14.11	COG6	0.260211	5.19301	3.38291e-17	6.11671e-17	36.7368	1917.58	10.8761	37.2822	15	23	667	20
ENSG00000133106	13	42886388	42992271	q14.11	EPSTI1	0.833825	3.32315	1.48014e-40	4.61415e-40	Inf	538.757	9.00195	10.4641	391	69	678	193
ENSG00000133114	13	44989529	45037669	q14.12	GPALPP1	0	4.56031	0	0	0	1240.46	10.2425	24.1258	15	23	667	20
ENSG00000133119	13	33818049	33966558	q13.2	RFC3	0.60786	3.34591	1.08661e-39	3.30273e-39	Inf	540.479	9.02485	10.5226	15	256	667	20
ENSG00000133121	13	33103135	33350630	q13.1	STARD13	0	5.49862	0	0	0	2508.77	11.1819	48.6744	15	256	671	20
ENSG00000133134	X	103309346	103311046	q22.2	BEX2	-0.676963	3.51426	7.67715e-11	1.18023e-10	22.8601	745.417	9.19248	14.4788	604	198	198	284
ENSG00000133142	X	103576231	103587736	q22.2	TCEAL4	0.776432	7.98975	3.4912e-32	8.90269e-32	Inf	14260.3	13.6742	277.693	694	246	199	66
ENSG00000133193	17	73207353	73236753	q25.1	FAM104A	0.276696	4.51785	2.59887e-20	5.05796e-20	Inf	1196.52	10.2	23.2869	31	216	671	61
ENSG00000133226	1	24631716	24673267	p36.11	SRRM1	-0.180366	6.30735	5.53953e-12	8.7637e-12	25.4604	4123.95	11.9913	80.2172	79	119	671	36
ENSG00000133243	19	1985438	2034881	p13.3	BTBD2	0.168788	6.46892	1.68404e-11	2.63369e-11	24.3601	4611.78	12.1529	89.6842	17	21	671	119
ENSG00000133250	19	8509678	8514164	p13.2	ZNF414	-0.0819277	4.35089	0.00205195	0.00245759	6.00611	1063.33	10.0328	20.6757	17	262	677	119
ENSG00000133265	19	55262231	55280381	q13.42	HSPBP1	0.559764	5.31974	7.01213e-56	3.14319e-55	Inf	2099.83	11.003	40.8215	17	44	676	119
ENSG00000133275	19	1941149	1981338	p13.3	CSNK1G2	0.201431	5.72263	7.90339e-21	1.56233e-20	Inf	2736.61	11.4062	53.2346	17	21	671	119
ENSG00000133313	18	74495816	74523454	q22.3	CNDP2	0.414508	7.64205	2.43999e-26	5.45764e-26	Inf	10581.8	13.3264	205.969	28	4	664	23
ENSG00000133315	11	63998558	64166106	q13.1	MACROD1	0.350523	4.33562	1.0861e-18	2.03288e-18	Inf	1071.9	10.0174	20.8331	2	22	675	352
ENSG00000133316	11	62832342	62841809	q12.3	WDR74	-0.0885463	4.76609	0.000988918	0.00120192	6.72264	1420.03	10.4486	27.6388	2	22	675	352
ENSG00000133318	11	63681446	63759891	q13.1	RTN3	-0.215125	7.86024	4.61006e-08	6.53024e-08	16.5442	12351.5	13.5446	240.046	2	22	675	352
ENSG00000133393	16	15865720	15888625	p13.11	FOPNL	0.207336	5.61524	8.08499e-13	1.31044e-12	27.3607	2562.35	11.2987	49.8287	21	110	673	62
ENSG00000133422	22	30925130	30968298	q12.2	MORC2	0.340053	5.75044	3.19826e-29	7.64899e-29	Inf	2807.91	11.434	54.6254	18	2	666	84
ENSG00000133460	22	23856703	23886309	q11.23	SLC2A11	-0.0751929	3.91364	0.0201478	0.0230639	3.74615	790.645	9.59449	15.3965	18	25	666	84
ENSG00000133574	7	150567277	150573955	q36.1	GIMAP4	-1.22084	4.98539	4.43064e-132	1.94921e-130	Inf	1654.95	10.6682	32.1587	195	153	200	64
ENSG00000133597	7	140673153	140696261	q34	ADCK2	0.549336	5.7369	1.28748e-65	7.2117e-65	Inf	2780.39	11.4205	54.0483	9	60	3	132
ENSG00000133606	7	140453040	140479569	q34	MKRN1	0.20311	7.22751	8.35015e-19	1.56839e-18	Inf	7784.15	12.9118	151.316	9	60	3	132
ENSG00000133706	5	146113038	146182660	q32	LARS	0.17406	7.38785	1.03616e-09	1.53945e-09	20.2918	8761.74	13.0722	170.293	13	95	671	206
ENSG00000133872	8	30063012	30083208	p12	SARAF	-0.219002	8.86336	7.81992e-07	1.06648e-06	13.7511	25234.1	14.5479	490.067	19	8	663	349
ENSG00000133884	11	65333754	65353249	q13.1	DPF2	0	6.08783	0	0	0	3533.35	11.7716	68.7288	2	40	675	352
ENSG00000133895	11	64803510	64811294	q13.1	MEN1	0.255662	6.11448	5.51529e-23	1.14433e-22	Inf	3607.53	11.7983	70.165	2	40	675	352
ENSG00000133935	14	75649791	75661189	q24.3	ERG28	0.292736	5.74769	1.74597e-19	3.33084e-19	Inf	2813.26	11.4313	54.7278	11	15	671	150
ENSG00000133961	14	73275107	73458617	q24.3	NUMB	0	6.65308	0	0	0	5248.38	12.3372	102.079	11	15	671	150
ENSG00000133983	14	70325081	70359731	q24.2	COX16	0.580097	4.41405	6.58579e-59	3.15743e-58	Inf	1115.25	10.096	21.6831	11	15	671	150
ENSG00000133997	14	70581257	70600690	q24.2	MED6	0	4.24396	0	0	0	991.002	9.9256	19.2958	11	15	671	150
ENSG00000134001	14	67359997	67386516	q23.3	EIF2S1	0	6.49903	0	0	0	4719.51	12.183	91.7611	11	15	671	150
ENSG00000134014	8	28089673	28191156	p21.1	ELP3	0.266019	5.23354	1.55914e-07	2.17466e-07	15.3412	2056.38	10.9166	40.0071	19	8	663	349
ENSG00000134046	18	54151601	54224788	q21.2	MBD2	0	6.56055	0	0	0	5067.77	12.2446	98.5368	28	4	664	23
ENSG00000134049	18	47152834	47176374	q21.1	IER3IP1	0.706184	5.98523	1.28438e-57	5.98909e-57	Inf	3360.19	11.669	65.2962	28	4	664	23
ENSG00000134056	5	69217760	69230129	q13.2	MRPS36	0	4.27014	0	0	0	1009.94	9.95183	19.6223	13	124	671	206
ENSG00000134057	5	69167010	69178245	q13.2	CCNB1	1.52398	4.89134	9.43132e-135	4.77304e-133	Inf	1568.76	10.574	30.477	20	9	665	208
ENSG00000134058	5	69234795	69277430	q13.2	CDK7	0.871436	4.848	2.91133e-91	3.23396e-90	Inf	1512.07	10.5307	29.3873	13	124	671	206
ENSG00000134077	3	9362842	9386791	p25.3	THUMPD3	0.38841	5.74802	1.0134e-39	3.08604e-39	Inf	2800.37	11.4316	54.4671	91	164	671	356
ENSG00000134108	3	5122220	5180912	p26.1	ARL8B	0.442151	7.16667	6.84707e-42	2.19841e-41	Inf	7537.13	12.8509	146.485	91	74	671	356
ENSG00000134109	3	5187646	5219957	p26.1	EDEM1	0.466741	6.49799	4.72938e-33	1.23051e-32	Inf	4784.42	12.182	93.0099	91	74	671	356
ENSG00000134152	15	34140674	34210096	q14	KATNBL1	-0.133439	4.17225	3.02645e-06	4.04839e-06	12.4172	940.337	9.85374	18.2989	12	12	671	525
ENSG00000134153	15	34084017	34101948	q14	EMC7	0.0993778	5.94874	0.000104603	0.000132356	8.92988	3219.12	11.6325	62.6187	12	12	671	525
ENSG00000134186	1	108692323	108701803	p13.3	PRPF38B	-0.182284	6.32056	1.90747e-09	2.81176e-09	19.6895	4184.01	12.0045	81.3508	7	30	7	242
ENSG00000134222	1	109279556	109283186	p13.3	PSRC1	0.737497	3.61332	1.74036e-49	6.66051e-49	Inf	648.593	9.29325	12.6157	7	30	7	242
ENSG00000134243	1	109309568	109397951	p13.3	SORT1	0	7.33921	0	0	0	8665.13	13.0235	168.601	7	30	7	242
ENSG00000134248	1	110401249	110407942	p13.3	LAMTOR5	0.161811	6.13694	3.33012e-09	4.87412e-09	19.1393	3676.4	11.8208	71.4914	7	30	7	242
ENSG00000134255	1	111139627	111185102	p13.3	CEPT1	0	5.46008	0	0	0	2333.73	11.1434	45.3419	7	370	7	242
ENSG00000134262	1	113894748	113905201	p13.2	AP4B1	-0.262349	3.97254	1.64438e-15	2.85587e-15	33.4787	822.937	9.65354	16.0141	7	30	7	242
ENSG00000134265	18	10525905	10552761	p11.22	NAPG	0.141693	5.29626	3.35236e-05	4.32577e-05	10.0483	2071.5	10.9794	40.2746	28	4	664	23
ENSG00000134278	18	12446512	12658134	p11.21	SPIRE1	0.328979	5.0774	1.93246e-10	2.93375e-10	21.9496	1845.11	10.7603	35.7817	28	4	664	23
ENSG00000134287	12	48935723	48957551	q13.12	ARF3	0.543065	8.1824	1.15835e-77	8.85213e-77	Inf	15088.5	13.8668	293.455	71	150	90	71
ENSG00000134321	2	6865806	6898239	p25.2	RSAD2	0.885885	3.97792	1.87235e-28	4.39584e-28	Inf	897.166	9.65863	17.407	391	69	678	193
ENSG00000134326	2	6840570	6866635	p25.2	CMPK2	0.496921	3.21762	9.10802e-18	1.66873e-17	Inf	507.697	8.89589	9.86785	391	69	678	193
ENSG00000134371	1	193121800	193254815	q31.2	CDC73	0.693018	6.31894	4.33863e-98	5.72969e-97	Inf	4146.78	12.0029	80.6483	368	434	201	286
ENSG00000134419	16	18781295	18790383	p12.3	RPS15A	-0.301708	8.83864	1.75039e-25	3.83809e-25	Inf	23974.4	14.5232	465.521	43	10	673	54
ENSG00000134440	18	57600656	57622213	q21.31	NARS	0.193335	7.55944	4.64742e-11	7.18815e-11	23.356	9891.12	13.2438	192.243	28	4	664	23
ENSG00000134444	18	62187255	62310217	q21.33	RELCH	0.478079	5.6368	8.34001e-34	2.20804e-33	Inf	2645.4	11.3203	51.4181	28	4	664	23
ENSG00000134452	10	5890203	5937594	p15.1	FBH1	-0.0604488	6.00911	0.00465755	0.0054955	5.19831	3345.84	11.6929	65.0683	47	33	671	28
ENSG00000134453	10	6088987	6117457	p15.1	RBM17	-0.204117	6.07505	4.30871e-15	7.39702e-15	32.5321	3511.89	11.7589	68.3067	47	33	671	28
ENSG00000134490	18	23197144	23437961	q11.2	TMEM241	1.16855	5.55388	2.50826e-99	3.42496e-98	Inf	2492.76	11.2373	48.5308	28	4	664	23
ENSG00000134508	18	23134564	23260467	q11.2	CABLES1	0	5.459	0	0	0	2383.16	11.1423	46.3378	28	4	664	23
ENSG00000134516	5	169637247	170083382	q35.1	DOCK2	0.188952	4.359	2.71744e-13	4.45944e-13	28.4385	1064.57	10.0409	20.7154	85	244	154	246
ENSG00000134575	11	47239302	47248906	p11.2	ACP2	0.283319	6.28993	7.37014e-13	1.19591e-12	27.4521	4163.52	11.9738	80.9698	232	239	202	287
ENSG00000134690	1	37692418	37709719	p34.3	CDCA8	1.311	3.45228	5.6901e-127	2.02355e-125	Inf	572.925	9.13172	11.1492	20	9	665	208
ENSG00000134697	1	37566816	37595935	p34.3	GNL2	0.176038	6.13728	2.42205e-10	3.66664e-10	21.7266	3672	11.8211	71.464	94	128	203	412
ENSG00000134717	1	52056125	52090716	p32.3	BTF3L4	0.218449	5.72563	2.34468e-18	4.35647e-18	Inf	2753.39	11.4092	53.5398	334	202	133	226
ENSG00000134748	1	52404564	52420839	p32.3	PRPF38A	-0.350071	5.81055	1.30562e-41	4.16428e-41	Inf	2913.98	11.4942	56.6722	94	128	203	412
ENSG00000134758	18	32091855	32131561	q12.1	RNF138	-0.119106	4.20553	0.00153061	0.00184494	6.29346	975.944	9.88706	18.9813	28	4	664	23
ENSG00000134779	18	36777647	36829216	q12.2	TPGS2	0	5.75055	0	0	0	2873.91	11.4341	55.8624	28	4	664	23
ENSG00000134815	19	47349281	47382704	q13.32	DHX34	0.63325	4.92234	5.878e-73	3.95345e-72	Inf	1580.72	10.6051	30.7531	57	297	204	288
ENSG00000134817	11	57233577	57237314	q12.1	APLNR	-0.573643	5.92462	3.52192e-25	7.676e-25	Inf	3261.69	11.6083	63.3501	65	73	138	231
ENSG00000134851	4	55395957	55453397	q12	TMEM165	0.678506	6.41771	3.48211e-67	2.03554e-66	Inf	4476.59	12.1017	86.9988	227	691	205	289
ENSG00000134853	4	54229097	54298247	q12	PDGFRA	-1.87226	4.91401	1.91931e-113	4.02027e-112	Inf	1635.44	10.5967	31.7895	196	692	206	290
ENSG00000134882	13	99200774	99386434	q32.3	UBAC2	0.611259	6.53923	6.25237e-64	3.37548e-63	Inf	4885.52	12.2233	94.9644	15	27	667	20
ENSG00000134884	13	106541673	106568164	q33.3	ARGLU1	-0.659053	5.85526	8.13821e-46	2.866e-45	Inf	3078.44	11.5389	59.8312	15	27	667	20
ENSG00000134899	13	102807146	102876001	q33.1	ERCC5	0	4.51184	0	0	0	1200.65	10.194	23.3378	15	27	667	20
ENSG00000134900	13	102597003	102679958	q33.1	TPP2	0.156825	5.8055	2.10342e-06	2.82761e-06	12.7761	2948.76	11.4891	57.3128	15	27	667	20
ENSG00000134901	13	102784281	102799007	q33.1	KDELC1	0.0875114	2.73739	0.0196895	0.0225534	3.76906	350.928	8.4134	6.82422	518	435	207	291
ENSG00000134905	13	110641412	110713603	q34	CARS2	0.304931	5.45367	7.16078e-18	1.31413e-17	Inf	2310.88	11.137	44.9394	15	27	667	20
ENSG00000134909	11	128965060	129279324	q24.3	ARHGAP32	1.55552	7.95048	1.62873e-79	1.32291e-78	Inf	14055.6	13.6349	273.621	22	5	661	131
ENSG00000134910	11	125591712	125625215	q24.2	STT3A	0.268142	7.34569	1.13986e-19	2.18578e-19	Inf	8520.62	13.03	165.621	22	5	661	131
ENSG00000134970	5	115613508	115632992	q22.3	TMED7	0.509492	7.47982	2.7924e-42	9.05811e-42	Inf	9376.22	13.1641	182.113	13	47	671	206
ENSG00000134996	9	75088543	75147265	q21.13	OSTF1	0.164855	5.22674	2.39848e-08	3.42599e-08	17.1893	1962.07	10.9099	38.1361	435	436	208	292
ENSG00000135077	5	157085832	157142869	q33.3	HAVCR2	0.454511	3.55966	1.44292e-27	3.3119e-27	Inf	622.452	9.23944	12.0937	459	174	19	139
ENSG00000135093	12	109023089	109088026	q24.11	USP30	-0.0797697	4.50704	0.00652235	0.0076379	4.86696	1186.63	10.1892	23.0838	35	65	671	83
ENSG00000135108	12	117141988	117190531	q24.22	FBXO21	0.206354	6.09078	6.73827e-14	1.12103e-13	29.8191	3555.95	11.7746	69.1819	35	61	671	83
ENSG00000135114	12	121019111	121039242	q24.31	OASL	1.00715	3.59021	3.56702e-50	1.38975e-49	Inf	661.043	9.26991	12.8444	391	69	678	193
ENSG00000135148	12	112125501	112153609	q24.13	TRAFD1	0.538864	6.10299	4.85599e-54	2.08192e-53	Inf	3597.06	11.7868	69.9496	35	65	671	83
ENSG00000135164	7	87152361	87196337	q21.12	DMTF1	0	5.96243	0	0	0	3257.21	11.6462	63.3247	167	195	170	293
ENSG00000135211	7	77793728	77798580	q11.23	TMEM60	0.0857742	4.65296	0.0115758	0.0134006	4.29896	1325.42	10.3353	25.7755	9	373	3	132
ENSG00000135241	7	108470422	108569666	q31.1	PNPLA8	0.0993884	5.43875	0.000209941	0.000262793	8.24388	2260.08	11.1221	43.9464	9	6	3	132
ENSG00000135249	7	105532085	105567677	q22.3	RINT1	0.223664	3.99468	1.72008e-14	2.90439e-14	31.1685	832.564	9.67576	16.191	9	6	3	132
ENSG00000135250	7	105110704	105399308	q22.3	SRPK2	0.857538	6.58804	4.42731e-89	4.5969e-88	Inf	5055.07	12.2721	98.2447	9	6	3	132
ENSG00000135297	6	73461578	73509236	q13	MTO1	-0.0963164	4.19706	0.000954202	0.00116099	6.75732	958.577	9.8786	18.6352	3	68	671	235
ENSG00000135315	6	84124241	84227635	q14.3	CEP162	0.0695215	3.7486	0.0182453	0.020929	3.84547	702.94	9.429	13.6683	3	68	671	235
ENSG00000135316	6	85607785	85643792	q14.3	SYNCRIP	-0.20972	7.52108	2.9725e-20	5.77813e-20	Inf	9541.59	13.2054	185.47	3	68	671	235
ENSG00000135317	6	85505496	85594156	q14.3	SNX14	0.608331	6.56337	1.33321e-63	7.14169e-63	Inf	4958.82	12.2474	96.3496	3	68	671	235
ENSG00000135334	6	87675072	87702209	q15	AKIRIN2	-0.570935	4.91173	2.45702e-61	1.24782e-60	Inf	1567.58	10.5945	30.4925	3	68	671	235
ENSG00000135336	6	87590067	87667453	q15	ORC3	0.192727	4.86924	7.6412e-10	1.13902e-09	20.5931	1534.07	10.5519	29.8422	3	68	671	235
ENSG00000135341	6	90513573	90587045	q15	MAP3K7	0.0806656	6.00456	0.00841462	0.00980227	4.61529	3393.72	11.6883	65.9485	3	68	671	235
ENSG00000135365	11	45929323	46121178	p11.2	PHF21A	0.229275	5.8933	1.33401e-16	2.3817e-16	36.0437	3099.45	11.577	60.2984	4	75	23	190
ENSG00000135372	11	34105602	34147670	p13	NAT10	0.472375	6.13485	1.8201e-40	5.65811e-40	Inf	3711.9	11.8187	72.2045	4	117	23	190
ENSG00000135387	11	34051683	34101156	p13	CAPRIN1	0.533197	8.89776	3.20771e-44	1.09166e-43	Inf	25264.3	14.5823	491.097	4	117	23	190
ENSG00000135390	12	53632726	53677408	q13.13	ATP5MC2	0.399413	8.02972	1.95454e-43	6.51544e-43	Inf	13638.6	13.7142	264.925	43	865	673	54
ENSG00000135426	12	54948018	54984746	q13.2	TESPA1	0	0.485412	0	0	0	73.9756	6.12751	1.44053	32	96	50	161
ENSG00000135451	12	49323236	49331731	q13.12	TROAP	1.84493	2.86816	1.42621e-112	2.87907e-111	Inf	387.086	8.54478	7.5301	20	9	665	208
ENSG00000135476	12	53268299	53293643	q13.13	ESPL1	1.30143	3.13001	9.40592e-93	1.07792e-91	Inf	463.116	8.80801	9.01026	20	9	665	208
ENSG00000135521	6	143843344	143863812	q24.2	LTV1	-0.368405	4.37417	1.18769e-30	2.93957e-30	Inf	1083.69	10.0561	21.0651	3	91	671	235
ENSG00000135535	6	109366514	109382812	q21	CD164	-0.21786	10.0637	1.01595e-05	1.33462e-05	11.2243	57978.5	15.7483	1125.11	3	29	671	235
ENSG00000135537	6	108294894	108526796	q21	AFG1L	0.319833	2.23654	5.22155e-15	8.94293e-15	32.3424	249.253	7.90884	4.84405	3	29	671	235
ENSG00000135587	6	109440763	109443919	q21	SMPD2	0.278249	4.89368	3.64928e-14	6.1141e-14	30.4251	1569.78	10.5764	30.5044	3	29	671	235
ENSG00000135596	6	109444062	109465968	q21	MICAL1	0.310589	5.32665	7.76895e-18	1.42483e-17	Inf	2114.47	11.0099	41.0841	3	29	671	235
ENSG00000135597	6	138903493	138988261	q24.1	REPS1	0.226269	5.7939	1.47083e-12	2.37174e-12	26.7674	2914.46	11.4775	56.6639	3	91	671	235
ENSG00000135624	2	73233420	73253021	p13.2	CCT7	0.112618	7.79709	3.05571e-08	4.35404e-08	16.9496	11542.3	13.4815	224.356	143	111	111	232
ENSG00000135686	16	84648525	84667686	q24.1	KLHL36	-1.08779	5.44745	6.59963e-109	1.17784e-107	Inf	2296.07	11.1308	44.6501	10	34	669	67
ENSG00000135720	16	66720893	66751798	q22.1	DYNC1LI2	-0.774799	6.44964	9.29192e-102	1.36539e-100	Inf	4544.97	12.1336	88.4201	10	7	671	67
ENSG00000135740	16	67237683	67272190	q22.1	SLC9A5	-0.37938	1.15507	5.80404e-14	9.67608e-14	29.966	119.128	6.81305	2.31623	537	693	209	294
ENSG00000135763	1	229626234	229660199	q42.13	URB2	0.417896	4.23664	1.05554e-30	2.61429e-30	Inf	987.316	9.91826	19.2012	45	46	21	44
ENSG00000135801	1	229593111	229626047	q42.13	TAF5L	0.266047	4.98757	5.20696e-25	1.13145e-24	Inf	1648.76	10.6704	32.0772	45	46	21	44
ENSG00000135870	1	173931214	174022297	q25.1	RC3H1	0.0781323	5.50925	0.0178862	0.0205236	3.86544	2381.04	11.1926	46.327	10	34	669	67
ENSG00000135899	2	230167293	230225729	q37.1	SP110	0.332376	3.11404	1.46982e-12	2.37039e-12	26.7679	464.786	8.7919	9.04122	555	437	210	295
ENSG00000135924	2	219279267	219286900	q35	DNAJB2	0.153286	7.12059	9.93776e-09	1.43509e-08	18.0595	7252.73	12.8048	141.068	110	125	121	248
ENSG00000135940	2	97646040	97648383	q11.2	COX5B	0.137292	6.84618	0.000117753	0.000148735	8.8132	6055.32	12.5303	117.647	17	41	677	119
ENSG00000135999	2	148644440	148787568	q23.1	EPC2	-0.0947912	5.33307	1.89515e-05	2.46698e-05	10.6099	2089.72	11.0163	40.6594	261	694	211	296
ENSG00000136021	12	100267140	100341724	q23.1	SCYL2	0.424141	6.1211	1.62285e-43	5.41975e-43	Inf	3633.59	11.8049	70.671	35	115	671	83
ENSG00000136045	12	107685732	107713167	q23.3	PWP1	-0.111356	5.85395	2.35791e-07	3.26869e-07	14.9337	2997.99	11.5376	58.2911	35	65	671	83
ENSG00000136100	13	52412602	52450628	q14.3	VPS36	-0.56186	5.66114	8.18893e-51	3.24464e-50	Inf	2659.21	11.3447	51.7488	15	23	667	20
ENSG00000136104	13	50909678	51024120	q14.3	RNASEH2B	0.253212	4.31456	1.60886e-12	2.58999e-12	26.6793	1046.72	9.99632	20.3544	15	23	667	20
ENSG00000136122	13	72727749	72756198	q21.33	BORA	0.273443	2.39806	5.18898e-14	8.66166e-14	30.0775	275.875	8.07177	5.36941	15	23	667	20
ENSG00000136143	13	47745736	48037968	q14.2	SUCLA2	-0.426334	5.5647	6.5939e-33	1.70978e-32	Inf	2477.89	11.2481	48.1727	15	23	667	20
ENSG00000136146	13	48053323	48095131	q14.2	MED4	-0.0558394	5.20002	0.0349307	0.0394189	3.19329	1918.56	10.8831	37.3011	15	23	667	20
ENSG00000136147	13	49495610	49528987	q14.2	PHF11	0.105144	4.99117	0.00086099	0.00104978	6.85812	1669.85	10.674	32.4797	15	23	667	20
ENSG00000136152	13	45464898	45536630	q14.13	COG3	0.130348	5.29155	0.000133587	0.0001685	8.6884	2078.42	10.9747	40.3563	15	23	667	20
ENSG00000136159	13	48037567	48047222	q14.2	NUDT15	-0.632174	4.35582	1.8416e-46	6.56372e-46	Inf	1083.54	10.0376	21.0814	15	23	667	20
ENSG00000136193	7	29920103	29990289	p14.3	SCRN1	0	6.14847	0	0	0	4203.16	11.8322	81.4333	204	298	80	21
ENSG00000136238	7	6374523	6403977	p22.1	RAC1	-0.0498618	8.09309	0.0335089	0.0378499	3.23554	14223.9	13.7775	276.623	29	31	671	25
ENSG00000136240	7	6445953	6484242	p22.1	KDELR2	0.416426	7.89428	4.31624e-42	1.39046e-41	Inf	12446.8	13.5787	241.844	29	31	671	25
ENSG00000136243	7	23181827	23201011	p15.3	NUPL2	0	4.44738	0	0	0	1145.77	10.1294	22.3008	29	31	671	25
ENSG00000136261	7	16646131	16706523	p21.1	BZW2	0.952452	6.76775	6.96764e-45	2.41094e-44	Inf	6126.44	12.4518	118.975	581	438	212	299
ENSG00000136270	7	45100100	45112047	p13	TBRG4	0.167663	5.88848	1.61491e-12	2.59944e-12	26.6757	3079.46	11.5722	59.8834	29	45	671	25
ENSG00000136271	7	44565417	44575051	p13	DDX56	0.209263	6.56358	6.40396e-19	1.20676e-18	Inf	4917.64	12.2476	95.628	29	45	671	25
ENSG00000136279	7	44044640	44069456	p13	DBNL	0.205232	6.92266	1.66958e-17	3.0374e-17	Inf	6312.61	12.6068	122.777	29	45	671	25
ENSG00000136280	7	44999475	45076469	p13	CCM2	0.0781987	5.24838	0.000684402	0.000837578	7.08416	1970.17	10.9315	38.3446	29	45	671	25
ENSG00000136319	14	20256558	20305994	q11.2	TTC5	0.14264	4.07348	3.03064e-05	3.91762e-05	10.1474	884.269	9.75473	17.2001	11	36	671	150
ENSG00000136367	14	23520855	23556192	q11.2	ZFHX2	0.535518	3.02353	2.52454e-24	5.40614e-24	Inf	437.268	8.70094	8.50723	11	36	671	150
ENSG00000136381	15	78437431	78501456	q25.1	IREB2	-0.273639	5.96651	9.09114e-20	1.74794e-19	Inf	3278.39	11.6502	63.8056	12	16	671	525
ENSG00000136444	17	50478800	50485975	q21.33	RSAD1	0	5.85599	0	0	0	3028.97	11.5397	58.9008	1	57	4	110
ENSG00000136448	17	45051610	45109016	q21.31	NMT1	-0.239276	6.76961	2.48568e-23	5.20285e-23	Inf	5666.04	12.4537	110.179	8	51	671	433
ENSG00000136463	17	63600872	63608365	q23.3	TACO1	0.209505	4.86903	2.11883e-14	3.56978e-14	30.9622	1524.11	10.5517	29.6664	1	39	4	110
ENSG00000136485	17	63550461	63594266	q23.3	DCAF7	0.450878	7.05799	3.61965e-38	1.06011e-37	Inf	6994.49	12.7422	136.182	1	39	4	110
ENSG00000136492	17	61681266	61863521	q23.2	BRIP1	1.58951	3.24566	3.18777e-79	2.56332e-78	Inf	546.183	8.92395	10.5996	1	39	4	110
ENSG00000136504	17	49788555	49835030	q21.33	KAT7	0.158167	6.02197	9.69254e-08	1.36191e-07	15.8092	3410.12	11.7057	66.2995	1	57	4	110
ENSG00000136518	3	179562880	179588408	q26.33	ACTL6A	0.669233	5.99675	1.2409e-66	7.1386e-66	Inf	3356.25	11.6805	65.2688	37	109	671	63
ENSG00000136521	3	179604690	179627647	q26.33	NDUFB5	-0.0598332	6.25395	0.0285729	0.0324339	3.39558	3985.76	11.9378	77.449	37	109	671	63
ENSG00000136522	3	179588285	179604654	q26.33	MRPL47	0.61713	5.22743	3.64842e-74	2.54248e-73	Inf	1956.46	10.9106	38.0577	37	109	671	63
ENSG00000136628	1	219968601	220046658	q41	EPRS	0.855933	8.13525	7.99672e-93	9.17151e-92	Inf	14769.9	13.8197	287.094	45	46	21	44
ENSG00000136710	2	130338241	130342349	q21.1	CCDC115	0	6.3726	0	0	0	4324.63	12.0566	84.0752	144	302	213	301
ENSG00000136718	2	130342225	130347810	q21.1	IMP4	0	6.01704	0	0	0	3362.91	11.7008	65.4372	144	302	213	301
ENSG00000136738	10	17644125	17715914	p12.33	STAM	0.364019	5.08415	2.18201e-35	5.9838e-35	Inf	1772.02	10.7671	34.4567	47	33	671	28
ENSG00000136754	10	26746593	26861087	p12.1	ABI1	0.274602	6.13376	2.18285e-24	4.67859e-24	Inf	3661.47	11.8176	71.1906	47	33	671	28
ENSG00000136758	10	27110112	27155266	p12.1	YME1L1	0.355402	7.90026	8.4504e-26	1.86336e-25	Inf	12595.4	13.5847	244.728	47	33	671	28
ENSG00000136807	9	127785679	127790787	q34.11	CDK9	0	6.61793	0	0	0	5236.24	12.302	101.923	41	17	83	302
ENSG00000136811	9	128455186	128501292	q34.11	ODF2	0.847528	6.14797	4.03726e-91	4.46753e-90	Inf	3724.42	11.8318	72.3683	41	146	83	302
ENSG00000136813	9	111360692	111484745	q31.3	ECPAS	0.122345	7.47793	1.22455e-06	1.65724e-06	13.3104	9304.21	13.1623	180.782	407	439	214	186
ENSG00000136819	9	129827290	129835863	q34.11	C9orf78	0	6.48461	0	0	0	4643.98	12.1686	90.2962	41	17	83	302
ENSG00000136824	9	104094260	104141417	q31.1	SMC2	0.337855	5.25003	4.60833e-29	1.09796e-28	Inf	1986.4	10.9332	38.6633	41	98	83	302
ENSG00000136827	9	129812944	129824134	q34.11	TOR1A	0.0558051	5.90386	0.00596912	0.00700024	4.95479	3105.19	11.5876	60.3831	41	253	83	302
ENSG00000136868	9	113221562	113264492	q32	SLC31A1	0.218899	5.83319	3.81542e-12	6.07062e-12	25.8276	2989.04	11.5168	58.1166	108	350	215	277
ENSG00000136870	9	101398873	101410660	q31.1	ZNF189	-0.400768	5.07558	9.62462e-31	2.3858e-30	Inf	1764.97	10.7585	34.3148	41	98	83	302
ENSG00000136874	9	99906633	99970341	q31.1	STX17	0	4.60467	0	0	0	1269.05	10.287	24.6998	288	440	216	303
ENSG00000136875	9	113275343	113292905	q32	PRPF4	0.416094	5.73001	4.86345e-36	1.35294e-35	Inf	2786.98	11.4136	54.1932	147	441	217	27
ENSG00000136877	9	127794597	127814327	q34.11	FPGS	0.145989	5.92128	4.06913e-05	5.22828e-05	9.85879	3238.25	11.605	63.0339	41	17	83	302
ENSG00000136878	9	129834698	129881838	q34.11	USP20	0.131406	5.19476	1.90185e-09	2.80405e-09	19.6922	1900.34	10.8779	36.9593	41	17	83	302
ENSG00000136891	9	100302077	100352939	q31.1	TEX10	-0.247829	4.42207	7.43566e-19	1.39844e-18	Inf	1116.76	10.1041	21.7243	145	442	218	304
ENSG00000136897	9	101387633	101398614	q31.1	MRPL50	-0.111864	5.28628	4.42067e-05	5.67392e-05	9.77699	2037.82	10.9695	39.6395	41	98	83	302
ENSG00000136925	9	97600080	97633575	q22.33	TSTD2	-0.18582	3.51268	1.7456e-06	2.35183e-06	12.9603	603.781	9.19225	11.7412	41	98	83	302
ENSG00000136930	9	124353466	124415444	q33.3	PSMB7	0.236845	6.60628	1.81591e-20	3.55182e-20	Inf	5071.28	12.2903	98.6106	41	17	83	302
ENSG00000136933	9	125200542	125234158	q33.3	RABEPK	0.635658	4.83829	7.57625e-71	4.83044e-70	Inf	1494.09	10.5209	29.0717	41	180	83	302
ENSG00000136935	9	124878357	124948492	q33.3	GOLGA1	0.40695	5.36056	1.0283e-46	3.6877e-46	Inf	2142.17	11.0438	41.6731	41	180	83	302
ENSG00000136937	9	97633626	97673748	q22.33	NCBP1	0.514338	5.70096	1.05535e-58	5.04627e-58	Inf	2713.56	11.3845	52.7489	41	98	83	302
ENSG00000136938	9	97983361	98015943	q22.33	ANP32B	0	6.85219	0	0	0	6084.01	12.5363	118.209	214	171	219	113
ENSG00000136940	9	122798389	122828631	q33.2	PDCL	-0.0584317	4.83422	0.0140697	0.0162124	4.10563	1483.79	10.5169	28.8407	41	17	83	302
ENSG00000136942	9	124857880	124861981	q33.3	RPL35	-0.138164	8.92544	5.39486e-07	7.39443e-07	14.1174	25462.4	14.61	494.213	43	10	673	54
ENSG00000136950	9	124862130	124877733	q33.3	ARPC5L	0.44418	5.59154	8.93717e-49	3.35381e-48	Inf	2513.59	11.275	48.8915	41	17	83	302
ENSG00000136986	8	123013164	123042423	q24.13	DERL1	0.213728	6.852	9.15628e-14	1.51982e-13	29.515	6042.65	12.5362	117.564	14	105	668	305
ENSG00000137040	9	6011043	6015625	p24.1	RANBP6	-0.173362	5.98417	9.68373e-07	1.31534e-06	13.5414	3347.78	11.6679	65.0957	48	272	671	58
ENSG00000137055	9	26904083	26947463	p21.2	PLAA	0.277977	5.40398	8.59343e-23	1.77561e-22	Inf	2209.6	11.0873	42.9736	48	42	671	58
ENSG00000137073	9	33921693	34048949	p13.3	UBAP2	0.521361	5.5179	4.79025e-57	2.20178e-56	Inf	2393.44	11.2013	46.5456	48	42	671	58
ENSG00000137074	9	32972606	33025168	p21.1	APTX	0.584126	4.91334	4.63332e-68	2.77577e-67	Inf	1572.58	10.5961	30.5836	48	42	671	58
ENSG00000137076	9	35696948	35732395	p13.3	TLN1	-0.730752	8.2429	2.90592e-107	4.9251e-106	Inf	15705.8	13.9274	305.365	48	42	671	58
ENSG00000137078	9	35649295	35650950	p13.3	SIT1	-0.830259	1.50514	6.66349e-29	1.58136e-28	Inf	156.411	7.1649	3.04421	38	86	71	80
ENSG00000137098	9	35808045	35812272	p13.3	SPAG8	-0.375864	1.53618	2.16953e-09	3.19416e-09	19.5619	161.571	7.19977	3.13925	48	42	669	58
ENSG00000137100	9	34613545	34620523	p13.3	DCTN3	0	5.91573	0	0	0	3134.03	11.5994	60.9218	48	42	671	58
ENSG00000137106	9	37422666	37436990	p13.2	GRHPR	-0.0935477	6.5379	3.74474e-05	4.82004e-05	9.9401	4829.83	12.2219	93.9006	48	42	671	58
ENSG00000137133	9	35812960	35815354	p13.3	HINT2	0	5.48034	0	0	0	2338.27	11.1637	45.4608	48	886	671	58
ENSG00000137145	9	19230435	19373545	p22.1	DENND4C	-0.168108	6.01683	1.19624e-09	1.77529e-09	20.1493	3376.68	11.7006	65.6799	48	160	671	58
ENSG00000137161	6	42929192	42939287	p21.1	CNPY3	0.492894	6.38136	1.538e-52	6.36939e-52	Inf	4357.68	12.0653	84.6842	34	32	5	201
ENSG00000137200	6	37433219	37482827	p21.2	CMTR1	0.164977	5.89958	3.51783e-14	5.89797e-14	30.462	3098.58	11.5833	60.258	34	132	5	201
ENSG00000137207	6	43511827	43516990	p21.1	YIPF3	0.228931	7.73481	3.4111e-26	7.60743e-26	Inf	11052.3	13.4192	214.855	34	32	5	201
ENSG00000137210	6	10747759	10852753	p24.2	TMEM14B	0.409707	5.34317	2.23027e-29	5.35249e-29	Inf	2136.35	11.0264	41.5327	535	443	220	196
ENSG00000137216	6	44126914	44155519	p21.1	TMEM63B	1.02157	6.3708	7.73961e-104	1.20975e-102	Inf	4370.69	12.0548	84.9579	34	32	5	201
ENSG00000137221	6	43477523	43506556	p21.1	TJAP1	-0.19316	4.91745	2.37587e-18	4.41329e-18	Inf	1566.28	10.6002	30.4749	34	32	5	201
ENSG00000137265	6	391739	411447	p25.3	IRF4	-1.42855	1.87912	1.78176e-63	9.51281e-63	Inf	204.294	7.5471	3.97678	230	149	47	159
ENSG00000137288	6	33694293	33711727	p21.31	UQCC2	0.846167	5.38176	6.02972e-86	5.69675e-85	Inf	2187.52	11.065	42.5402	34	257	5	201
ENSG00000137364	6	18128311	18155074	p22.3	TPMT	0.761872	5.18124	2.20903e-44	7.54804e-44	Inf	1993.61	10.8643	38.7013	242	190	161	49
ENSG00000137409	6	36968141	36986298	p21.2	MTCH1	-0.224945	7.42696	3.28845e-23	6.8643e-23	Inf	8937.82	13.1113	173.763	34	132	5	201
ENSG00000137413	6	42050513	42087461	p21.1	TAF8	-0.282711	4.79497	9.95507e-24	2.10135e-23	Inf	1443.21	10.4776	28.0935	34	32	5	201
ENSG00000137414	6	17600355	17611719	p22.3	FAM8A1	-0.286199	6.45227	3.87322e-14	6.48778e-14	30.3669	4684.24	12.1363	91.1091	274	444	221	306
ENSG00000137478	11	72836745	73142261	q13.4	FCHSD2	0.20843	5.58914	3.44804e-08	4.90438e-08	16.8306	2561.08	11.2726	49.8345	200	53	14	144
ENSG00000137491	11	75100563	75206549	q13.4	SLCO2B1	-0.137163	5.33379	2.28652e-05	2.96923e-05	10.4246	2102.05	11.017	40.8637	142	134	222	381
ENSG00000137492	11	76349956	76380971	q13.5	THAP12	-0.528366	5.53709	5.09596e-31	1.26995e-30	Inf	2509.86	11.2205	48.8313	200	88	14	144
ENSG00000137494	11	83193739	83260694	q14.1	ANKRD42	1.06911	4.4109	9.64807e-72	6.28754e-71	Inf	1144.79	10.0928	22.2958	352	54	10	131
ENSG00000137500	11	83259097	83286407	q14.1	CCDC90B	-0.296067	5.02003	4.19471e-19	7.93219e-19	Inf	1705.11	10.7029	33.1721	352	54	10	131
ENSG00000137502	11	82973133	83071923	q14.1	RAB30	0.622191	6.2967	1.35425e-14	2.29256e-14	31.4089	4621.61	11.9805	90.0255	352	54	10	131
ENSG00000137504	11	85659708	85682908	q14.1	CREBZF	0.163214	6.03581	5.48294e-06	7.2774e-06	11.8307	3480.52	11.7196	67.7294	352	54	10	131
ENSG00000137509	11	82823502	82970584	q14.1	PRCP	0.156807	7.05678	0.000241607	0.000301597	8.10612	7177.31	12.741	139.582	352	54	10	131
ENSG00000137513	11	78435961	78574874	q14.1	NARS2	0.472723	3.96442	1.08047e-16	1.93142e-16	36.0437	886.944	9.64524	17.2661	200	88	14	144
ENSG00000137522	11	71928701	71997597	q13.4	RNF121	0.275798	4.48829	3.35254e-14	5.62279e-14	30.5103	1187	10.1704	23.1006	200	53	14	144
ENSG00000137547	8	54135210	54147901	q11.23	MRPL15	0.222892	5.41233	2.20508e-14	3.71293e-14	30.9257	2225.78	11.0956	43.268	14	67	671	174
ENSG00000137563	8	63015079	63039171	q12.3	GGH	0	3.35466	0	0	0	663.008	9.03246	12.8912	550	445	223	307
ENSG00000137574	8	55773142	55825448	q12.1	TGS1	0.0740022	4.69509	0.00794489	0.00926925	4.67174	1353.33	10.3775	26.3201	14	67	671	174
ENSG00000137628	4	168216293	168318807	q32.3	DDX60	0.752634	5.74274	4.40721e-40	1.35637e-39	Inf	2919.79	11.4263	56.7511	391	360	678	193
ENSG00000137656	11	116748170	116772988	q23.3	BUD13	-0.41842	4.01835	2.66244e-34	7.11787e-34	Inf	847.954	9.69947	16.5035	22	5	661	131
ENSG00000137692	11	103062076	103092215	q22.3	DCUN1D5	0.383069	4.66722	1.57375e-25	3.45337e-25	Inf	1342.27	10.3496	26.12	22	894	661	131
ENSG00000137693	11	102110461	102233423	q22.1	YAP1	-1.06931	6.71603	1.0695e-90	1.16654e-89	Inf	5573.55	12.4001	108.411	22	5	661	131
ENSG00000137700	11	119024114	119030906	q23.3	SLC37A4	-0.0987756	5.08386	0.00100505	0.00122142	6.70652	1776.15	10.7668	34.5736	22	5	661	131
ENSG00000137713	11	111726908	111766427	q23.1	PPP2R1B	-1.16056	4.91061	4.84404e-74	3.35788e-73	Inf	1619.62	10.5933	31.5515	22	908	661	131
ENSG00000137720	11	111878935	111885975	q23.1	C11orf1	-0.214493	4.4152	3.81815e-08	5.42388e-08	16.7299	1132.97	10.0971	22.0306	22	5	661	131
ENSG00000137760	11	107502726	107565746	q22.3	ALKBH8	0.181414	3.98913	3.01797e-07	4.17053e-07	14.6901	839.454	9.67016	16.3238	22	5	661	131
ENSG00000137764	15	67542709	67807123	q23	MAP2K5	0	4.59224	0	0	0	1273.23	10.2745	24.7706	12	16	671	525
ENSG00000137770	15	44427234	44529038	q15.3	CTDSPL2	0.214652	5.33565	2.12237e-14	3.57532e-14	30.9622	2105.36	11.0189	40.9998	12	12	671	525
ENSG00000137776	15	58879045	58933653	q22.1	SLTM	0.27292	7.02402	2.36307e-20	4.6071e-20	Inf	6813.34	12.7082	132.46	12	145	671	525
ENSG00000137802	15	41774434	41827855	q15.1	MAPKBP1	-0.47034	4.79453	9.1866e-60	4.49516e-59	Inf	1439.5	10.4771	28.0094	12	12	671	525
ENSG00000137804	15	41332694	41381050	q15.1	NUSAP1	2.2235	4.15171	1.61219e-143	1.16674e-141	Inf	946.596	9.83308	18.4208	20	9	665	208
ENSG00000137806	15	41387349	41402519	q15.1	NDUFAF1	0.103064	4.6356	0.000534501	0.000657017	7.32714	1296.91	10.318	25.2391	12	12	671	525
ENSG00000137807	15	69414246	69448427	q23	KIF23	1.80645	3.27864	1.04362e-114	2.28869e-113	Inf	519.39	8.95726	10.1064	20	9	665	208
ENSG00000137812	15	40594020	40664342	q15.1	KNL1	1.99478	2.18167	8.32669e-133	3.78995e-131	Inf	241.748	7.85337	4.70307	20	9	665	208
ENSG00000137814	15	42548810	42569994	q15.2	HAUS2	-0.35308	4.52342	1.46808e-28	3.45737e-28	Inf	1201.27	10.2056	23.3715	12	12	671	525
ENSG00000137815	15	41408408	41483563	q15.1	RTF1	0.341627	6.61439	3.027e-32	7.73531e-32	Inf	5111.64	12.2985	99.4714	12	12	671	525
ENSG00000137821	15	70853239	71053657	q23	LRRC49	0.282661	2.54979	5.75267e-06	7.62981e-06	11.7834	343.333	8.22414	6.68165	206	446	224	308
ENSG00000137822	15	43369221	43409771	q15.3	TUBGCP4	-0.14587	3.82286	1.73127e-05	2.25691e-05	10.6989	742.504	9.50345	14.4448	12	911	671	525
ENSG00000137824	15	40735884	40755851	q15.1	RMDN3	0.106232	6.03292	0.000153222	0.000192913	8.55308	3419.4	11.7167	66.4787	12	12	671	525
ENSG00000137876	15	55180806	55197067	q21.3	RSL24D1	-0.574729	7.24145	4.43677e-53	1.86139e-52	Inf	7934.67	12.9257	154.311	12	145	671	525
ENSG00000137942	1	93448131	93554661	p22.1	FNBP1L	0.561558	7.42217	2.98264e-40	9.22058e-40	Inf	9097.01	13.1065	176.963	7	93	7	242
ENSG00000137947	1	88852932	88891944	p22.2	GTF2B	-0.0599358	4.56172	0.0330431	0.0373353	3.24977	1230.81	10.244	23.9527	7	93	7	242
ENSG00000137965	1	78649796	78664078	p31.1	IFI44	0	4.94577	0	0	0	1653.03	10.6285	32.1428	391	69	678	193
ENSG00000137992	1	100186919	100249834	p21.2	DBT	-0.0730894	5.2213	0.0172677	0.0198328	3.90039	1950.6	10.9044	37.9593	7	130	7	242
ENSG00000137996	1	100266207	100292769	p21.2	RTCA	0.230381	4.96723	3.15219e-13	5.16175e-13	28.2924	1638.99	10.6501	31.8786	7	130	7	242
ENSG00000138029	2	26243170	26290468	p23.3	HADHB	-0.0841379	7.18289	0.000311774	0.000387582	7.8552	7548.91	12.8671	146.703	565	447	225	309
ENSG00000138107	10	102461881	102502711	q24.32	ACTR1A	0.11221	6.88596	4.38517e-07	6.02764e-07	14.3217	6142.54	12.5701	119.455	26	14	671	140
ENSG00000138138	10	87751512	87841343	q23.31	ATAD1	0.0741292	6.32598	0.0386605	0.0434822	3.09095	4235.85	12.0099	82.3597	26	35	671	140
ENSG00000138160	10	92593286	92655395	q23.33	KIF11	1.96398	3.99783	7.32974e-156	9.73309e-154	Inf	844.643	9.67886	16.4349	20	9	665	208
ENSG00000138162	10	121989174	122254545	q26.13	TACC2	0	6.24169	0	0	0	4240.4	11.9256	82.36	26	89	671	140
ENSG00000138182	10	89701610	89774939	q23.31	KIF20B	0.590998	4.05774	6.29875e-50	2.43245e-49	Inf	872.154	9.73895	16.9675	20	14	665	208
ENSG00000138246	3	132417526	132539032	q22.1	DNAJC13	0.196703	6.59622	5.94292e-14	9.90533e-14	29.9433	5038.86	12.2803	98.0123	103	72	671	207
ENSG00000138279	10	73375101	73414076	q22.2	ANXA7	0.0641375	7.38903	0.0318768	0.0360598	3.28585	8811.3	13.0733	171.31	26	35	671	140
ENSG00000138286	10	73168166	73244504	q22.2	FAM149B1	0.152656	4.97873	8.76244e-08	1.23289e-07	15.9087	1653.67	10.6616	32.151	26	35	671	140
ENSG00000138326	10	78033732	78056813	q22.3	RPS24	0	9.57384	0	0	0	39963.3	15.2584	775.842	43	10	673	54
ENSG00000138381	2	189661385	189670831	q32.2	ASNSD1	-0.449346	5.92731	1.22257e-44	4.2082e-44	Inf	3179.92	11.611	61.8605	507	448	226	310
ENSG00000138385	2	169791933	169812064	q31.1	SSB	-0.225583	6.8992	2.3826e-19	4.53104e-19	Inf	6198.25	12.5834	120.559	74	122	139	34
ENSG00000138398	2	169584340	169641406	q31.1	PPIG	0.141854	6.6547	1.86253e-07	2.58991e-07	15.1665	5256.06	12.3388	102.151	74	122	139	34
ENSG00000138411	2	196189099	196593692	q32.3	HECW2	0.431514	4.17242	2.03347e-11	3.17502e-11	24.1731	996.789	9.85374	19.3949	65	258	138	231
ENSG00000138433	2	174348022	174395715	q31.1	CIR1	0.0742648	5.52969	0.01158	0.0134044	4.29868	2411.08	11.2131	46.8869	74	122	139	34
ENSG00000138449	2	189560579	189583758	q32.2	SLC40A1	0	8.63289	0	0	0	29193	14.3173	566.384	351	697	227	311
ENSG00000138495	3	119654513	119677454	q13.33	COX17	0.681651	4.65303	3.60034e-48	1.3355e-47	Inf	1333.96	10.3354	25.94	406	234	228	29
ENSG00000138592	15	50424380	50514419	q21.2	USP8	0.0766426	6.16142	0.0035872	0.00425165	5.45619	3740.08	11.8453	72.7911	12	145	671	525
ENSG00000138593	15	48988476	49046563	q21.1	SECISBP2L	-0.619109	6.39719	7.14357e-47	2.57268e-46	Inf	4483.54	12.0812	87.1815	12	145	671	525
ENSG00000138594	15	51829628	51947295	q21.2	TMOD3	0.337052	6.24044	7.51513e-27	1.69694e-26	Inf	3956.21	11.9243	76.9861	12	368	671	525
ENSG00000138600	15	50702266	50765808	q21.2	SPPL2A	0.140502	6.28366	9.49903e-07	1.29086e-06	13.5602	4075.66	11.9676	79.263	12	12	671	525
ENSG00000138614	15	65578753	65611289	q22.31	INTS14	0.556656	5.75133	1.72548e-52	7.13357e-52	Inf	2842.28	11.4349	55.2779	12	16	671	525
ENSG00000138617	15	65234460	65300618	q22.31	PARP16	0.151239	4.16279	2.3224e-07	3.22008e-07	14.9487	936.808	9.84426	18.2226	12	16	671	525
ENSG00000138621	15	75023555	75117462	q24.2	PPCDC	0.582566	3.57917	1.03675e-47	3.80862e-47	Inf	629.698	9.25902	12.2641	12	16	671	525
ENSG00000138629	15	74445977	74461182	q24.1	UBL7	0.117417	5.71904	4.11552e-08	5.84e-08	16.6559	2732.21	11.4026	53.149	12	16	671	525
ENSG00000138646	4	88457117	88506163	q22.1	HERC5	-0.893281	2.6306	3.11513e-34	8.31582e-34	Inf	352.271	8.3053	6.83872	391	69	678	193
ENSG00000138663	4	83034447	83075818	q21.22	COPS4	0.0436328	5.40248	0.0389594	0.0438081	3.08314	2195.15	11.0858	42.6724	134	126	44	158
ENSG00000138750	4	76114659	76148515	q21.1	NUP54	-0.278855	5.32163	3.64689e-32	9.2915e-32	Inf	2075.13	11.0049	40.3377	134	126	44	158
ENSG00000138757	4	75642782	75724525	q21.1	G3BP2	0.261086	7.24866	3.30879e-23	6.90477e-23	Inf	7927.31	12.9329	153.99	134	126	44	158
ENSG00000138768	4	75724593	75814286	q21.1	USO1	0	6.86591	0	0	0	6100.47	12.5501	118.524	112	698	229	312
ENSG00000138778	4	103105806	103198409	q24	CENPE	1.55119	3.36237	1.24914e-126	4.37773e-125	Inf	542.314	9.04141	10.5513	20	9	665	208
ENSG00000138785	4	105682627	105895986	q24	INTS12	0.797004	5.63369	8.88163e-84	7.96485e-83	Inf	2602.31	11.3172	50.6446	254	449	230	313
ENSG00000138802	4	109433772	109540896	q25	SEC24B	0.0868304	5.83189	7.735e-05	9.83799e-05	9.22658	2958.23	11.5155	57.5182	80	103	231	46
ENSG00000138867	22	24540423	24555935	q11.23	GUCD1	0.129265	7.16538	3.32817e-05	4.29492e-05	10.0554	7551.39	12.8496	146.913	18	25	666	84
ENSG00000138942	22	31160183	31207019	q12.2	RNF185	-0.117852	5.46853	1.37634e-06	1.86058e-06	13.1946	2305.4	11.1519	44.8363	18	2	666	84
ENSG00000139131	12	32727490	32755902	p11.21	YARS2	0.289078	4.08671	8.98755e-24	1.89906e-23	Inf	884.924	9.76801	17.2105	170	699	232	314
ENSG00000139163	12	22625075	22690665	p12.1	ETNK1	0.826778	6.89633	4.12201e-58	1.94783e-57	Inf	6389.77	12.5805	124.091	427	450	233	315
ENSG00000139168	12	42312078	42326118	q12	ZCRB1	0.155688	6.44238	2.11908e-07	2.94211e-07	15.039	4548.96	12.1264	88.4373	275	700	234	316
ENSG00000139180	12	4649095	4694317	p13.32	NDUFA9	0.285023	5.06342	1.10655e-19	2.12248e-19	Inf	1749.1	10.7464	34.0085	76	179	671	149
ENSG00000139193	12	6444867	6451718	p13.31	CD27	0	2.07746	0	0	0	226.348	7.7481	4.40521	173	451	235	317
ENSG00000139194	12	7123684	7128942	p13.31	RBP5	0	3.09892	0	0	0	585.128	8.77559	11.3351	658	452	236	318
ENSG00000139197	12	7188685	7218574	p13.31	PEX5	-0.268359	5.67359	2.04781e-16	3.64039e-16	35.6382	2669.31	11.3571	51.9082	76	83	671	149
ENSG00000139329	12	91102629	91111831	q21.33	LUM	0.283884	10.3339	6.44215e-07	8.81237e-07	13.9419	70858.9	16.0185	1375.41	39	354	87	484
ENSG00000139343	12	95858928	95903828	q23.1	SNRPF	0.639665	4.98877	1.1555e-64	6.3351e-64	Inf	1661.92	10.6716	32.3086	68	192	88	92
ENSG00000139351	12	101728648	101739472	q23.2	SYCP3	0	0.195569	0	0	0	66.4141	5.82263	1.28942	663	453	237	320
ENSG00000139370	12	128793191	128823983	q24.33	SLC15A4	-0.346641	4.9385	3.35053e-41	1.06001e-40	Inf	1590.77	10.6213	30.9464	35	156	671	83
ENSG00000139372	12	103965804	103988874	q23.3	TDG	0.217185	4.43312	4.62401e-15	7.93173e-15	32.4741	1126	10.1151	21.9	35	65	671	83
ENSG00000139405	12	113185526	113192368	q24.13	RITA1	0.537652	5.12439	2.52422e-65	1.40421e-64	Inf	1815.48	10.8074	35.3095	35	61	671	83
ENSG00000139410	12	113422237	113438276	q24.13	SDSL	1.15391	4.48557	1.53449e-96	1.95684e-95	Inf	1184.93	10.1676	23.0539	35	65	671	83
ENSG00000139428	12	109553737	109573874	q24.11	MMAB	-0.374456	4.92299	2.89225e-29	6.92169e-29	Inf	1586.18	10.6058	30.8338	580	701	238	321
ENSG00000139436	12	109929792	109996389	q24.11	GIT2	-0.127773	4.75799	2.61898e-10	3.96145e-10	21.6492	1400.7	10.4406	27.2479	35	65	671	83
ENSG00000139496	13	25301524	25349800	q12.13	NUP58	0.537052	6.20326	2.36942e-41	7.51096e-41	Inf	3939.13	11.8871	76.5636	15	50	667	20
ENSG00000139505	13	25246201	25288009	q12.13	MTMR6	0	5.2867	0	0	0	2071.33	10.9699	40.2541	15	50	667	20
ENSG00000139517	13	27545911	27620404	q12.2	LNX2	1.02455	5.12989	1.61914e-75	1.16827e-74	Inf	1887.13	10.8129	36.6697	15	50	672	20
ENSG00000139651	12	53180700	53195141	q13.13	ZNF740	0.0726937	6.10467	0.00740394	0.00864719	4.74184	3592.58	11.7885	69.8768	533	703	239	323
ENSG00000139668	13	51584455	51767707	q14.3	WDFY2	-0.461279	4.8427	3.73989e-26	8.333e-26	Inf	1526.75	10.5253	29.7227	15	23	667	20
ENSG00000139684	13	46771256	46797232	q14.2	ESD	-0.80462	6.88287	8.1719e-80	6.70522e-79	Inf	6198.91	12.567	120.412	15	23	667	20
ENSG00000139687	13	48303726	48599436	q14.2	RB1	0.284665	6.43005	5.12029e-13	8.34021e-13	27.8125	4568.57	12.114	88.8525	15	23	667	20
ENSG00000139697	12	123289109	123364843	q24.31	SBNO1	0.0930479	6.10726	8.81039e-05	0.000111783	9.09884	3584.61	11.7911	69.74	35	61	669	67
ENSG00000139718	12	121804180	121832584	q24.31	SETD1B	0.106257	5.92506	3.88541e-05	4.998e-05	9.90384	3165.28	11.6088	61.5934	35	94	671	83
ENSG00000139726	12	122752774	122771064	q24.31	DENR	0.212142	6.60412	5.75657e-17	1.03375e-16	36.7368	5064.71	12.2882	98.5397	35	61	671	83
ENSG00000139734	13	59665583	60163987	q21.2	DIAPH3	1.39491	2.9139	4.5663e-80	3.77456e-79	Inf	412.718	8.59068	8.00531	20	9	665	208
ENSG00000139746	13	79311824	79406477	q31.1	RBM26	0	6.31533	0	0	0	4163.7	11.9993	80.9368	15	27	667	20
ENSG00000139826	13	108218379	108234255	q33.3	ABHD13	-0.290876	4.9474	1.84968e-22	3.79426e-22	Inf	1610.88	10.6302	31.3238	15	27	667	20
ENSG00000139835	13	113324164	113364148	q34	GRTP1	0.900663	4.35075	8.28578e-61	4.15121e-60	Inf	1096.8	10.0325	21.3393	15	27	667	20
ENSG00000139842	13	113208193	113267108	q34	CUL4A	0.292102	6.74962	6.80055e-26	1.50368e-25	Inf	5618.65	12.4337	109.235	15	27	667	20
ENSG00000139921	14	51240162	51257546	q22.1	TMX1	0.218149	6.46978	1.49572e-10	2.27837e-10	22.2024	4667.69	12.1538	90.8215	11	28	671	150
ENSG00000139974	14	60981114	61083733	q23.1	SLC38A6	0.575569	2.89475	2.79699e-39	8.43762e-39	Inf	391.957	8.57164	7.62536	11	28	671	150
ENSG00000139977	14	57390544	57415917	q22.3	NAA30	-0.0939256	5.58697	0.000915751	0.00111533	6.79749	2517.54	11.2704	48.9491	11	28	671	150
ENSG00000139990	14	69050881	69153150	q24.1	DCAF5	0.119588	6.35668	1.06961e-06	1.45067e-06	13.4435	4265.06	12.0406	82.9535	11	15	671	150
ENSG00000140006	14	63597039	63641861	q23.2	WDR89	0.299515	3.82863	2.97931e-17	5.39302e-17	Inf	746.918	9.50924	14.5295	11	28	671	150
ENSG00000140104	14	104985775	105010482	q32.33	CLBA1	0.88402	4.79534	1.08689e-92	1.24361e-91	Inf	1455.47	10.4779	28.2897	11	63	671	150
ENSG00000140153	14	102139503	102224847	q32.31	WDR20	0.152991	4.92131	3.48732e-12	5.55652e-12	25.916	1570.19	10.6041	30.5651	11	63	671	150
ENSG00000140157	15	22838641	22868384	q11.2	NIPA2	0.256217	5.19487	7.95699e-17	1.42625e-16	36.7368	1918.02	10.878	37.2954	12	12	671	525
ENSG00000140254	15	45117367	45129938	q21.1	DUOXA1	-1.17702	0.54568	2.36942e-22	4.85352e-22	Inf	104.185	6.17771	2.02556	345	319	240	22
ENSG00000140259	15	43804492	43824802	q15.3	MFAP1	0.172508	5.75954	5.95486e-10	8.90031e-10	20.8398	2826.98	11.4431	55.0013	12	12	671	525
ENSG00000140262	15	56918623	57299281	q21.3	TCF12	0.234783	7.5462	1.14915e-18	2.14867e-18	Inf	9743.81	13.2305	189.577	12	16	671	525
ENSG00000140265	15	43358172	43371025	q15.3	ZSCAN29	0.0692178	5.10346	0.00718493	0.00839615	4.77155	1789.91	10.7865	34.825	12	12	671	525
ENSG00000140279	15	45092650	45114344	q21.1	DUOX2	-2.01342	-0.60497	1.6634e-52	6.87886e-52	Inf	44.6429	4.96448	0.867211	345	319	240	22
ENSG00000140280	15	51723011	51751585	q21.2	LYSMD2	-0.34555	2.33459	7.56552e-10	1.12785e-09	20.6029	277.224	8.00727	5.38589	290	454	241	324
ENSG00000140307	15	59638062	59657541	q22.2	GTF2A2	0.0759755	5.22737	0.0058824	0.00690303	4.96887	1957.85	10.9105	38.0789	12	12	671	525
ENSG00000140319	15	40035739	40039188	q15.1	SRP14	0.0550021	8.59205	0.0250878	0.0285652	3.52659	20118.1	14.2765	391.165	12	12	671	525
ENSG00000140326	15	42723544	42737128	q15.2	CDAN1	0.126774	4.78387	3.18502e-06	4.25788e-06	12.3667	1434.54	10.4665	27.9194	12	12	671	525
ENSG00000140365	15	75335891	75343224	q24.2	COMMD4	0.349541	5.9629	6.36649e-34	1.68925e-33	Inf	3252.41	11.6466	63.2755	12	16	671	525
ENSG00000140382	15	77420412	77485607	q24.3	HMG20A	0.131556	4.6074	0.000159223	0.000200295	8.51552	1287.27	10.2897	25.0381	12	16	671	525
ENSG00000140395	15	78277835	78299794	q25.1	WDR61	0.120419	6.06186	9.62929e-05	0.000122033	9.01109	3516.06	11.7457	68.3951	12	16	671	525
ENSG00000140396	8	70109762	70403805	q13.3	NCOA2	0.557131	7.07048	1.19366e-45	4.19245e-45	Inf	7092.38	12.7547	138.09	14	67	671	174
ENSG00000140455	15	63504511	63594640	q22.31	USP3	0.50201	5.40404	2.61077e-36	7.32332e-36	Inf	2245.94	11.0873	43.6896	12	16	671	525
ENSG00000140463	15	72686179	72738476	q24.1	BBS4	0.605546	4.81894	9.03424e-52	3.6669e-51	Inf	1486.53	10.5016	28.9324	12	16	671	525
ENSG00000140497	15	74843730	74873365	q24.1	SCAMP2	0.207307	7.06126	2.7208e-18	5.04818e-18	Inf	6941.41	12.7455	135.03	12	16	671	525
ENSG00000140598	15	82130230	82262763	q25.2	EFL1	0.671317	5.04437	1.47667e-70	9.31706e-70	Inf	1724.8	10.7273	33.5661	12	16	671	525
ENSG00000140632	16	4803203	4847342	p13.3	GLYR1	0.609593	7.07615	3.12143e-111	6.00792e-110	Inf	6983.61	12.7604	135.821	21	13	671	62
ENSG00000140678	16	31355134	31382997	p11.2	ITGAX	0.595291	4.22332	2.02252e-33	5.31096e-33	Inf	983.898	9.9049	19.1226	59	226	242	40
ENSG00000140688	16	31489471	31509309	p11.2	C16orf58	0.557938	6.06211	9.68199e-64	5.19989e-63	Inf	3491.74	11.7459	67.8914	21	38	671	62
ENSG00000140691	16	31458080	31467166	p11.2	ARMC5	0.109762	4.68377	8.68376e-05	0.000110195	9.11315	1342.57	10.3662	26.1158	21	38	671	62
ENSG00000140694	16	14435701	14632728	p13.12	PARN	1.11166	6.83135	1.958e-166	4.57099e-164	Inf	5909.55	12.5155	114.938	21	13	671	62
ENSG00000140740	16	21952660	21983660	p12.2	UQCRC2	-0.329613	7.71667	2.03614e-21	4.08244e-21	Inf	11026.2	13.401	214.317	21	110	677	62
ENSG00000140749	16	21639537	21652660	p12.2	IGSF6	0.229185	3.48124	9.0577e-06	1.19291e-05	11.3365	596.587	9.16065	11.6033	399	695	243	297
ENSG00000140829	16	72093562	72112912	q22.2	DHX38	-0.664913	5.56869	1.80076e-99	2.4823e-98	Inf	2465.67	11.2521	47.9466	10	7	671	67
ENSG00000140832	16	71626161	71642114	q22.2	MARVELD3	1.11611	4.66563	5.89792e-53	2.46867e-52	Inf	1386.63	10.348	26.9418	10	7	671	67
ENSG00000140854	16	57735730	57757250	q21	KATNB1	-0.351134	4.46033	9.88246e-34	2.61258e-33	Inf	1146.42	10.1424	22.2909	10	66	671	67
ENSG00000140941	16	87383995	87404779	q24.2	MAP1LC3B	-0.654923	6.36447	4.25646e-84	3.84329e-83	Inf	4286.43	12.0484	83.3935	10	7	671	67
ENSG00000140943	16	84053761	84116906	q24.1	MBTPS1	-0.0708765	7.52712	0.00813643	0.00948583	4.64842	9645.14	13.2115	187.673	10	882	671	67
ENSG00000140948	16	87406246	87492045	q24.2	ZCCHC14	-0.19444	5.4706	6.62169e-15	1.13048e-14	32.1118	2306.36	11.154	44.8784	10	7	671	67
ENSG00000140968	16	85898803	85922609	q24.1	IRF8	-0.260776	4.06507	3.99624e-08	5.67242e-08	16.6851	958.791	9.74628	18.6275	85	244	154	246
ENSG00000140983	16	668086	674174	p13.3	RHOT2	0.600556	6.78917	6.21613e-87	6.04652e-86	Inf	5748.99	12.4733	111.799	21	13	671	62
ENSG00000140988	16	1962052	1964860	p13.3	RPS2	0.257029	10.326	8.40652e-12	1.32487e-11	25.0471	68362.9	16.0106	1324.57	43	10	673	54
ENSG00000140990	16	1959508	1961975	p13.3	NDUFB10	0.365894	6.98853	1.21953e-43	4.08788e-43	Inf	6600.72	12.6727	128.338	21	13	671	62
ENSG00000140992	16	2537964	2603188	p13.3	PDPK1	0.361078	5.60514	5.95503e-41	1.87499e-40	Inf	2533.63	11.2886	49.2748	21	895	671	62
ENSG00000141002	16	89873570	89913627	q24.3	TCF25	-0.241429	6.4383	3.50434e-27	7.96636e-27	Inf	4500.15	12.1223	87.5172	10	7	671	67
ENSG00000141026	17	17476986	17493226	p11.2	MED9	-0.202283	4.42366	2.92859e-09	4.2938e-09	19.2661	1132.86	10.1056	22.0106	5	1	662	6
ENSG00000141027	17	16029157	16218185	p11.2	NCOR1	0.169167	7.7489	0.000181291	0.000227521	8.38804	11624.6	13.4333	226.057	5	1	662	6
ENSG00000141030	17	17246820	17281293	p11.2	COPS3	0	5.36213	0	0	0	2176.36	11.0454	42.2775	5	1	662	6
ENSG00000141034	17	18039292	18068404	p11.2	GID4	-0.626381	4.24105	4.97621e-52	2.03347e-51	Inf	999.173	9.92267	19.4202	5	1	662	6
ENSG00000141040	17	16551387	16569206	p11.2	ZNF287	0	2.76071	0	0	0	366.797	8.43647	7.14277	5	1	662	6
ENSG00000141076	16	69131291	69231130	q22.1	UTP4	-0.51542	4.81566	6.63194e-58	3.11759e-57	Inf	1468.14	10.4983	28.5537	10	7	671	67
ENSG00000141084	16	67723066	67806652	q22.1	RANBP10	-0.208437	5.01909	1.51476e-18	2.82351e-18	Inf	1684.03	10.702	32.7624	10	7	671	67
ENSG00000141098	16	67674531	67719421	q22.1	GFOD2	0	4.85907	0	0	0	1512.94	10.5418	29.4479	10	7	671	67
ENSG00000141101	16	69741867	69754940	q22.1	NOB1	-0.789981	5.22487	4.949e-113	1.02331e-111	Inf	1942.97	10.908	37.7723	10	7	671	67
ENSG00000141127	17	18840085	18931287	p11.2	PRPSAP2	0.24641	4.4346	6.0566e-11	9.33879e-11	23.0943	1152.65	10.1166	22.3996	5	1	662	6
ENSG00000141198	17	54899387	54961956	q22	TOM1L1	1.06068	5.61551	2.34867e-73	1.60125e-72	Inf	2634.78	11.299	51.2046	380	299	244	51
ENSG00000141219	17	73232233	73248947	q25.1	C17orf80	0	5.02029	0	0	0	1695.19	10.7032	32.9833	31	216	671	61
ENSG00000141252	17	508668	721717	p13.3	VPS53	0.127556	5.85082	7.52336e-06	9.9355e-06	11.5194	3024.05	11.5345	58.8366	5	1	662	6
ENSG00000141258	17	2337498	2381058	p13.3	SGSM2	-0.084093	6.11821	0.0228961	0.0261169	3.61871	3686.96	11.802	71.7715	5	1	662	6
ENSG00000141293	17	48133440	48430275	q21.32	SKAP1	2.02022	4.12921	1.65765e-44	5.68148e-44	Inf	1234.73	9.80869	23.9707	633	151	142	233
ENSG00000141337	17	68259182	68422731	q24.2	ARSG	1.24955	4.9669	1.66809e-82	1.4615e-81	Inf	1688.81	10.6497	32.8695	477	705	245	326
ENSG00000141378	17	59674636	59707626	q23.1	PTRH2	0.700826	4.12477	6.97801e-46	2.46161e-45	Inf	930.358	9.8061	18.1056	1	39	4	110
ENSG00000141380	18	26016253	26091217	q11.2	SS18	0.369901	7.27321	8.38654e-28	1.93785e-27	Inf	8135.69	12.9575	158.231	28	4	664	23
ENSG00000141385	18	12328944	12377314	p11.21	AFG3L2	0.114038	5.84231	0.00028545	0.000355285	7.94224	3020.64	11.526	58.6998	28	4	664	23
ENSG00000141424	18	36108532	36129385	q12.2	SLC39A6	1.5759	10.6559	6.86407e-64	3.70158e-63	Inf	94318.2	16.3405	1830.15	681	706	246	327
ENSG00000141425	18	35984387	36067576	q12.2	RPRD1A	0.379453	6.21269	1.74787e-21	3.51078e-21	Inf	3977.76	11.8966	77.3233	28	4	664	23
ENSG00000141428	18	35972083	35979286	q12.2	C18orf21	-0.182136	3.78437	2.0199e-06	2.7166e-06	12.8161	734.368	9.46483	14.2841	28	4	664	23
ENSG00000141446	18	21529281	21600884	q11.2	ESCO1	0.422195	4.70386	4.20081e-30	1.02742e-29	Inf	1368.87	10.3863	26.6265	28	4	664	23
ENSG00000141452	18	23503470	23531807	q11.2	RMC1	0	4.45544	0	0	0	1147.14	10.1375	22.3157	28	4	664	23
ENSG00000141456	17	4669774	4704337	p13.2	PELP1	0.296871	6.09073	4.11789e-19	7.7881e-19	Inf	3583.08	11.7745	69.7303	5	1	662	6
ENSG00000141458	18	23506184	23586898	q11.2	NPC1	-0.324038	5.46471	5.69146e-19	1.07375e-18	Inf	2329.16	11.1481	45.27	28	4	664	23
ENSG00000141480	17	4710489	4721499	p13.2	ARRB2	-0.246104	5.37118	9.59106e-19	1.79843e-18	Inf	2155.38	11.0545	41.9367	5	1	662	6
ENSG00000141499	17	7686071	7703502	p13.1	WRAP53	0.205704	3.83478	1.53856e-13	2.54098e-13	29.0009	742.96	9.51545	14.4689	5	1	662	6
ENSG00000141503	17	4833388	4898061	p13.2	MINK1	-0.15812	6.32478	1.96287e-10	2.97929e-10	21.9342	4173.16	12.0087	81.1908	5	1	662	6
ENSG00000141504	17	7626234	7627876	p13.1	SAT2	-0.706165	5.55793	2.56655e-74	1.7972e-73	Inf	2467.94	11.2414	48.021	5	1	662	6
ENSG00000141510	17	7661779	7687550	p13.1	TP53	0	6.3163	0	0	0	4237.69	12.0002	82.5161	5	1	662	6
ENSG00000141522	17	81867721	81871406	q25.3	ARHGDIA	0.254362	8.233	2.15841e-21	4.32458e-21	Inf	15699.2	13.9175	305.19	31	20	671	61
ENSG00000141551	17	82239023	82273731	q25.3	CSNK1D	0.365226	7.36519	4.04984e-38	1.18491e-37	Inf	8593.61	13.0495	167.16	31	20	671	61
ENSG00000141552	17	81890790	81900991	q25.3	ANAPC11	0.572563	6.0271	7.50677e-63	3.95533e-62	Inf	3406.58	11.7109	66.1988	31	20	671	61
ENSG00000141556	17	82752064	82945922	q25.3	TBCD	0.646051	6.96047	2.48953e-62	1.29431e-61	Inf	6561.33	12.6447	127.678	31	255	671	61
ENSG00000141560	17	82716683	82730328	q25.3	FN3KRP	0	5.75557	0	0	0	2877.64	11.4391	55.9369	31	215	671	61
ENSG00000141562	17	82458180	82490537	q25.3	NARF	0	4.95399	0	0	0	1620.85	10.6368	31.5303	31	255	671	61
ENSG00000141564	17	80544819	80966371	q25.3	RPTOR	0.370379	5.82907	1.11761e-42	3.65895e-42	Inf	2954.75	11.5127	57.4962	31	20	669	61
ENSG00000141568	17	82519713	82644662	q25.3	FOXK2	0.598399	5.95017	9.72822e-78	7.45007e-77	Inf	3221.09	11.6339	62.6331	31	215	671	61
ENSG00000141580	17	82614562	82648553	q25.3	WDR45B	0.111964	6.55864	0.00109534	0.0013288	6.62215	4991.22	12.2427	97.1198	31	215	671	61
ENSG00000141582	17	79833156	79839429	q25.3	CBX4	1.23511	6.41027	8.92745e-75	6.34033e-74	Inf	4657.6	12.0942	90.5194	548	351	247	328
ENSG00000141627	18	49041474	49461347	q21.1	DYM	0.10619	6.22414	0.00046714	0.000576075	7.4587	3927.44	11.908	76.3792	28	4	664	23
ENSG00000141642	18	50967991	50988121	q21.2	ELAC1	-0.987046	1.94848	7.69166e-71	4.89789e-70	Inf	204.954	7.61789	3.98774	209	455	248	329
ENSG00000141644	18	50266882	50281774	q21.1	MBD1	-0.217641	6.10548	7.19669e-19	1.35402e-18	Inf	3583.72	11.7893	69.7	28	4	664	23
ENSG00000141646	18	51028394	51085045	q21.2	SMAD4	-0.336788	6.27457	2.50162e-24	5.35787e-24	Inf	4079.75	11.9585	79.3198	28	4	664	23
ENSG00000141664	18	62523007	62587709	q21.33	ZCCHC2	-0.105163	4.69365	0.0122344	0.0141506	4.24375	1386.58	10.376	26.9535	28	4	664	23
ENSG00000141665	18	74073353	74147865	q22.3	FBXO15	1.10695	0.822914	1.58103e-44	5.42014e-44	Inf	99.019	6.47186	1.9262	28	4	664	23
ENSG00000141699	17	42579513	42610623	q21.2	RETREG3	0.357634	6.96814	1.03947e-43	3.49242e-43	Inf	6506.14	12.6523	126.52	8	51	671	433
ENSG00000141736	17	39687914	39730426	q12	ERBB2	1.10195	8.47199	5.58842e-53	2.34047e-52	Inf	19842.9	14.1565	385.28	10	56	673	54
ENSG00000141738	17	39737927	39747291	q12	GRB7	0.392713	5.41082	8.38417e-13	1.35832e-12	27.3247	2306.41	11.0941	44.8771	10	56	673	54
ENSG00000141741	17	39728496	39730787	q12	MIEN1	0.692599	6.23266	3.13175e-46	1.11128e-45	Inf	4033.65	11.9165	78.4045	10	56	673	54
ENSG00000141756	17	41812680	41823217	q21.2	FKBP10	1.04327	7.6002	2.06034e-73	1.406e-72	Inf	10427.9	13.2845	202.695	561	456	249	330
ENSG00000141759	18	79970811	80033949	q23	TXNL4A	0.453068	5.60043	5.85552e-45	2.02904e-44	Inf	2535.36	11.2839	49.2996	28	4	664	23
ENSG00000141867	19	15235519	15332545	p13.12	BRD4	0.318195	6.652	2.22605e-29	5.34327e-29	Inf	5249.34	12.3361	102.109	307	241	38	112
ENSG00000141873	19	2732204	2740152	p13.3	SLC39A3	0.190166	4.8745	1.63316e-13	2.69567e-13	28.942	1525.93	10.5572	29.6819	17	21	671	119
ENSG00000141933	19	507497	519654	p13.3	TPGS1	0.442609	2.20782	5.25568e-08	7.43387e-08	16.4146	267.116	7.87865	5.2052	17	41	677	119
ENSG00000141985	19	4360370	4400547	p13.3	SH3GL1	0.433853	6.31706	3.54767e-57	1.63741e-56	Inf	4142.46	12.001	80.602	8	116	671	433
ENSG00000142039	19	41310189	41324883	q13.2	CCDC97	0.0883667	6.07143	0.000152618	0.000192171	8.55694	3493.51	11.7552	67.9862	16	210	671	276
ENSG00000142082	11	215458	236931	p15.5	SIRT3	0	5.36839	0	0	0	2168.55	11.0516	42.1797	4	11	23	190
ENSG00000142156	21	45981737	46005050	q22.3	COL6A1	0.279689	9.24732	5.41204e-12	8.56763e-12	25.483	32156.1	14.9319	624.82	39	97	87	484
ENSG00000142173	21	46098097	46132849	q22.3	COL6A2	0.341478	9.33323	1.82255e-19	3.47603e-19	Inf	33948.6	15.0178	659.991	39	97	87	484
ENSG00000142186	11	65525077	65538704	q13.1	SCYL1	0.146235	6.72681	3.91834e-10	5.88931e-10	21.2527	5510.32	12.4109	107.197	2	40	675	352
ENSG00000142230	19	47113274	47210636	q13.32	SAE1	0.504125	6.44352	2.95399e-55	1.30513e-54	Inf	4539.81	12.1275	88.3579	16	140	671	276
ENSG00000142252	19	45079195	45091524	q13.32	GEMIN7	0.58634	4.39086	2.47742e-66	1.4123e-65	Inf	1094.76	10.0728	21.3046	16	140	671	276
ENSG00000142409	19	56087366	56121280	q13.43	ZNF787	0.30532	4.60056	2.89311e-21	5.77187e-21	Inf	1279.23	10.2829	24.8893	17	44	671	119
ENSG00000142453	19	10871513	10923070	p13.2	CARM1	0.326356	5.46965	7.87108e-36	2.18207e-35	Inf	2301.51	11.153	44.7503	42	163	671	96
ENSG00000142507	17	4796144	4798503	p13.2	PSMB6	0	6.73407	0	0	0	5559.17	12.4182	108.145	5	1	662	6
ENSG00000142512	19	51410021	51417803	q13.41	SIGLEC10	0.104389	3.18116	0.0294062	0.033351	3.36675	478.808	8.85945	9.30546	546	707	250	331
ENSG00000142534	19	49496365	49499689	q13.33	RPS11	-0.249183	10.4667	1.17914e-12	1.90457e-12	26.9868	74595.6	16.1513	1448.16	43	10	673	54
ENSG00000142541	19	49487554	49492308	q13.33	RPL13A	0.1104	11.3715	0.0324456	0.0366831	3.26807	145092	17.0561	2816.62	43	10	673	54
ENSG00000142546	19	49555711	49590262	q13.33	NOSIP	0.468763	5.29532	5.76293e-48	2.12787e-47	Inf	2057.58	10.9785	40.0106	162	320	166	258
ENSG00000142599	1	8352397	8817643	p36.23	RERE	-0.175003	7.63543	1.4017e-09	2.0753e-09	19.9932	10372.3	13.3198	201.88	79	107	671	36
ENSG00000142676	1	23691742	23696835	p36.11	RPL11	-0.604075	9.75735	8.91624e-58	4.17244e-57	Inf	45468.8	15.4419	883.114	43	10	672	54
ENSG00000142686	1	35713875	35719472	p34.3	C1orf216	0.129375	5.06972	8.27544e-07	1.12744e-06	13.6956	1750.1	10.7527	34.0311	67	135	126	155
ENSG00000142687	1	35433490	35557950	p34.3	KIAA0319L	1.00275	7.23287	5.14975e-109	9.23636e-108	Inf	7898.72	12.9171	153.597	378	457	251	332
ENSG00000142731	4	127880861	127899195	q28.1	PLK4	0.903751	3.23584	1.00263e-74	7.10681e-74	Inf	501.83	8.91438	9.7579	20	912	665	208
ENSG00000142751	1	26876133	26890297	p36.11	GPN2	-0.15633	5.17781	3.73368e-13	6.10291e-13	28.1248	1874.74	10.8609	36.4757	79	209	671	36
ENSG00000142867	1	85265776	85276904	p22.3	BCL10	0	4.87479	0	0	0	1537.24	10.5575	29.8976	7	93	7	242
ENSG00000142871	1	85580761	85583962	p22.3	CYR61	-1.7967	7.71706	4.71715e-71	3.03179e-70	Inf	11733.9	13.4014	228.227	46	70	136	129
ENSG00000142875	1	84078062	84238498	p31.1	PRKACB	0.398397	6.08148	0.00150751	0.00181755	6.30845	5610.06	11.765	109.034	7	162	7	242
ENSG00000142892	1	77088990	77219430	p31.1	PIGK	0.310624	5.89216	3.83419e-11	5.94048e-11	23.5466	3243.96	11.5758	62.9565	349	250	29	146
ENSG00000142937	1	44775251	44778779	p34.1	RPS8	-0.399969	10.4702	4.53307e-19	8.56325e-19	Inf	75613.3	16.1548	1467.18	43	10	673	54
ENSG00000142945	1	44739818	44767767	p34.1	KIF2C	1.62358	3.54077	7.60694e-137	4.25107e-135	Inf	609.866	9.2205	11.8696	20	9	665	208
ENSG00000143033	1	93079235	93139081	p22.1	MTF2	0.205311	4.89855	3.06535e-13	5.02184e-13	28.3199	1556.79	10.5813	30.2982	7	93	7	242
ENSG00000143061	1	116574399	116667755	p13.1	IGSF3	0.887617	6.31704	2.01579e-42	6.55652e-42	Inf	4411.77	12.0009	85.713	385	458	252	333
ENSG00000143079	1	112396181	112463456	p13.2	CTTNBP2NL	-0.410392	5.02007	1.42316e-43	4.75723e-43	Inf	1687.57	10.703	32.8246	7	30	7	242
ENSG00000143093	1	110031577	110074641	p13.3	STRIP1	-0.0836006	5.09674	0.000407874	0.000504104	7.59222	1780.09	10.7797	34.6253	7	30	7	242
ENSG00000143106	1	109399031	109426427	p13.3	PSMA5	0.625395	6.59023	8.01868e-78	6.1637e-77	Inf	5028.45	12.2743	97.7724	7	30	7	242
ENSG00000143119	1	110871188	110899928	p13.3	CD53	0.13526	4.78933	7.32194e-06	9.67745e-06	11.5457	1437.88	10.4719	27.9654	465	337	253	546
ENSG00000143126	1	109250019	109275750	p13.3	CELSR2	0.833652	7.52202	1.40337e-38	4.15641e-38	Inf	10118.1	13.2063	196.886	7	30	7	242
ENSG00000143164	1	167935783	168075843	q24.2	DCAF6	0.686639	7.35079	2.69555e-39	8.13838e-39	Inf	8808.89	13.0351	171.355	641	459	254	334
ENSG00000143179	1	165827531	165911618	q24.1	UCK2	0.199175	5.34643	1.29576e-07	1.81276e-07	15.5232	2153.14	11.0297	41.8702	10	34	669	67
ENSG00000143228	1	163266576	163355764	q23.3	NUF2	2.54281	2.95651	1.11579e-111	2.17653e-110	Inf	529.135	8.63332	10.2567	20	9	665	208
[truncated: 4,009 more rows]

## Sheet: Healthy GCN nodes
ensemblID	chr	start	end	band	symbol	avg_exp	avg_log2_exp	avg_cpm_exp	avg_log2_cpm_exp	fast_greedy_community	info_map_community	leading_eigenvector_community	louvain_community
ENSG00000004864	7	96120220	96322147	q21.3	SLC25A13	1137.01	10.1354	21.7508	4.42976	2	4	1	4
ENSG00000006327	16	3018445	3022383	p13.3	TNFRSF12A	2411.83	11.162	46.0908	5.45504	5	1	327	154
ENSG00000006576	7	77798792	77957503	q11.23	PHTF2	821.822	9.65501	15.7043	3.95041	5	455	333	195
ENSG00000006831	12	1688574	1788678	p13.33	ADIPOR2	7196.6	12.7832	137.685	7.0754	1	3	328	77
ENSG00000008018	6	170535117	170553341	q27	PSMB1	8539.21	13.0515	163.271	7.34365	1	312	331	77
ENSG00000011114	14	93237550	93333092	q32.12	BTBD7	2868.42	11.4779	54.8823	5.77071	9	30	331	14
ENSG00000011451	19	15419980	15449951	p13.12	WIZ	3786.99	11.8815	72.4547	6.17408	1	71	1	15
ENSG00000013725	11	60971680	61020377	q12.2	CD6	298.688	8.17959	5.71079	2.48156	7	41	343	223
ENSG00000014824	4	41990472	42090457	p13	SLC30A9	4748.51	12.206	90.7769	6.49833	7	312	333	77
ENSG00000017260	3	130850595	131016712	q22.1	ATP2C1	6096.28	12.5634	116.558	6.85567	2	182	337	13
ENSG00000029363	6	136256627	136289851	q23.3	BCLAF1	13745.9	13.7333	263.016	8.02527	5	1	327	154
ENSG00000033327	11	78215297	78418348	q14.1	GAB2	3293.34	11.649	62.9221	5.94168	7	47	337	77
ENSG00000034152	17	21284672	21315240	p11.2	MAP2K3	3213.79	11.6259	61.4812	5.91862	5	1	327	154
ENSG00000035928	4	39287456	39366375	p14	RFC1	4009.89	11.9605	76.6609	6.25296	7	312	333	77
ENSG00000037280	5	180601506	180649624	q35.3	FLT4	2072.48	10.9696	39.6881	5.26282	11	19	338	23
ENSG00000037897	12	57768471	57772793	q14.1	METTL1	1373.97	10.4074	26.2874	4.70133	5	11	327	154
ENSG00000039068	16	68737225	68835548	q22.1	CDH1	8700.96	12.9469	166.675	7.2391	1	4	1	4
ENSG00000042286	10	70098223	70132934	q22.1	AIFM2	2682.45	11.3408	51.2972	5.63367	1	3	328	15
ENSG00000042445	2	85342088	85354620	p11.2	RETSAT	15303.2	13.8534	292.45	8.14537	1	3	328	15
ENSG00000043039	11	129375940	129452279	q24.3	BARX2	918.543	9.56477	17.5486	3.8613	1	4	1	4
ENSG00000044446	X	18892300	18984598	p22.13	PHKA2	2407.36	11.2229	46.029	5.51583	7	278	331	77
ENSG00000046604	18	31498043	31549008	q12.1	DSG2	14599	13.779	279.242	8.07098	1	104	1	15
ENSG00000048740	10	10798397	11336675	p14	CELF2	5166.64	12.2977	98.6981	6.59001	3	192	333	341
ENSG00000049283	17	50532543	50543750	q21.33	EPN3	808.427	9.57761	15.4916	3.87351	1	4	1	4
ENSG00000049540	7	74027789	74069907	q11.23	ELN	4949.08	12.0964	94.8981	6.38891	2	10	337	13
ENSG00000050393	6	13786557	13814568	p23	MCUR1	2253.63	11.1228	43.1351	5.41587	11	92	333	231
ENSG00000052749	10	97356358	97426076	q24.1	RRP12	1515.21	10.552	28.9793	4.84568	5	11	327	154
ENSG00000053254	14	89124871	89619149	q32.11	FOXN3	7407.61	12.828	141.644	7.1202	1	3	328	15
ENSG00000055813	2	56184123	56386173	p16.1	CCDC85A	117.883	6.80055	2.25425	1.11956	3	268	351	341
ENSG00000056972	6	111556454	111606278	q21	TRAF3IP2	2171.12	11.0683	41.5514	5.3614	1	15	331	77
ENSG00000057663	6	106045423	106325791	q21	ATG5	2168.27	11.0748	41.472	5.36793	9	178	1	4
ENSG00000058085	1	183186238	183244900	q25.3	LAMC2	6736.31	12.595	128.594	6.88731	7	459	352	223
ENSG00000058799	1	53851719	53889834	p32.3	YIPF1	1710.99	10.7281	32.7242	5.02157	18	463	1	4
ENSG00000059691	4	151670504	151761023	q31.3	GATB	944.884	9.86973	18.0615	4.1646	1	2	331	77
ENSG00000060237	12	752593	911452	p13.33	WNK1	15683.7	13.9139	300.111	8.2059	1	4	1	4
ENSG00000060688	1	31259568	31296782	p35.2	SNRNP40	1576.54	10.6148	30.1613	4.90845	5	173	333	154
ENSG00000061337	8	20246165	20303963	p21.3	LZTS1	1161.53	10.1233	22.1951	4.41777	2	10	337	13
ENSG00000062485	12	56271699	56300392	q13.3	CS	11257.2	13.4333	214.995	7.7253	1	2	331	77
ENSG00000063241	19	55452985	55462343	q13.42	ISOC2	2099.52	11.0169	40.1559	5.31007	1	2	331	77
ENSG00000064225	3	98732236	98821201	q12.1	ST3GAL6	484.903	8.8267	9.24373	3.12517	1	2	331	77
ENSG00000064270	16	84368527	84464187	q24.1	ATP2C2	333.414	8.28902	6.37336	2.59056	9	15	353	111
ENSG00000064393	7	139561570	139777778	q34	HIPK2	8352.61	12.9912	159.784	7.28328	1	3	328	15
ENSG00000064961	19	3572777	3579088	p13.3	HMG20B	4918.65	12.2569	94.0552	6.54923	2	82	1	4
ENSG00000064989	2	187343129	187448460	q32.1	CALCRL	2514.49	11.1105	47.8984	5.40371	1	74	331	77
ENSG00000065135	1	109548611	109618321	p13.3	GNAI3	4759.28	12.2111	91.0286	6.50347	5	251	327	13
ENSG00000065534	3	123610049	123884331	q21.1	MYLK	22311.7	14.404	426.81	8.69589	15	13	345	241
ENSG00000065717	19	2997638	3047635	p13.3	TLE2	2965.38	11.485	56.6726	5.77786	10	237	336	101
ENSG00000065970	12	8032703	8055503	p13.31	FOXJ2	3099.03	11.5913	59.287	5.88399	10	78	336	101
ENSG00000066084	12	50504985	50748667	q13.12	DIP2B	3633.71	11.8126	69.5032	6.10517	9	23	1	4
ENSG00000066136	1	40691648	40771603	p34.2	NFYC	2237.75	11.1208	42.7857	5.41383	11	212	333	14
ENSG00000066279	1	197084128	197146694	q31.3	ASPM	131.259	6.87941	2.50614	1.20031	12	9	332	117
ENSG00000066557	1	70144805	70205620	p31.1	LRRC40	976.908	9.92641	18.6851	4.22115	42	105	333	13
ENSG00000066629	14	99737693	99942060	q32.2	EML1	1363.84	10.3895	26.1112	4.68346	2	154	1	4
ENSG00000066735	14	104138723	104180894	q32.33	KIF26A	960.04	9.88196	18.375	4.17683	10	342	336	101
ENSG00000067057	10	3066333	3137712	p15.2	PFKP	2027.84	10.9535	38.7814	5.24678	48	95	344	155
ENSG00000067082	10	3775996	3785281	p15.2	KLF6	28727.7	14.7366	548.787	9.02843	5	7	334	153
ENSG00000067167	8	70573442	70608387	q13.3	TRAM1	14777	13.8303	282.51	8.12222	5	92	327	231
ENSG00000067445	X	54920462	54931431	p11.21	TRO	1313.78	10.3251	25.1119	4.61916	1	2	331	77
ENSG00000067606	1	2050470	2185395	p36.33	PRKCZ	468.1	8.84009	8.95941	3.13829	1	4	1	4
ENSG00000067704	1	220094102	220148041	q41	IARS2	8561.33	13.0548	163.731	7.34686	17	344	331	77
ENSG00000068323	X	49028726	49043486	p11.23	TFE3	6267.18	12.6057	119.937	6.89792	1	3	328	15
ENSG00000068400	X	48973720	49002264	p11.23	GRIPAP1	2331.08	11.1821	44.5986	5.47506	8	5	335	10
ENSG00000068903	19	38878555	38899862	q13.2	SIRT2	4342.76	12.075	82.9719	6.36744	1	2	331	77
ENSG00000070371	22	19179473	19291716	q11.21	CLTCL1	356.394	8.43003	6.81064	2.73039	3	268	351	341
ENSG00000070495	17	76712832	76726799	q25.1	JMJD6	1702.13	10.7119	32.5529	5.00544	5	1	327	154
ENSG00000070614	5	150485818	150558211	q33.1	NDST1	11823.4	13.5147	226.251	7.80669	5	829	333	322
ENSG00000071054	2	101696850	101894689	q11.2	MAP4K4	7036.36	12.763	134.656	7.05519	99	320	1	155
ENSG00000071462	7	73683025	73705161	q11.23	BUD23	3571.68	11.7972	68.3485	6.08977	9	71	333	4
ENSG00000071553	X	154428632	154436516	q28	ATP6AP1	10421.1	13.3373	199.22	7.62932	2	274	1	4
ENSG00000071564	19	1609290	1652605	p13.3	TCF3	2923.63	11.5105	55.9176	5.80322	2	102	351	4
ENSG00000071626	19	1407569	1435687	p13.3	DAZAP1	4550.27	12.1454	87.0211	6.43781	6	204	333	10
ENSG00000072062	19	14091688	14118084	p13.12	PRKACA	6712.25	12.7013	128.307	6.9935	1	33	1	15
ENSG00000072110	14	68874143	68979440	q24.1	ACTN1	14734.1	13.82	281.953	8.112	15	13	345	241
ENSG00000072121	14	67727374	67816590	q24.1	ZFYVE26	2391.75	11.2169	45.7408	5.5099	10	329	333	4
ENSG00000072571	5	163460203	163491945	q34	HMMR	112.098	6.71552	2.14304	1.03642	12	9	332	117
ENSG00000072840	4	5711197	5814305	p16.2	EVC	1747.94	10.7482	33.4013	5.04164	2	10	337	13
ENSG00000072952	11	10573091	10693988	p15.4	MRVI1	1715.39	10.7003	32.8147	4.99385	15	13	345	241
ENSG00000072958	19	16197578	16245907	p13.11	AP1M1	2530.81	11.2976	48.4079	5.59051	1	71	331	77
ENSG00000073614	12	280129	389454	p13.33	KDM5A	3945.91	11.94	75.4872	6.23254	8	166	327	155
ENSG00000073711	3	135965673	136147891	q22.2	PPP2R3A	1947.98	10.8808	37.1385	5.17417	5	179	333	154
ENSG00000073712	14	52857268	52952435	q22.1	FERMT2	8560.33	13.0218	163.576	7.31395	1	2	328	77
ENSG00000074416	3	127689062	128052190	q21.3	MGLL	11056.7	13.3715	211.14	7.66355	1	2	328	77
ENSG00000074527	12	95657807	95791152	q22	NTN4	10657.5	13.2676	203.708	7.55969	11	315	333	241
ENSG00000074603	15	65442463	65517704	q22.31	DPP8	3266.42	11.6653	62.5059	5.95794	1	86	328	15
ENSG00000074660	17	1633858	1645747	p13.3	SCARF1	1592.55	10.6221	30.4972	4.91573	2	102	351	341
ENSG00000075218	22	46296741	46330810	q13.31	GTSE1	95.3683	6.50553	1.82106	0.830243	12	9	332	117
ENSG00000075275	22	46360834	46537170	q13.31	CELSR1	3642.23	11.7812	69.6965	6.07377	9	288	333	111
ENSG00000075292	2	71276561	71435069	p13.3	ZNF638	6348.87	12.6224	121.438	6.91467	9	373	333	155
ENSG00000075336	18	74148511	74160530	q22.3	TIMM21	1168.14	10.1786	22.3397	4.47286	1	33	328	15
ENSG00000075415	12	98593591	98606379	q23.1	SLC25A3	31066.2	14.9068	593.548	9.19864	1	2	331	77
ENSG00000075426	2	28392448	28417312	p23.2	FOSL2	10491.6	13.3149	200.634	7.60696	5	1	327	154
ENSG00000075651	3	171600405	171810950	q26.31	PLD1	1854.49	10.8078	35.4125	5.10122	2	55	337	13
ENSG00000075790	7	107579977	107629170	q22.3	BCAP29	4423.07	12.096	84.6168	6.38847	1	4	1	4
ENSG00000076555	12	109116595	109268226	q24.11	ACACB	8470.35	12.9803	161.461	7.27247	1	2	331	77
ENSG00000076826	19	7595902	7618304	p13.2	CAMSAP3	1170.85	10.0844	22.4071	4.37922	1	4	1	4
ENSG00000076984	19	7903843	7914478	p13.2	MAP2K7	3218.38	11.6458	61.5394	5.9385	8	220	335	10
ENSG00000077092	3	25174332	25597932	p24.2	RARB	716.234	9.40271	13.6904	3.69894	2	62	337	13
ENSG00000077238	16	27313668	27364778	p12.1	IL4R	3314.28	11.6693	63.3422	5.96201	2	50	337	13
ENSG00000077274	X	111245103	111270523	q23	CAPN6	1222.52	9.87757	23.3712	4.1732	20	213	342	10
ENSG00000077616	11	90131515	90192894	q14.3	NAALAD2	374.31	8.4219	7.14808	2.72271	1	2	331	77
ENSG00000077721	X	119574467	119591083	q24	UBE2A	3874.71	11.9135	74.1206	6.20605	1	24	338	15
ENSG00000078140	4	39698044	39782792	p14	UBE2K	3954.52	11.9437	75.624	6.23617	218	752	2	24
ENSG00000078237	12	4307763	4354593	p13.32	TIGAR	298.51	8.15494	5.71142	2.45723	5	1	327	154
ENSG00000078304	14	101761798	101927989	q32.31	PPP2R5C	5554.7	12.4349	106.292	6.72721	1	29	1	15
ENSG00000078618	1	51789191	51878937	p32.3	NRDC	7228.34	12.8117	138.125	7.10391	1	2	331	77
ENSG00000078668	8	42391624	42405897	p11.21	VDAC3	5577.99	12.4331	106.657	6.72538	1	4	1	4
ENSG00000078687	17	77959240	78108835	q25.3	TNRC6C	1518.93	10.5413	29.039	4.83508	8	776	333	195
ENSG00000078804	20	34704290	34713439	q11.22	TP53INP2	3285.3	11.6432	62.7697	5.93593	5	1	327	154
ENSG00000078900	1	3652520	3736201	p36.32	TP73	314.394	8.12304	6.01358	2.42679	9	137	1	4
ENSG00000079215	5	36606355	36688334	p13.2	SLC1A3	1512.73	10.4176	28.8308	4.71166	1	2	331	77
ENSG00000079308	2	217799588	218033982	q35	TNS1	44197.1	15.3841	844.66	9.67592	1	3	328	15
ENSG00000079459	8	11795573	11839309	p23.1	FDFT1	7295.22	12.7751	139.425	7.06733	2	45	342	13
ENSG00000079691	6	25279078	25620530	p22.2	CARMIL1	1457.62	10.4671	27.8902	4.76101	2	332	337	13
ENSG00000079739	1	63593276	63660245	p31.3	PGM1	5870.57	12.4557	111.831	6.74797	1	2	331	77
ENSG00000079999	19	10486120	10503741	p13.2	KEAP1	3975.43	11.95	76.0236	6.24254	14	220	335	231
ENSG00000080298	9	3218297	3526004	p24.2	RFX3	959.408	9.88071	18.3588	4.17559	5	136	327	154
ENSG00000080573	19	9959561	10010471	p13.2	COL5A3	1881.26	10.7834	35.9475	5.07692	1	3	328	15
ENSG00000080603	16	30698209	30741409	p11.2	SRCAP	7953.7	12.9536	152.121	7.24571	8	166	333	155
ENSG00000080986	18	2571511	2616635	p11.32	NDC80	102.171	6.61709	1.95378	0.93915	12	9	332	117
ENSG00000081087	6	108041409	108165854	q21	OSTM1	1559.31	10.5907	29.8396	4.88438	11	130	338	23
ENSG00000081181	14	67619798	67651720	q24.1	ARG2	102.838	6.5295	1.96098	0.854658	5	789	327	154
ENSG00000081760	12	125065379	125143333	q24.31	AACS	3323.06	11.5366	63.4473	5.82945	2	40	342	77
ENSG00000082146	2	201387858	201480846	q33.1	STRADB	950.638	9.85459	18.1738	4.14955	1	2	331	77
ENSG00000082516	5	154887416	154938209	q33.2	GEMIN5	1788.5	10.796	34.2409	5.08935	122	432	3	25
ENSG00000082641	17	48048329	48061487	q21.32	NFE2L1	27082.9	14.6889	517.73	8.98079	14	220	335	231
ENSG00000082781	3	124761948	124901418	q21.2	ITGB5	9047.01	13.1142	172.978	7.40626	1	74	331	77
ENSG00000083093	16	23603160	23641310	p12.2	PALB2	666.485	9.36754	12.748	3.66371	5	375	327	154
ENSG00000083123	6	80106647	80346270	q14.1	BCKDHB	2135.78	11.0094	40.794	5.30262	2	40	331	77
ENSG00000083290	17	19770829	19867936	p11.2	ULK2	1849.2	10.8387	35.3571	5.13209	1	2	331	77
ENSG00000083307	8	101492432	101669726	q22.3	GRHL2	1649.57	10.5457	31.5849	4.83985	1	4	1	4
ENSG00000083312	5	72816312	72916733	q13.2	TNPO1	7978.04	12.9499	152.686	7.24201	1	3	328	15
ENSG00000083807	19	58479512	58512413	q13.43	SLC27A5	344.28	8.41052	6.58814	2.71084	14	220	335	231
ENSG00000083812	19	58467045	58475436	q13.43	ZNF324	1054.81	10.0336	20.1729	4.32808	5	136	333	155
ENSG00000084073	1	40258107	40294184	p34.2	ZMPSTE24	3661.46	11.8279	70.074	6.12051	17	50	335	77
ENSG00000084676	2	24491914	24770702	p23.3	NCOA1	9652.71	13.2266	184.705	7.51868	6	256	335	341
ENSG00000084754	2	26190635	26244726	p23.3	HADHA	17582	14.0851	335.791	8.37699	7	93	351	77
ENSG00000085276	3	169083499	169663618	q26.2	MECOM	1695.14	10.6961	32.4749	4.98961	3	16	351	341
ENSG00000085365	5	78360583	78479071	q14.1	SCAMP1	2809.2	11.4406	53.7559	5.73341	14	258	344	231
ENSG00000085788	8	38225218	38275558	p11.23	DDHD2	3462.29	11.7425	66.2554	6.03514	6	122	1	4
ENSG00000085982	2	233475520	233566782	q37.1	USP40	2408.21	11.223	46.035	5.51597	7	93	351	77
ENSG00000085998	1	46188682	46220305	p34.1	POMGNT1	3745.86	11.8638	71.6614	6.15631	33	499	4	26
ENSG00000085999	1	46247688	46278473	p34.1	RAD54L	77.8085	6.19958	1.48514	0.532616	12	9	332	117
ENSG00000086015	1	45786987	46036124	p34.1	MAST2	2772.81	11.4185	52.9703	5.71134	9	198	353	111
ENSG00000086062	9	33104082	33167356	p21.1	B4GALT1	9252.09	13.1422	176.8	7.43428	1	4	1	4
ENSG00000086544	19	40717103	40740860	q13.2	ITPKC	3152.44	11.5467	60.2634	5.83951	5	1	327	154
ENSG00000086570	5	151504093	151568944	q33.1	FAT2	2444.26	11.0844	46.8463	5.37768	9	291	1	4
ENSG00000086827	11	113733187	113773811	q23.2	ZW10	976.897	9.91834	18.6843	4.21311	6	35	335	195
ENSG00000086848	11	111782195	111871581	q23.1	ALG9	490.728	8.92246	9.38675	3.22022	291	745	5	27
ENSG00000086991	11	89324356	89498187	q14.3	NOX4	298.461	8.04074	5.71974	2.34489	2	6	337	13
ENSG00000087074	19	48872392	48876057	q13.33	PPP1R15A	11083	13.3764	211.865	7.66845	5	8	327	322
ENSG00000087111	17	28553383	28571872	q11.2	PIGS	4719.62	12.194	90.2141	6.48638	1	357	331	77
ENSG00000087245	16	55389700	55506691	q12.2	MMP2	16033.5	13.9155	306.978	8.20743	2	64	337	13
ENSG00000087253	16	55508998	55586670	q12.2	LPCAT2	3055.92	11.5319	58.3945	5.82469	2	60	1	13
ENSG00000087299	14	50237563	50312548	q21.3	L2HGDH	361.445	8.46102	6.90436	2.76114	1	2	331	77
ENSG00000087365	11	66050729	66069308	q13.1	SF3B2	12686.6	13.6259	242.643	7.91785	8	39	335	155
ENSG00000087884	11	77821109	77918432	q14.1	AAMDC	876.793	9.72218	16.7357	4.01747	1	3	328	15
ENSG00000088038	19	54137717	54155708	q13.42	CNOT3	3122.09	11.6037	59.7117	5.89637	6	30	354	14
ENSG00000088325	20	31739271	31801805	q11.21	TPX2	213.834	7.65436	4.08285	1.96109	12	9	332	117
ENSG00000088356	20	31944342	31952092	q11.21	PDRG1	1293.85	10.3249	24.7546	4.61891	6	75	354	195
ENSG00000088367	20	36091504	36232799	q11.23	EPB41L1	4604.69	12.1368	88.1489	6.42924	9	100	328	15
ENSG00000088766	20	6006090	6040053	p12.3	CRLS1	2170.77	11.0613	41.4735	5.3544	1	2	331	77
ENSG00000088827	20	3686970	3707128	p13	SIGLEC1	1349.11	10.3109	25.8336	4.60507	4	34	337	223
ENSG00000088832	20	1368978	1393172	p13	FKBP1A	9444.36	13.1966	180.841	7.48871	2	806	337	13
ENSG00000088899	20	3162617	3173592	p13	LZTS3	1853.85	10.804	35.4579	5.09738	10	347	1	4
ENSG00000089048	20	13714322	13784886	p12.1	ESF1	982.694	9.92745	18.8071	4.22221	8	18	335	10
ENSG00000089053	12	121308245	121399896	q24.31	ANAPC5	5593.9	12.4436	106.972	6.73589	1	151	333	15
ENSG00000089057	20	4852356	5010293	p13	SLC23A2	2219.08	11.1015	42.4726	5.39459	6	87	354	195
ENSG00000089280	16	31180110	31194871	p11.2	FUS	12719.9	13.6214	243.186	7.91337	5	99	333	154
ENSG00000089335	19	34677639	34686397	q13.11	ZNF302	3007.55	11.5382	57.5109	5.83092	5	849	327	154
ENSG00000089351	19	34994784	35026471	q13.11	GRAMD1A	2921.09	11.5034	55.8377	5.79611	8	290	335	10
ENSG00000089685	17	78214186	78225636	q25.3	BIRC5	283.418	7.8568	5.40114	2.16284	12	9	332	117
ENSG00000089693	12	6747996	6767475	p13.31	MLF2	8228.61	12.9997	157.444	7.29182	8	77	344	155
ENSG00000089916	14	76151916	76254342	q24.3	GPATCH2L	2248.37	11.1254	42.9787	5.41847	9	30	331	14
ENSG00000090097	3	51957454	51974016	p21.2	PCBP4	2267.57	11.1359	43.3731	5.42892	2	10	337	13
ENSG00000090273	1	26900238	26946862	p36.11	NUDC	4009.18	11.9621	76.6816	6.25462	8	5	335	10
ENSG00000090376	12	66188879	66254622	q14.3	IRAK3	1284.47	10.2235	24.5243	4.51784	2	107	333	13
ENSG00000090520	3	186567403	186585800	q27.3	DNAJB11	2947.73	11.5134	56.3902	5.80619	255	338	6	78
ENSG00000090889	X	70290090	70420832	q13.1	KIF4A	45.2291	5.39108	0.864763	-0.24507	12	9	332	117
ENSG00000090905	16	24610209	24827632	p12.1	TNRC6A	4034.99	11.9718	77.1795	6.26432	5	22	327	154
ENSG00000090989	4	55853616	55905034	q12	EXOC1	3275.68	11.6717	62.6462	5.96436	117	281	7	267
ENSG00000091127	7	105439661	105522267	q22.3	PUS7	772.202	9.57414	14.7852	3.86974	8	32	335	10
ENSG00000091136	7	107923799	108003255	q31.1	LAMB1	10749.4	13.3296	205.203	7.62168	9	293	333	77
ENSG00000091140	7	107890970	107931730	q31.1	DLD	6968.66	12.746	133.238	7.03823	1	2	331	77
ENSG00000091483	1	241497603	241519761	q43	FH	5578.36	12.4351	106.67	6.72734	1	2	331	77
ENSG00000091640	17	4959226	4967872	p13.2	SPAG7	2955.38	11.517	56.5094	5.80976	8	39	1	155
ENSG00000091732	7	130018286	130051451	q32.2	ZC3HC1	754.089	9.54831	14.431	3.84395	1	3	1	15
ENSG00000091844	6	153004459	153131249	q25.2	RGS17	127.015	6.8625	2.42558	1.18077	6	152	344	77
ENSG00000091879	8	6499651	6563409	p23.1	ANGPT2	748.879	9.41805	14.3673	3.71441	2	38	337	70
ENSG00000091986	3	112596794	112649530	q13.2	CCDC80	38529.4	15.114	738.158	9.40583	2	10	1	13
ENSG00000092330	14	24239643	24242674	q12	TINF2	5663.1	12.4632	108.333	6.75549	9	219	328	231
ENSG00000092445	15	41557675	41583586	q15.1	TYRO3	1952.59	10.862	37.3355	5.15543	1	3	328	15
ENSG00000092470	15	43826963	43868419	q15.3	WDR76	216.099	7.72983	4.13462	2.0354	69	409	8	1
ENSG00000092820	6	158765741	158819412	q25.3	EZR	7456.59	12.8416	142.574	7.13374	5	1	327	154
ENSG00000092853	1	35720218	35769967	p34.3	CLSPN	36.6143	5.10321	0.699636	-0.518643	12	9	332	117
ENSG00000092929	17	75827225	75844717	q25.1	UNC13D	1215.06	10.2167	23.2204	4.51093	2	55	337	13
ENSG00000093009	22	19479459	19520612	q11.21	CDC45	88.4012	6.33205	1.68924	0.662925	12	9	332	117
ENSG00000093144	6	127288710	127343609	q22.33	ECHDC1	5399.94	12.3353	103.16	6.62766	1	2	331	77
ENSG00000095139	11	118572390	118603033	q23.3	ARCN1	11241.6	13.4486	215.052	7.74059	8	452	335	15
ENSG00000095370	9	127738317	127778741	q34.11	SH2D3C	1425.39	10.46	27.3008	4.75381	3	158	351	341
ENSG00000095539	10	100969518	100985871	q24.31	SEMA4G	475.103	8.86127	9.07773	3.15935	9	207	354	155
ENSG00000095585	10	96191702	96271587	q24.1	BLNK	333.76	8.28109	6.38449	2.58268	10	43	1	101
ENSG00000095637	10	95311771	95561414	q24.1	SORBS1	24794.5	14.5078	473.393	8.79972	1	3	328	15
ENSG00000095787	10	28532493	28623112	p12.1	WAC	11233.4	13.4442	214.708	7.73622	19	202	354	70
ENSG00000096401	6	44387525	44450426	p21.1	CDC5L	3425.72	11.7338	65.4875	6.02646	5	173	327	154
ENSG00000096696	6	7541575	7586717	p24.3	DSP	20174	14.2308	385.94	8.52273	1	4	1	4
ENSG00000097033	1	86704570	86748184	p22.3	SH3GLB1	19259.7	14.2083	368	8.5002	1	3	328	15
ENSG00000099341	19	38374536	38383824	q13.2	PSMD8	8732.42	13.0856	166.915	7.37771	1	68	331	77
ENSG00000099381	16	30957294	30984664	p11.2	SETD1A	2559.94	11.3166	48.9685	5.6095	2	332	337	13
ENSG00000099783	19	8444767	8489114	p13.2	HNRNPM	8171.64	12.9882	156.323	7.28029	8	32	335	10
ENSG00000099785	19	8413270	8439017	p13.2	MARCH2	2409.1	11.2132	46.0934	5.50621	1	3	1	15
ENSG00000099795	19	14566078	14572062	p13.12	NDUFB7	3370.14	11.7097	64.4645	6.00238	8	31	331	10
ENSG00000099812	19	751126	764318	p13.3	MISP	260.297	7.75588	4.97583	2.06406	288	497	9	28
ENSG00000099860	19	2476122	2478259	p13.3	GADD45B	6815.94	12.6176	130.346	6.90983	5	1	327	154
ENSG00000099899	22	20111866	20117392	q11.21	TRMT2A	2257.9	11.1329	43.2264	5.42591	6	204	335	10
ENSG00000099901	22	20115938	20127357	q11.21	RANBP1	2754.09	11.4216	52.7018	5.71442	19	109	343	195
ENSG00000099904	22	20129456	20148007	q11.21	ZDHHC8	2731.41	11.4101	52.2549	5.70289	5	27	333	154
ENSG00000099958	22	23834503	23839128	q11.23	DERL3	1074.75	9.93003	20.547	4.22505	4	42	343	223
ENSG00000099960	22	21028718	21032840	q11.21	SLC7A4	520.18	8.79546	9.94053	3.0984	11	24	338	13
ENSG00000099968	22	17628855	17730855	q11.21	BCL2L13	3248	11.6561	62.0735	5.94877	7	90	331	77
ENSG00000100034	22	21919420	21952837	q11.22	PPM1F	3458.95	11.7432	66.2259	6.03579	6	87	337	195
ENSG00000100075	22	19175575	19178830	q11.21	SLC25A1	7921.43	12.9276	151.414	7.21972	2	40	331	77
ENSG00000100077	22	25564849	25729294	q12.1	GRK3	3657.03	11.7563	69.8836	6.04891	1	2	331	77
ENSG00000100083	22	37608475	37633564	q13.1	GGA1	2768.68	11.4309	52.9479	5.72376	150	753	10	29
ENSG00000100104	22	26483877	26494658	q12.1	SRRD	1191.1	10.2109	22.7741	4.50513	5	1	327	154
ENSG00000100124	22	37830855	37849327	q13.1	ANKRD54	1312.03	10.3451	25.1215	4.63913	19	57	343	195
ENSG00000100138	22	41673930	41690504	q13.2	SNU13	5891.04	12.5206	112.71	6.81286	19	57	343	195
ENSG00000100162	22	41938721	41947164	q13.2	CENPM	113.498	6.72104	2.16714	1.04192	12	9	332	117
ENSG00000100207	22	42160013	42343616	q13.2	TCF20	3112.8	11.5976	59.5492	5.89029	221	500	11	30
ENSG00000100220	22	32387582	32412255	q12.3	RTCB	4567.03	12.1525	87.3428	6.44491	2	63	337	13
ENSG00000100221	22	38685543	38701556	q13.1	JOSD1	4955.96	12.2665	94.788	6.5588	5	20	327	155
ENSG00000100234	22	32801701	32863043	q12.3	TIMP3	1038.07	9.9677	19.8274	4.26244	8	132	333	155
ENSG00000100241	22	50445000	50475024	q13.33	SBF1	4842.09	12.2336	92.5977	6.52596	6	240	337	155
ENSG00000100284	22	35299275	35347994	q12.3	TOM1	2846.98	11.4681	54.4559	5.76087	7	41	343	223
ENSG00000100288	22	50578949	50601455	q13.33	CHKB	306.484	8.2428	5.86501	2.54418	123	498	12	31
ENSG00000100290	22	43110748	43129712	q13.2	BIK	268.035	7.95237	5.11819	2.25733	1	4	1	4
ENSG00000100297	22	35400063	35425430	q12.3	MCM5	2040.23	10.986	39.0339	5.27915	69	409	8	1
ENSG00000100307	22	39120167	39152674	q13.1	CBX7	4073.47	11.9766	77.8942	6.2691	6	469	337	195
ENSG00000100312	22	50738196	50745334	q13.33	ACR	57.965	5.68313	1.10877	0.0387646	4	58	333	223
ENSG00000100324	22	39399741	39437060	q13.1	TAB1	1665.13	10.6974	31.8585	4.99087	14	234	353	231
ENSG00000100330	22	29883155	30030866	q12.2	MTMR3	501.345	8.94861	9.5872	3.24628	8	147	344	155
ENSG00000100342	22	36253010	36267530	q12.3	APOL1	4082.88	11.9681	78.2098	6.2606	11	97	333	77
ENSG00000100345	22	36281277	36388067	q12.3	MYH9	52257.7	15.6422	999.44	9.93405	15	121	345	13
ENSG00000100359	22	40370591	40410289	q13.1	SGSM3	2336.7	11.1825	44.6945	5.47546	280	502	13	32
ENSG00000100364	22	45190338	45240769	q13.31	KIAA0930	4650.79	12.1685	88.9352	6.46085	11	142	333	13
ENSG00000100365	22	36860988	36878015	q12.3	NCF4	652.219	9.32534	12.4836	3.62168	4	34	337	223
ENSG00000100380	22	40824535	40857022	q13.2	ST13	28471.8	14.7744	544.219	9.06627	7	101	333	195
ENSG00000100387	22	40951347	40973309	q13.2	RBX1	2308.67	11.1636	44.1678	5.45663	19	57	343	195
ENSG00000100393	22	41091786	41180079	q13.2	EP300	6223.31	12.5983	119.027	6.89057	39	419	14	33
ENSG00000100401	22	41245611	41286251	q13.2	RANGAP1	3504.76	11.7661	67.072	6.05871	17	225	335	155
ENSG00000100412	22	41469125	41528989	q13.2	ACO2	4403.4	12.0868	84.1642	6.3792	1	2	331	77
ENSG00000100413	22	41525804	41544606	q13.2	POLR3H	3489.4	11.7587	66.7302	6.05135	2	10	337	155
ENSG00000100417	22	41576894	41589890	q13.2	PMM1	2011.77	10.9324	38.4124	5.2257	1	2	331	77
ENSG00000100441	14	24429286	24441834	q12	KHNYN	5574.98	12.4369	106.59	6.72922	8	776	333	195
ENSG00000100448	14	24573522	24576260	q12	CTSG	611.454	9.07035	11.6743	3.36833	266	46	15	7
ENSG00000100568	14	67647075	67674831	q24.1	VTI1B	5995.49	12.5346	114.666	6.82689	1	3	1	15
ENSG00000100600	14	92703807	92748702	q32.12	LGMN	6791.28	12.6955	130.021	6.98774	4	34	337	223
ENSG00000100603	14	77717599	77761207	q24.3	SNW1	3220.22	11.6475	61.6145	5.94016	8	18	335	10
ENSG00000100605	14	92936914	93116320	q32.12	ITPK1	5244.58	12.3262	100.423	6.61853	1	3	328	15
ENSG00000100626	14	69259277	69357033	q24.1	GALNT16	2084.72	10.9736	39.8579	5.2668	2	6	337	13
ENSG00000100697	14	95086228	95158010	q32.13	DICER1	5346.21	12.3708	102.24	6.66309	1	120	328	77
ENSG00000100714	14	64388031	64463457	q23.3	MTHFD1	4859.53	12.2195	92.8905	6.51189	1	2	331	77
ENSG00000100722	14	88562909	88627596	q31.3	ZC3H14	2921.25	11.5061	55.8933	5.7989	6	30	354	14
ENSG00000100731	14	70907405	71115382	q24.2	PCNX1	10208.4	13.2905	195.046	7.58259	8	79	331	77
ENSG00000100796	14	91457611	91510554	q32.12	PPP4R3A	4286.37	12.0593	82.0365	6.35173	10	342	336	155
ENSG00000100804	14	23016543	23035230	q11.2	PSMB5	4283.84	12.0577	81.9401	6.35013	1	120	328	15
ENSG00000100815	14	91965991	92040896	q32.12	TRIP11	3377.99	11.7101	64.647	6.00273	8	29	335	155
ENSG00000100842	14	23356402	23365752	q11.2	EFS	4164.38	11.9977	79.6031	6.29015	5	20	337	155
ENSG00000100865	14	102341102	102362916	q32.31	CINP	1770.36	10.7761	33.8802	5.06952	8	51	335	155
ENSG00000100889	14	24094053	24110598	q11.2	PCK2	2588.75	11.2604	49.4333	5.55337	1	2	331	77
ENSG00000100906	14	35401511	35404749	q13.2	NFKBIA	14068.5	13.6686	268.959	7.96057	13	7	334	153
ENSG00000100911	14	24143362	24147570	q12	PSME2	5804.62	12.4956	111.123	6.78785	346	433	16	34
ENSG00000100934	14	39031919	39109646	q21.1	SEC23A	3735.76	11.8475	71.4226	6.14009	1	443	1	15
ENSG00000100941	14	39175183	39183218	q21.1	PNN	7869.49	12.9299	150.472	7.22201	8	5	335	10
ENSG00000100949	14	24265538	24271739	q12	RABGGTA	2374.5	11.2044	45.4335	5.49736	1	763	328	15
ENSG00000101019	20	35302566	35412141	q11.22	UQCC1	1352.64	10.3864	25.8619	4.68036	8	778	331	77
ENSG00000101052	20	43590931	43647296	q13.12	IFT52	1660.89	10.6908	31.7842	4.98428	57	750	17	35
ENSG00000101096	20	51386957	51562831	q13.2	NFATC2	2374.61	11.053	45.4539	5.34628	2	363	327	154
ENSG00000101126	20	50888916	50931421	q13.13	ADNP	6450.74	12.649	123.359	6.94123	8	14	335	155
ENSG00000101144	20	57168748	57266629	q13.31	BMP7	465.593	8.71592	8.89121	3.01521	2	272	333	4
ENSG00000101152	20	63895182	63936031	q13.33	DNAJC5	4296.96	12.0634	82.197	6.35582	8	147	344	155
ENSG00000101160	20	58995185	59007247	q13.32	CTSZ	13823.3	13.7226	264.103	8.01454	2	193	335	70
ENSG00000101187	20	62642445	62685785	q13.33	SLCO4A1	478.646	8.79275	9.18064	3.09159	13	353	334	153
ENSG00000101191	20	62877738	62937952	q13.33	DIDO1	4559.09	12.1443	87.1915	6.43674	8	14	335	155
ENSG00000101193	20	62938119	62948475	q13.33	GID8	5514.09	12.4225	105.473	6.71483	106	495	18	36
ENSG00000101220	20	3753508	3768387	p13	C20orf27	2048.63	10.9717	39.1523	5.26491	1	74	331	77
ENSG00000101230	20	13221771	13300651	p12.1	ISM1	2173.32	10.9859	41.5217	5.27923	15	133	345	241
ENSG00000101246	20	63698642	63708025	q13.33	ARFRP1	2721.5	11.4005	52.059	5.69329	8	224	335	10
ENSG00000101265	20	4780023	4823645	p13	RASSF2	1529.39	10.5489	29.2998	4.84263	2	10	337	13
ENSG00000101280	20	869899	916317	p13	ANGPT4	225.568	7.63724	4.32355	1.94536	6	760	354	154
ENSG00000101310	20	18507482	18561415	p11.23	SEC23B	3403.11	11.7199	65.1009	6.01254	5	229	327	154
ENSG00000101331	20	32010450	32032180	q11.21	CCM2L	731.126	9.50012	13.9982	3.7959	3	16	351	341
ENSG00000101336	20	32052188	32101856	q11.21	HCK	685.485	9.40065	13.1253	3.69674	233	756	19	37
ENSG00000101353	20	37101226	37179588	q11.23	MROH8	204.021	7.64771	3.90079	1.95403	1	2	328	15
ENSG00000101361	20	2652145	2658393	p13	NOP56	5763.94	12.4843	110.28	6.77656	8	18	335	154
ENSG00000101367	20	32819893	32850405	q11.21	MAPRE1	7330.39	12.8322	140.271	7.12436	5	290	335	10
ENSG00000101413	20	38033546	38127780	q11.23	RPRD1B	1791.8	10.7952	34.2615	5.08861	5	79	327	155
ENSG00000101442	20	38748442	38772520	q11.23	ACTR5	498.253	8.94942	9.5342	3.24705	74	496	20	38
ENSG00000101445	20	38805705	38923024	q11.23	PPP1R16B	1510.03	10.4907	28.8874	4.78459	6	87	354	195
ENSG00000101447	20	38926312	38953106	q11.23	FAM83D	116.879	6.76302	2.23406	1.0831	12	9	332	117
ENSG00000101474	20	24962925	24992979	p11.21	APMAP	9595.48	13.1998	183.37	7.49192	1	2	331	77
ENSG00000101558	18	9914002	9960021	p11.22	VAPA	14620.7	13.8219	279.603	8.11391	5	160	333	101
ENSG00000101680	18	6941744	7117814	p11.31	LAMA1	616.488	9.10027	11.7765	3.39798	9	17	353	4
ENSG00000101752	18	21704957	21870957	q11.2	MIB1	3794.73	11.8766	72.6001	6.16917	5	238	327	14
ENSG00000101846	X	7219456	7354810	p22.31	STS	2134.56	10.9998	40.8469	5.29303	1	100	328	15
ENSG00000102007	X	49171926	49175239	p11.23	PLP2	8569.17	13.0387	163.804	7.3308	2	37	337	13
ENSG00000102010	X	15464246	15556529	p22.2	BMX	239.11	7.82504	4.58228	2.13019	3	16	351	341
ENSG00000102038	X	129446501	129523500	q26.1	SMARCA1	5160.67	12.3005	98.5402	6.59282	228	266	335	14
ENSG00000102096	X	48913182	48919024	p11.23	PIM2	1321.87	10.32	25.2856	4.6141	4	42	343	223
ENSG00000102100	X	48903180	48911958	p11.23	SLC35A2	1908.93	10.8899	36.4985	5.18323	1	29	1	4
ENSG00000102144	X	77910739	78129296	q21.1	PGK1	17003	14.0309	325.131	8.32286	9	20	344	155
ENSG00000102181	X	150766337	150898816	q28	CD99L2	3507.49	11.754	67.0519	6.04665	1	3	328	15
ENSG00000102221	X	46912276	47061242	p11.3	JADE3	778.407	9.56609	14.8932	3.86178	1	156	1	223
ENSG00000102225	X	47217860	47229997	p11.3	CDK16	5748.78	12.4842	109.923	6.77647	1	2	331	77
ENSG00000102241	X	136497079	136512346	q26.3	HTATSF1	7402.47	12.8343	141.637	7.1265	8	287	335	10
ENSG00000102302	X	54445454	54496166	p11.22	FGD1	901.51	9.80413	17.252	4.09914	9	137	1	4
ENSG00000102359	X	100644166	100675788	q22.1	SRPX2	1398.33	10.3046	26.7551	4.59884	16	127	333	85
ENSG00000102362	X	100674491	100732123	q22.1	SYTL4	1568.91	10.5315	30.0525	4.8253	1	2	331	77
ENSG00000102390	X	76172936	76178204	q13.3	PBDC1	1542.34	10.5761	29.5109	4.86974	8	5	335	10
ENSG00000102531	13	48975912	49209779	q14.2	FNDC3A	7755.24	12.9128	148.287	7.20491	7	148	352	223
ENSG00000102543	13	49247925	49293485	q14.2	CDADC1	478.452	8.88349	9.15485	3.18143	8	14	1	155
ENSG00000102572	13	98445185	98577940	q32.2	STK24	2812.89	11.4434	53.7675	5.7362	1	74	333	77
ENSG00000102575	19	11574660	11579008	p13.2	ACP5	4188.78	11.9246	80.068	6.21713	2	157	339	70
ENSG00000102738	13	40729135	40771173	q14.11	MRPS31	810.307	9.64678	15.4874	3.94218	5	173	327	154
ENSG00000102753	13	49699307	49792921	q14.2	KPNA3	2615.16	11.331	49.9381	5.62388	1	195	328	15
ENSG00000102786	13	51354077	51454264	q14.3	INTS6	2313.8	11.1597	44.2158	5.45273	5	251	327	154
ENSG00000102802	13	30906191	30925572	q12.3	MEDAG	2033.47	10.8913	38.9219	5.1847	2	6	337	13
ENSG00000102871	16	67154180	67160298	q22.1	TRADD	1558.76	10.5989	29.8111	4.89249	13	5	334	153
ENSG00000102886	16	30104810	30113856	p11.2	GDPD3	431.836	8.67036	8.26118	2.96958	9	66	343	4
ENSG00000102890	16	67199111	67204029	q22.1	ELMO3	1809.61	10.8062	34.6386	5.09956	2	230	1	4
ENSG00000102893	16	47461123	47701523	q12.1	PHKB	7082.1	12.7494	135.33	7.04156	2	20	337	13
ENSG00000102898	16	67846732	67872567	q22.1	NUTF2	3503.14	11.7673	67.0216	6.05993	2	254	337	15
ENSG00000102901	16	67828157	67847811	q22.1	CENPT	1627.89	10.6623	31.1603	4.95584	229	754	21	39
ENSG00000102935	16	49487524	49857919	q12.1	ZNF423	1313.9	10.3369	25.12	4.63094	1	3	1	15
ENSG00000102962	16	57358772	57366190	q21	CCL22	491.206	8.66077	9.39872	2.96088	11	758	338	70
ENSG00000102974	16	67562407	67639185	q22.1	CTCF	3486.79	11.7639	66.6966	6.05649	8	224	335	155
ENSG00000103035	16	74296775	74306288	q23.1	PSMD7	3787.09	11.8739	72.404	6.16648	2	468	328	15
ENSG00000103037	16	58515479	58521181	q21	SETD6	1363.96	10.4017	26.1021	4.69559	6	792	337	195
ENSG00000103150	16	83899126	83927026	q23.3	MLYCD	1332.2	10.3588	25.4496	4.65281	1	2	331	77
ENSG00000103274	16	10743786	10769351	p13.13	NUBP1	934.959	9.86058	17.8842	4.15546	14	218	335	51
ENSG00000103363	16	2771414	2777297	p13.3	ELOB	5369.66	12.3819	102.756	6.67422	8	5	335	10
ENSG00000103423	16	4425805	4456775	p13.3	DNAJA3	2687.93	11.3881	51.4071	5.68093	5	1	327	154
ENSG00000103490	16	31201485	31203450	p11.2	PYCARD	1468.39	10.5044	28.0754	4.79822	75	284	22	40
ENSG00000103496	16	31032889	31042975	p11.2	STX4	2435.66	11.2407	46.5723	5.53368	8	5	335	10
ENSG00000103544	16	19555240	19706793	p12.3	VPS35L	2554.58	11.309	48.8644	5.60192	2	21	1	4
ENSG00000103549	16	30761745	30776307	p11.2	RNF40	3907.04	11.9248	74.746	6.21735	8	5	335	10
ENSG00000103591	15	67201033	67255195	q23	AAGAB	2325.22	11.1718	44.472	5.46482	10	43	336	101
ENSG00000103710	15	65053337	65076690	q22.31	RASL12	1242.31	10.2319	23.7758	4.52609	15	13	345	241
ENSG00000103855	15	73683966	73714518	q24.1	CD276	4027.75	11.9621	77.0928	6.25458	2	163	337	13
ENSG00000103876	15	80152490	80186946	q25.1	FAH	3837.62	11.8699	73.381	6.16247	1	2	331	77
ENSG00000103942	15	82836946	82986153	q25.2	HOMER2	1764.73	10.7085	33.7433	5.0021	2	197	337	4
ENSG00000103966	15	41895939	41972578	q15.1	EHD4	4240.91	12.0324	81.1725	6.32484	10	329	1	4
ENSG00000103978	15	42210452	42273663	q15.1	TMEM87A	8566.45	13.0213	163.799	7.31338	9	17	1	4
ENSG00000103994	15	42412823	42491141	q15.1	ZNF106	9086.02	13.1114	173.705	7.40355	1	3	1	15
ENSG00000104140	15	40872214	40874289	q15.1	RHOV	1925.6	10.6687	36.8112	4.9629	1	4	1	4
ENSG00000104177	15	48134631	48178517	q21.1	MYEF2	932.375	9.82954	17.8322	4.12456	9	187	1	4
ENSG00000104205	8	66667596	66862022	q13.1	SGK3	1100.99	10.0082	21.0474	4.30297	9	288	333	111
ENSG00000104213	8	17576433	17644071	p22	PDGFRL	2347.39	11.088	44.8411	5.38124	2	6	337	13
ENSG00000104218	8	67062426	67196263	q13.1	CSPP1	586.098	9.17132	11.2077	3.46816	344	757	23	42
ENSG00000104290	8	28494205	28574268	p21.1	FZD3	886.689	9.74281	16.9577	4.03805	9	297	342	4
ENSG00000104325	8	90001405	90052092	q21.3	DECR1	3567.38	11.7665	68.0602	6.05911	1	2	331	77
ENSG00000104327	8	90058608	90095475	q21.3	CALB1	23.4367	4.42461	0.447675	-1.14419	2	803	342	70
ENSG00000104331	8	56957933	56993844	q12.1	IMPAD1	8946.04	13.0931	171.127	7.38518	1	3	328	15
ENSG00000104332	8	41261958	41309497	p11.21	SFRP1	37946.1	15.0949	726.66	9.3868	9	333	1	4
ENSG00000104343	8	73780097	73878910	q21.11	UBE2W	1658.57	10.6847	31.6991	4.97825	2	155	333	70
ENSG00000104388	8	60516857	60623627	q12.1	RAB2A	7314.07	12.8227	139.772	7.11482	2	268	337	15
ENSG00000104413	8	94641074	94707466	q22.1	ESRP1	1537.65	10.4116	29.4385	4.70608	1	4	1	4
ENSG00000104450	8	100157906	100259278	q22.2	SPAG1	234.994	7.82972	4.49327	2.1345	10	247	1	4
ENSG00000104549	8	124998497	125022283	q24.13	SQLE	962.071	9.78319	18.3964	4.07846	2	159	342	4
ENSG00000104635	8	22367249	22434129	p21.3	SLC39A14	3663.16	11.7876	69.9952	6.08018	13	74	334	153
ENSG00000104783	19	43766533	43781261	q13.31	KCNN4	1953.93	10.8475	37.3476	5.14092	9	17	353	4
ENSG00000104805	19	48900050	48923372	q13.33	NUCB1	14403.7	13.8095	275.588	8.10151	1	29	1	4
ENSG00000104812	19	48968125	48993310	q13.33	GYS1	3798.76	11.8503	72.5238	6.14285	1	2	331	77
ENSG00000104853	19	44954585	44993341	q13.32	CLPTM1	5603.62	12.4446	107.141	6.73693	16	126	333	85
ENSG00000104881	19	45379634	45406349	q13.32	PPP1R13L	2349.46	11.1815	44.9351	5.47456	2	50	333	13
ENSG00000104886	19	2230084	2237704	p13.3	PLEKHJ1	2448.58	11.2486	46.8008	5.54153	1	324	331	77
ENSG00000104888	19	49429401	49442360	q13.33	SLC17A7	531.258	8.91232	10.171	3.21051	2	145	337	13
ENSG00000104892	19	45333434	45351520	q13.32	KLC3	237.776	7.78165	4.5446	2.0882	1	4	1	4
ENSG00000104936	19	45769717	45782552	q13.32	DMPK	2478.81	11.2567	47.3866	5.54965	15	292	328	15
ENSG00000104953	19	2977446	2995184	p13.3	TLE6	157.905	7.2227	3.0181	1.53472	10	237	336	101
ENSG00000104979	19	13774168	13778462	p13.13	C19orf53	4270.49	12.054	81.7142	6.34648	8	31	331	10
ENSG00000104980	19	7926718	7943920	p13.2	TIMM44	1610	10.645	30.8074	4.93855	8	39	1	155
ENSG00000105011	19	14119509	14136956	p13.12	ASF1B	258.253	7.95145	4.93464	2.25532	12	9	332	117
ENSG00000105085	19	16574907	16629062	p13.11	MED26	480.481	8.9008	9.19062	3.19862	6	35	335	195
ENSG00000105186	19	32597007	32676597	q13.11	ANKRD27	2066.18	11.0066	39.5248	5.29977	5	173	327	154
ENSG00000105220	19	34359480	34402413	q13.11	GPI	10897.6	13.3986	208.423	7.69059	1	2	331	77
ENSG00000105221	19	40230317	40285536	q13.2	AKT2	6900.37	12.7382	131.88	7.03037	1	2	331	77
ENSG00000105289	19	3708109	3750813	p13.3	TJP3	625.998	9.22885	11.9876	3.52572	1	4	1	4
ENSG00000105321	19	47255980	47273701	q13.32	CCDC9	1419.14	10.4573	27.1483	4.75117	8	5	335	10
ENSG00000105325	19	3506273	3538330	p13.3	FZR1	2450.74	11.2542	46.8754	5.5471	9	243	342	4
ENSG00000105329	19	41301587	41353911	q13.2	TGFB1	1572.36	10.6043	30.0733	4.8979	7	243	342	4
ENSG00000105355	19	4838341	4867768	p13.3	PLIN3	3048.81	11.5592	58.2705	5.85194	2	82	327	154
ENSG00000105372	19	41859918	41872926	q13.2	RPS19	35411.2	15.096	677.085	9.38781	8	450	335	10
ENSG00000105379	19	51345169	51366418	q13.41	ETFB	3180.15	11.5997	60.7621	5.89238	1	2	331	77
ENSG00000105401	19	10391134	10420121	p13.2	CDC37	6757.02	12.7152	129.285	7.0074	8	5	335	10
ENSG00000105427	19	42387019	42390287	q13.2	CNFN	377.76	8.52418	7.22151	2.82396	10	247	1	4
ENSG00000105514	19	11322046	11346270	p13.2	RAB3D	2080.03	11.0005	39.7832	5.29372	1	29	1	4
ENSG00000105516	19	48630030	48637438	q13.33	DBP	1644.9	10.6098	31.427	4.90346	10	78	336	101
ENSG00000105518	19	11342776	11346518	p13.2	TMEM205	4536.73	12.1371	86.8069	6.42954	2	805	337	13
ENSG00000105523	19	48600810	48614854	q13.33	FAM83E	235.917	7.56229	4.47034	1.87264	1	4	1	4
ENSG00000105552	19	48795062	48811029	q13.33	BCAT2	1747.44	10.7414	33.404	5.03492	9	100	331	77
ENSG00000105559	19	48837097	48868632	q13.33	PLEKHA4	3364.38	11.6847	64.3951	5.97738	10	43	333	101
ENSG00000105568	19	52190039	52229533	q13.41	PPP2R1A	10203.8	13.3113	195.187	7.60337	8	69	335	10
ENSG00000105576	19	12699194	12724011	p13.13	TNPO2	5226.24	12.3443	100	6.63662	166	231	333	15
ENSG00000105607	19	12891026	12914207	p13.13	GCDH	1438.66	10.469	27.4952	4.76287	1	2	331	77
ENSG00000105617	19	54155161	54159882	q13.42	LENG1	752.34	9.53911	14.3871	3.83479	8	39	335	322
ENSG00000105619	19	54107013	54115675	q13.42	TFPT	782.11	9.59916	14.9619	3.89467	8	5	335	10
ENSG00000105643	19	18001132	18014102	p13.11	ARRDC2	3454.9	11.6775	66.023	5.97024	13	7	334	153
ENSG00000105649	19	18196784	18204074	p13.11	RAB3A	313.639	8.25387	6.00066	2.55533	5	1	327	154
ENSG00000105699	19	35248330	35267964	q13.12	LSR	3251.37	11.646	62.1411	5.93863	2	197	337	4
ENSG00000105705	19	19276018	19320844	p13.11	SUGP1	1216.85	10.2452	23.2775	4.5393	8	813	335	10
ENSG00000105711	19	35030466	35040449	q13.11	SCN1B	829.811	9.65039	15.8697	3.94585	2	55	337	13
ENSG00000105722	19	42247572	42255157	q13.2	ERF	3836.14	11.8885	73.3588	6.18105	5	1	327	154
ENSG00000105723	19	42230186	42242625	q13.2	GSK3A	3754.15	11.8705	71.7911	6.16308	16	126	333	85
ENSG00000105726	19	19645198	19663693	p13.11	ATP13A1	3902.01	11.9227	74.6434	6.21518	2	55	337	13
ENSG00000105732	19	42068477	42081549	q13.2	ZNF574	1516.85	10.5582	29.0264	4.85191	5	451	327	154
ENSG00000105792	7	90245174	90311063	q21.13	CFAP69	569.347	9.1199	10.8975	3.41695	11	212	333	14
ENSG00000105819	7	103297422	103329511	q22.1	PMPCB	3396.67	11.7205	64.9449	6.01312	6	307	333	195
ENSG00000105821	7	103312474	103344873	q22.1	DNAJC2	1160.14	10.1694	22.1984	4.46369	8	18	335	10
ENSG00000105849	7	19695462	19709087	p21.1	TWISTNB	2285.9	11.1482	43.7343	5.44129	5	99	327	154
ENSG00000105875	7	135183839	135211534	q33	WDR91	1447.46	10.4893	27.6963	4.78304	8	96	333	155
ENSG00000105879	7	107743697	107761667	q22.3	CBLL1	2953.97	11.5045	56.4685	5.79724	8	491	335	10
ENSG00000105939	7	139043520	139109719	q34	ZC3HAV1	3388.69	11.7094	64.8233	6.00207	6	12	337	195
ENSG00000105953	7	44606572	44709066	p13	OGDH	5585.66	12.4372	106.771	6.72944	1	2	331	77
ENSG00000105971	7	116287380	116508541	q31.2	CAV2	12846.3	13.5908	245.44	7.88277	2	268	328	15
ENSG00000105974	7	116524785	116561184	q31.2	CAV1	34118.2	15.0186	651.943	9.31046	2	268	328	15
ENSG00000105993	7	157335381	157417439	q36.3	DNAJB6	4965.62	12.267	94.9456	6.55935	14	355	335	231
ENSG00000105997	7	27106184	27152581	p15.2	HOXA3	615.331	9.2136	11.7433	3.51036	2	134	337	13
ENSG00000106003	7	2512529	2529177	p22.3	LFNG	2731.59	11.3729	52.2169	5.66583	8	778	335	77
ENSG00000106004	7	27141052	27143668	p15.2	HOXA5	1707.78	10.6788	32.6493	4.97244	2	134	337	13
ENSG00000106006	7	27145396	27150603	p15.2	HOXA6	311.716	8.21935	5.96007	2.52126	2	134	1	4
ENSG00000106070	7	50590063	50793462	p12.1	GRB10	3681.63	11.8229	70.3843	6.11544	11	379	337	13
ENSG00000106086	7	30027404	30130483	p14.3	PLEKHA8	568.792	9.13241	10.8833	3.42938	5	27	344	154
ENSG00000106123	7	142855061	142871094	q34	EPHB6	1153.9	10.1276	22.0888	4.42201	9	198	353	111
ENSG00000106244	7	99392048	99408829	q22.1	PDAP1	4727.78	12.1969	90.4307	6.48931	8	5	335	10
ENSG00000106245	7	99408641	99419616	q22.1	BUD31	2357.24	11.1965	45.0936	5.48952	8	39	335	155
ENSG00000106263	7	2354086	2380745	p22.3	EIF3B	9519.72	13.2101	182.105	7.50221	7	115	352	223
ENSG00000106266	7	2251770	2354318	p22.3	SNX8	1288.17	10.312	24.634	4.60603	7	47	337	77
ENSG00000106333	7	100602177	100608175	q22.1	PCOLCE	7643.74	12.8673	146.315	7.15944	2	6	337	13
ENSG00000106344	7	128297685	128343908	q32.1	RBM28	1626.78	10.6603	31.1371	4.95389	8	354	335	10
ENSG00000106460	7	12211241	12243367	p21.3	TMEM106B	5349.31	12.3686	102.311	6.6609	14	25	344	231
ENSG00000106537	7	16753535	16784536	p21.1	TSPAN13	6801.77	12.6522	129.91	6.94443	2	82	342	4
ENSG00000106538	7	150338317	150341674	q36.1	RARRES2	9177.54	13.1007	175.23	7.39279	1	10	328	77
ENSG00000106554	7	132784868	133082088	q33	CHCHD3	2188.61	11.0838	41.8427	5.37692	1	2	331	77
ENSG00000106565	7	150791285	150801360	q36.1	TMEM176B	4747.4	12.1693	90.9072	6.46175	399	748	24	43
ENSG00000106571	7	41960950	42237870	p14.1	GLI3	3446.77	11.7208	65.8608	6.01345	187	408	25	44
ENSG00000106591	7	42932200	42948958	p14.1	MRPL32	2079.76	11.0088	39.7743	5.30202	9	100	354	15
ENSG00000106635	7	73536356	73558002	q11.23	BCL7B	2987.01	11.5355	57.151	5.8282	1	168	1	15
ENSG00000106682	7	74174245	74197101	q11.23	EIF4H	11608.1	13.4965	221.976	7.78852	8	5	335	10
ENSG00000106772	9	76611376	76906087	q21.2	PRUNE2	1187.23	9.9697	22.6597	4.26482	15	74	345	241
ENSG00000106809	9	92383967	92404696	q22.31	OGN	12650.8	13.4459	242.838	7.73799	2	6	337	13
ENSG00000106823	9	92493554	92536655	q22.31	ECM2	4880.83	12.166	93.3167	6.45842	1	3	328	15
ENSG00000106829	9	79571773	79726882	q21.31	TLE4	1152.92	10.1374	22.0352	4.43183	15	13	345	241
ENSG00000106952	9	114893343	114930595	q33.1	TNFSF8	75.5901	6.17348	1.44545	0.506287	13	7	334	153
ENSG00000106976	9	128191655	128255248	q34.11	DNM1	1382.43	10.378	26.4647	4.67206	2	6	337	13
ENSG00000107021	9	128787204	128810432	q34.11	TBC1D13	3502.52	11.7666	66.9997	6.05918	9	30	333	14
ENSG00000107099	9	214854	465259	p24.3	DOCK8	3114.92	11.5407	59.4539	5.83345	2	184	337	13
ENSG00000107130	9	130172578	130237304	q34.11	NCS1	1034.99	9.96348	19.8025	4.25822	15	13	345	241
ENSG00000107140	9	35605305	35610041	p13.3	TESK1	4767.54	12.2071	91.1297	6.49951	1	2	328	77
ENSG00000107185	9	35749287	35758575	p13.3	RGP1	4656.89	12.1745	89.0155	6.46687	6	125	338	195
ENSG00000107262	9	33247820	33264720	p13.3	BAG1	4274.04	12.0462	81.6904	6.33862	169	215	26	45
ENSG00000107341	9	33817567	33920404	p13.3	UBE2R2	3585.93	11.8025	68.5442	6.09506	2	38	337	70
ENSG00000107372	9	72351425	72365235	q21.13	ZFAND5	26530.9	14.543	506.148	8.83491	13	7	334	153
ENSG00000107537	10	13277796	13302412	p13	PHYH	2488.73	11.2566	47.5209	5.54952	7	80	331	223
ENSG00000107566	10	100150094	100188334	q24.31	ERLIN1	2853.56	11.4704	54.6246	5.76315	91	472	331	77
ENSG00000107581	10	119033670	119080823	q26.11	EIF3A	16390.4	13.9824	313.225	8.27432	8	5	335	10
ENSG00000107672	10	121957088	121975217	q26.13	NSMCE4A	2333.16	11.1717	44.6555	5.4647	2	37	337	13
ENSG00000107719	10	70478821	70568449	q22.1	PALD1	993.247	9.91431	18.9974	4.20915	2	193	338	70
ENSG00000107736	10	71396934	71815947	q22.1	CDH23	1303.72	10.2453	24.9064	4.53963	1	2	331	77
ENSG00000107758	10	73436428	73496024	q22.2	PPP3CB	4633.96	12.1523	88.4342	6.44469	1	195	328	15
ENSG00000107779	10	86756601	86932838	q23.2	BMPR1A	2975.14	11.5247	56.8554	5.8175	14	171	337	231
ENSG00000107796	10	88935074	88991339	q23.31	ACTA2	56433.7	15.6827	1079.67	9.97457	15	13	345	241
ENSG00000107798	10	89213569	89414557	q23.31	LIPA	7073.29	12.7058	135.031	6.99803	2	84	338	70
ENSG00000107862	10	102245532	102382899	q24.32	GBF1	4217.16	12.0352	80.6206	6.3277	2	163	337	13
ENSG00000107897	10	27195214	27242130	p12.1	ACBD5	1916.41	10.8899	36.6258	5.18322	1	841	331	77
ENSG00000107929	10	806914	931705	p15.3	LARP4B	2648.77	11.3622	50.6333	5.65508	5	179	327	154
ENSG00000107968	10	30433937	30461833	p11.23	MAP3K8	1283.91	10.2307	24.5729	4.52508	6	87	354	195
ENSG00000108061	10	110919547	111013667	q25.2	SHOC2	4234.03	12.0374	80.9984	6.32984	2	49	338	13
ENSG00000108107	19	55385345	55403250	q13.42	RPL28	24445.6	14.56	467.443	8.85185	8	5	335	10
ENSG00000108187	10	68282660	68333049	q21.3	PBLD	514.765	8.98153	9.83931	3.27909	11	457	328	23
ENSG00000108344	17	39980797	39997960	q21.1	PSMD3	5905.7	12.5157	112.837	6.80796	9	190	333	14
ENSG00000108375	17	58352500	58417595	q22	RNF43	647.285	9.25392	12.3863	3.55079	1	4	1	4
ENSG00000108424	17	47649476	47685505	q21.32	KPNB1	11632.8	13.4959	222.418	7.78792	11	228	354	101
ENSG00000108443	17	59893046	59950564	q23.1	RPS6KB1	2220.88	11.1073	42.5025	5.40039	5	130	344	195
ENSG00000108465	17	47967810	47981774	q21.32	CDK5RAP3	5346.87	12.3748	102.279	6.66714	58	194	335	46
ENSG00000108468	17	48070052	48101521	q21.32	CBX1	3912.43	11.9247	74.8207	6.21717	8	224	335	155
ENSG00000108506	17	61865367	61928016	q23.2	INTS2	840.399	9.70124	16.0882	3.9965	84	390	333	155
ENSG00000108510	17	61942605	62065282	q23.2	MED13	4555.36	12.1455	87.1191	6.43791	268	509	27	47
ENSG00000108523	17	4940008	4945222	p13.2	RNF167	8150.8	12.9891	155.901	7.28123	126	755	28	48
ENSG00000108528	17	4937130	4940251	p13.2	SLC25A11	5729.56	12.4761	109.557	6.76842	1	2	331	77
ENSG00000108561	17	5432777	5448830	p13.2	C1QBP	3946.01	11.9373	75.4916	6.22982	9	146	343	85
ENSG00000108578	17	30248195	30292056	q11.2	BLMH	1518.69	10.5453	29.0572	4.83904	2	37	337	13
ENSG00000108622	17	64002594	64020634	q23.3	ICAM2	1154.7	10.1494	22.1003	4.44374	3	16	351	341
ENSG00000108639	17	78168558	78173527	q25.3	SYNGR2	12457.8	13.5895	237.929	7.88151	18	463	333	4
ENSG00000108641	17	19337554	19378193	p11.2	B9D1	464.379	8.84607	8.88268	3.14414	8	2	331	77
ENSG00000108651	17	31860899	31901765	q11.2	UTP6	1880.34	10.8692	35.9859	5.16256	4	176	327	223
ENSG00000108733	17	35574795	35578863	q12	PEX12	1116.5	10.1078	21.3497	4.40222	5	1	327	154
ENSG00000108788	17	42567068	42573239	q21.2	MLX	4090.89	11.9813	78.1622	6.27383	7	90	331	77
ENSG00000108819	17	50133735	50150630	q21.33	PPP1R9B	4229.5	12.0326	80.9717	6.32504	8	5	335	10
ENSG00000108821	17	50183289	50201632	q21.33	COL1A1	65970.9	15.7324	1263.56	10.0242	2	36	337	13
ENSG00000108828	17	43014605	43025123	q21.31	VAT1	18544.3	14.163	354.815	8.45488	94	273	333	15
ENSG00000108829	17	50375059	50397553	q21.33	LRRC59	5426.61	12.384	103.832	6.67634	5	1	327	154
ENSG00000108848	17	50719544	50756213	q21.33	LUC7L3	6386.49	12.6232	122.145	6.91542	353	280	29	6
ENSG00000108852	17	43875357	43909711	q21.31	MPP2	562.476	9.08457	10.7524	3.38183	2	36	337	13
ENSG00000108924	17	55265012	55325065	q22	HLF	2862.49	11.3813	54.7229	5.67424	10	78	336	101
ENSG00000108960	17	55392613	55421992	q22	MMD	4136.66	11.8542	79.0264	6.14681	1	3	328	77
ENSG00000109016	17	21123364	21193265	p11.2	DHRS7B	1357.22	10.395	25.9679	4.68892	73	793	1	15
ENSG00000109062	17	74748652	74769353	q25.1	SLC9A3R1	5927.24	12.4777	113.338	6.77004	1	4	1	4
ENSG00000109113	17	28714281	28718429	q11.2	RAB34	5497.59	12.4057	105.1	6.69799	3	102	351	341
ENSG00000109171	4	48341322	48426212	p11	SLAIN2	3742.88	11.86	71.5525	6.15255	1	195	328	15
ENSG00000109180	4	48805212	48861817	p11	OCIAD1	6530.51	12.6673	124.824	6.95951	7	54	352	223
ENSG00000109381	4	139028112	139177218	q31.1	ELF2	1989.91	10.9502	38.0734	5.24347	5	130	327	154
ENSG00000109390	4	139266880	139302551	q31.1	NDUFC1	1389.24	10.4269	26.5667	4.7208	16	199	333	85
ENSG00000109436	4	140620765	140756120	q31.21	TBC1D9	8717.69	13.0452	166.707	7.33735	9	333	1	4
ENSG00000109445	4	141220887	141234697	q31.21	ZNF330	2963.03	11.5204	56.6728	5.81312	8	287	335	10
ENSG00000109466	4	165207618	165323156	q32.3	KLHL2	1129.9	10.1121	21.5953	4.40653	2	316	336	4
ENSG00000109519	4	7058906	7068197	p16.1	GRPEL1	2800.27	11.4446	53.5443	5.7374	203	749	30	49
ENSG00000109536	4	189940788	189963204	q35.2	FRG1	2100.9	11.022	40.1758	5.31516	8	18	335	10
ENSG00000109618	4	25120014	25160442	p15.2	SEPSECS	1033.57	9.99824	19.7644	4.29285	6	110	335	13
ENSG00000109625	4	8592660	8619759	p16.1	CPZ	91.9154	6.2742	1.75965	0.611937	2	36	337	13
ENSG00000109674	4	177309836	177362943	q34.3	NEIL3	21.2475	4.23256	0.405717	-1.31213	12	9	332	117
ENSG00000109762	4	185204237	185370185	q35.1	SNX25	606.717	9.22413	11.6089	3.52079	1	156	1	223
ENSG00000109787	4	38664196	38701042	p14	KLF3	4043.16	11.9601	77.3259	6.25264	5	250	327	154
ENSG00000109790	4	39045039	39126857	p14	KLHL5	2861.03	11.4442	54.742	5.73702	1	481	328	15
ENSG00000109794	4	186104419	186172667	q35.1	FAM149A	496.863	8.90183	9.50764	3.19984	2	56	338	70
ENSG00000109805	4	17810902	17844862	p15.31	NCAPG	123.658	6.89589	2.36218	1.21255	12	9	332	117
ENSG00000109906	11	114059593	114250676	q23.2	ZBTB16	1455.32	10.3083	27.8087	4.60268	13	318	334	153
ENSG00000109919	11	47617315	47642623	p11.2	MTCH2	3846.82	11.8994	73.5781	6.19189	1	185	328	15
ENSG00000110002	11	124115362	124147721	q24.2	VWA5A	2988.8	11.5072	57.1004	5.80002	1	4	1	4
ENSG00000110013	11	124633113	124695707	q24.2	SIAE	2543.86	11.2776	48.65	5.57051	6	110	333	195
ENSG00000110090	11	68754620	68844410	q13.3	CPT1A	4648.48	12.1468	88.9373	6.43923	379	507	31	50
ENSG00000110104	11	60842071	60851081	q12.2	CCDC86	1741.79	10.7511	33.3412	5.04458	5	11	343	154
ENSG00000110171	11	6448613	6474459	p15.4	TRIM3	1103.89	10.0955	21.1163	4.38995	9	177	333	111
ENSG00000110172	11	90201160	90223364	q14.3	CHORDC1	1742.25	10.7431	33.347	5.03661	4	176	333	223
ENSG00000110237	11	73308289	73369388	q13.4	ARHGEF17	4255.88	12.0469	81.4053	6.33937	2	6	337	13
ENSG00000110315	11	10511678	10541230	p15.4	RNF141	6541.11	12.6375	125.051	6.92973	1	3	328	15
ENSG00000110344	11	118359585	118399211	q23.3	UBE4A	2825.68	11.4481	54.0632	5.74091	5	79	327	155
ENSG00000110395	11	119206276	119313926	q23.3	CBL	2218.8	11.1003	42.4323	5.39338	2	154	337	13
ENSG00000110400	11	119623408	119729084	q23.3	NECTIN1	3642.92	11.8012	69.6443	6.09378	2	492	337	13
ENSG00000110429	11	33740939	33774543	p13	FBXO3	3353.02	11.7028	64.1436	5.99544	8	14	333	155
ENSG00000110435	11	34915829	35020591	p13	PDHX	1690.21	10.7055	32.2992	4.99897	1	344	331	77
ENSG00000110448	11	61102395	61127852	q12.2	CD5	239.688	7.84713	4.58895	2.15185	7	41	343	223
ENSG00000110619	11	3000922	3057613	p15.4	CARS	2290.43	11.1522	43.8033	5.44522	1	185	328	15
ENSG00000110711	11	67483041	67491103	q13.2	AIP	3114.85	11.5996	59.6059	5.89231	8	165	335	10
ENSG00000110717	11	68030617	68036644	q13.2	NDUFS8	3322.21	11.6857	63.5613	5.97836	1	385	331	77
ENSG00000110801	12	121888731	121918297	q24.31	PSMD9	998.843	9.95717	19.1098	4.25185	11	117	337	111
ENSG00000110811	12	6828410	6839851	p13.31	P3H3	1615.65	10.6321	30.8981	4.92571	8	5	335	10
ENSG00000110880	12	108645109	108731596	q24.11	CORO1C	6612.96	12.6682	126.466	6.96046	5	303	334	195
ENSG00000110921	12	109573255	109598117	q24.11	MVK	1080.09	10.0325	20.6551	4.32711	2	45	342	13
ENSG00000110955	12	56638175	56646068	q13.3	ATP5F1B	30222.8	14.8624	577.187	9.15425	1	2	331	77
ENSG00000111011	12	122503458	122527000	q24.31	RSRC2	4755.57	12.2072	90.9364	6.49961	8	456	335	10
ENSG00000111144	12	96000828	96043520	q23.1	LTA4H	5706.7	12.4618	109.048	6.75412	346	433	16	34
ENSG00000111186	12	1529891	1647243	p13.33	WNT5B	425.011	8.68144	8.1265	2.98048	2	197	337	13
ENSG00000111206	12	2857681	2877155	p13.33	FOXM1	312.102	8.22866	5.96396	2.53036	12	9	332	117
ENSG00000111231	12	110452484	110469268	q24.11	GPN3	1497.15	10.5384	28.6192	4.83213	2	357	333	13
ENSG00000111261	12	12326056	12350541	p13.2	MANSC1	2584.18	11.3054	49.4572	5.59832	1	61	331	77
ENSG00000111266	12	12474210	12562383	p13.2	DUSP16	4870.67	12.2097	93.1423	6.50213	5	1	327	154
ENSG00000111275	12	111766887	111817529	q24.12	ALDH2	13323.6	13.6375	254.73	7.92952	1	2	331	77
ENSG00000111276	12	12715058	12722371	p13.1	CDKN1B	6423.36	12.6237	122.77	6.9159	5	1	327	154
ENSG00000111291	12	12940775	12952147	p13.1	GPRC5D	31.1997	4.71805	0.596376	-0.868165	4	42	343	223
ENSG00000111331	12	112938352	112973249	q24.13	OAS3	2374	11.1684	45.4036	5.46142	397	53	32	2
ENSG00000111335	12	112978395	113011723	q24.13	OAS2	1680.55	10.6527	32.138	4.94632	397	53	32	2
ENSG00000111339	12	14825569	14843533	p12.3	ART4	98.6945	6.30158	1.89482	0.636924	11	19	338	23
ENSG00000111344	12	113098819	113136239	q24.13	RASAL1	182.649	7.42999	3.48976	1.73935	312	508	33	52
ENSG00000111348	12	14942017	14961728	p12.3	ARHGDIB	10067.5	13.2665	192.493	7.5586	7	115	352	223
ENSG00000111358	12	123633739	123662606	q24.31	GTF2H3	1595.91	10.6256	30.526	4.91919	7	312	331	77
ENSG00000111361	12	123620406	123633766	q24.31	EIF2B1	4023.86	11.9709	76.9729	6.26339	5	27	344	154
ENSG00000111412	12	116710185	116738070	q24.22	C12orf49	2458.02	11.2517	47.017	5.54461	5	382	327	154
ENSG00000111452	12	130953907	131141469	q24.33	ADGRD1	904.239	9.71157	17.3075	4.00711	2	6	337	13
ENSG00000111490	12	64780516	64881032	q14.3	TBC1D30	312.879	8.23713	5.99239	2.53877	7	80	352	223
ENSG00000111605	12	69239537	69274358	q15	CPSF6	4895.23	12.2405	93.6509	6.53291	5	451	333	154
ENSG00000111615	12	75490861	75511636	q21.2	KRR1	4328.73	12.0661	82.7947	6.35849	4	58	333	223
ENSG00000111652	12	6723741	6731875	p13.31	COPS7A	5231.75	12.3486	100.061	6.64091	1	254	1	15
ENSG00000111667	12	6852128	6866632	p13.31	USP5	4882.22	12.247	93.4531	6.5394	4	206	1	15
ENSG00000111671	12	6870935	6889358	p13.31	SPSB2	420.249	8.67653	8.04786	2.97552	236	741	34	53
ENSG00000111678	12	6942978	6946003	p13.31	C12orf57	5012.72	12.2759	95.9243	6.5683	8	69	335	10
ENSG00000111684	12	6976186	7018510	p13.31	LPCAT3	981.175	9.89389	18.7607	4.18877	8	14	337	155
ENSG00000111711	12	21501781	21518408	p12.1	GOLT1B	2904.71	11.4919	55.5597	5.78463	1	493	328	15
ENSG00000111725	12	119667753	119681630	q24.23	PRKAB1	2453.84	11.2486	46.9347	5.5416	13	7	334	153
ENSG00000111790	12	26938383	26966650	p11.23	FGFR1OP2	3164.6	11.6184	60.5385	5.91106	6	240	337	155
ENSG00000111837	6	10762723	10838555	p24.2	MAK	62.8605	5.86188	1.20172	0.205376	5	1	327	154
ENSG00000111845	6	10694695	10709782	p24.2	PAK1IP1	1204.64	10.2023	23.0475	4.4966	5	290	327	154
ENSG00000111859	6	11183298	11382348	p24.2	NEDD9	8181.39	12.8892	156.418	7.1814	5	1	327	154
ENSG00000111863	6	11712054	11807046	p24.1	ADTRP	176.848	7.27126	3.38209	1.58368	2	193	337	70
ENSG00000111875	6	118894220	118909167	q22.31	ASF1A	1386.16	10.4268	26.509	4.72065	5	179	327	154
ENSG00000111885	6	119177209	119349761	q22.31	MAN1A1	6079.96	12.52	116.371	6.81224	1	4	1	4
ENSG00000112031	6	152987362	153002685	q25.2	MTRF1L	520.091	8.98472	9.9484	3.28232	23	473	344	155
ENSG00000112039	6	35452356	35467103	p21.31	FANCE	680.166	9.37868	12.9973	3.67485	2	62	337	13
ENSG00000112062	6	36027677	36111236	p21.31	MAPK14	4015.09	11.963	76.743	6.25553	149	751	35	54
ENSG00000112078	6	36442767	36491143	p21.31	KCTD20	5645.03	12.4548	107.949	6.74704	1	370	328	15
ENSG00000112081	6	36594353	36605600	p21.31	SRSF3	24735.8	14.5684	473.184	8.86025	5	1	327	154
ENSG00000112175	6	55753645	55875564	p12.1	BMP5	269.66	7.76673	5.16136	2.07491	2	98	337	70
ENSG00000112186	6	17393216	17557792	p22.3	CAP2	1268.83	10.2278	24.2482	4.52212	1	3	328	15
ENSG00000112237	6	99542380	99568973	q16.2	CCNC	4390.51	12.0841	83.9145	6.37658	2	169	338	13
ENSG00000112242	6	20401906	20493715	p22.3	E2F3	629.921	9.2701	12.0468	3.56662	9	146	337	85
ENSG00000112294	6	24494852	24537207	p22.3	ALDH5A1	1548.15	10.5531	29.6279	4.8468	1	4	1	4
ENSG00000112297	6	106360808	106571978	q21	CRYBG1	8639.55	13.0121	165.268	7.30419	2	389	337	70
ENSG00000112367	6	109691312	109825428	q21	FIG4	986.177	9.92573	18.8552	4.2205	6	143	333	155
ENSG00000112378	6	138088505	138107511	q23.3	PERP	22640.5	14.4008	433.326	8.69266	1	4	1	4
ENSG00000112379	6	138161921	138344663	q23.3	ARFGEF3	3498.07	11.6865	66.9275	5.97917	10	247	333	4
ENSG00000112425	6	145382535	145736023	q24.3	EPM2A	575.839	9.13	11.0001	3.42703	1	3	328	15
ENSG00000112473	6	33200445	33204439	p21.32	SLC39A7	10085.4	13.2875	192.921	7.57959	8	5	335	10
ENSG00000112511	6	33410399	33416453	p21.32	PHF1	5034.86	12.2889	96.2476	6.58127	2	325	332	14
ENSG00000112531	6	163414000	163578596	q26	QKI	12908.8	13.6213	246.509	7.91331	1	3	328	15
ENSG00000112578	6	41921188	41933046	p21.1	BYSL	1168.31	10.176	22.3502	4.47028	5	11	327	154
ENSG00000112584	6	170290703	170407065	q27	FAM120B	2549.35	11.3096	48.7429	5.60249	5	94	327	154
ENSG00000112640	6	42984499	43012342	p21.1	PPP2R5D	3274.7	11.6734	62.635	5.96601	10	329	1	4
ENSG00000112651	6	43054029	43059806	p21.1	MRPL2	1869.51	10.8622	35.7456	5.15555	7	80	1	223
ENSG00000112658	6	43171299	43181507	p21.1	SRF	6497.88	12.64	124.256	6.93219	5	1	327	154
ENSG00000112695	6	75237675	75250323	q14.1	COX7A2	4517.21	12.1247	86.3642	6.41715	1	317	331	77
ENSG00000112769	6	112108760	112254939	q21	LAMA4	12078.1	13.4836	230.767	7.77563	1	3	1	15
ENSG00000112855	5	140691426	140699318	q31.3	HARS2	2706.11	11.3936	51.7733	5.68643	5	382	327	195
ENSG00000112877	5	612272	667168	p15.33	CEP72	249.813	7.94354	4.78032	2.24717	145	437	36	55
ENSG00000112972	5	43289395	43313512	p12	HMGCS1	3268.73	11.4275	62.5162	5.72039	2	45	342	13
ENSG00000112984	5	138178719	138187715	q31.2	KIF20A	227.465	7.72363	4.3465	2.03002	12	9	332	117
ENSG00000112992	5	43602692	43707405	p12	NNT	2678.88	11.3523	51.1929	5.64522	1	2	331	77
ENSG00000113048	5	72219409	72320646	q13.2	MRPS27	3140.12	11.6087	60.0462	5.90143	8	778	335	77
ENSG00000113070	5	140332843	140346631	q31.3	HBEGF	1515.95	10.4864	28.9711	4.78033	5	8	327	322
ENSG00000113140	5	151661096	151687165	q33.1	SPARC	70677.1	16.0619	1351.75	10.3537	1	3	328	15
ENSG00000113141	5	140647058	140662479	q31.3	IK	6897.75	12.7475	131.99	7.0397	8	5	335	10
ENSG00000113161	5	75336329	75362104	q13.3	HMGCR	2755.52	11.2836	52.6828	5.57659	2	45	342	13
ENSG00000113240	5	178602664	178630615	q35.3	CLK4	1818.98	10.8029	34.8214	5.09627	5	72	327	195
ENSG00000113282	5	157785743	157859175	q33.3	CLINT1	4299.93	12.06	82.2894	6.35243	2	386	337	13
ENSG00000113300	5	180494412	180578405	q35.3	CNOT6	2002.82	10.9615	38.3293	5.2547	5	27	344	154
ENSG00000113328	5	163437569	163446151	q34	CCNG1	21965.2	14.3848	419.939	8.67666	7	148	352	223
ENSG00000113368	5	126776623	126837020	q23.2	LMNB1	386.432	8.55538	7.38882	2.85498	12	9	332	117
ENSG00000113384	5	32124704	32174350	p13.3	GOLPH3	5572.69	12.4376	106.595	6.72993	2	309	337	13
ENSG00000113407	5	33440696	33469539	p13.3	TARS	4090.43	11.9875	78.2328	6.28002	2	309	333	13
ENSG00000113494	5	35048756	35230589	p13.2	PRLR	4366.88	11.9926	83.6433	6.28513	1	4	1	4
ENSG00000113575	5	134194334	134226142	q31.1	PPP2CA	8788.98	13.095	168.195	7.38709	5	1	327	154
ENSG00000113578	5	142592178	142698070	q31.3	FGF1	2364.16	11.0981	45.2239	5.39133	9	81	1	4
ENSG00000113580	5	143277931	143435512	q31.3	NR3C1	8334	12.9984	159.374	7.29051	7	99	344	154
ENSG00000113594	5	38474963	38608354	p13.1	LIFR	9295.32	13.1059	177.862	7.39802	13	353	334	153
ENSG00000113597	5	65624716	65666233	q12.3	TRAPPC13	1167.39	10.1821	22.3361	4.47634	359	185	328	15
ENSG00000113615	5	134648789	134727823	q31.1	SEC24A	1918.53	10.8899	36.7062	5.18321	11	130	327	23
ENSG00000113645	5	168291651	168472303	q34	WWC1	2703.97	11.304	51.8428	5.59701	2	43	1	4
ENSG00000113649	5	146447311	146511961	q32	TCERG1	2921.16	11.503	55.8825	5.79578	6	313	337	341
ENSG00000113657	5	147390811	147510056	q32	DPYSL3	8906.6	13.0792	170.323	7.37127	2	113	337	70
ENSG00000113658	5	136132845	136188747	q31.1	SMAD5	6848.13	12.7329	131.059	7.02509	5	464	327	14
ENSG00000113712	5	149492197	149551552	q32	CSNK1A1	7244.61	12.8034	138.561	7.09553	14	265	336	231
ENSG00000113758	5	177456608	177474401	q35.3	DBN1	5330.56	12.3552	102.055	6.6475	2	6	337	13
ENSG00000113790	3	185190624	185281990	q27.2	EHHADH	907.817	9.796	17.3591	4.09108	1	2	331	77
ENSG00000113845	3	119498532	119525090	q13.33	TIMMDC1	2784.74	11.4305	53.2554	5.72334	9	235	333	111
ENSG00000114021	3	100334701	100361635	q12.2	NIT2	2461.96	11.251	47.0655	5.54393	122	432	3	25
ENSG00000114030	3	122421949	122514945	q21.1	KPNA1	2507.88	11.2797	47.9551	5.57267	1	3	328	15
ENSG00000114054	3	136250306	136337896	q22.3	PCCB	1830.25	10.8033	34.9793	5.09674	1	2	331	77
ENSG00000114126	3	141944428	142149544	q23	TFDP2	4944.85	12.2549	94.5835	6.5473	8	51	335	10
ENSG00000114209	3	167683298	167734939	q26.1	PDCD10	1734.34	10.7512	33.1568	5.04469	5	179	327	154
ENSG00000114268	3	48517684	48562015	p21.31	PFKFB4	339.038	8.35964	6.48367	2.66046	9	333	333	4
ENSG00000114315	3	194136145	194138732	q29	HES1	5343.23	12.3207	102.234	6.61301	13	7	334	153
ENSG00000114346	3	172750682	172821474	q26.31	ECT2	850.189	9.71204	16.259	4.00729	1	128	1	4
ENSG00000114388	3	50347330	50351091	p21.31	NPRL2	1847.76	10.8436	35.3453	5.13692	19	57	343	195
ENSG00000114391	3	101681091	101686782	q12.3	RPL24	47960.9	15.5371	916.689	9.82889	89	506	37	56
ENSG00000114416	3	180868141	180982753	q26.33	FXR1	6267.87	12.5968	119.657	6.88899	7	93	331	77
ENSG00000114446	3	108160812	108222570	q13.13	IFT57	2234.52	11.1133	42.7494	5.40633	14	119	328	15
ENSG00000114450	3	179396089	179451590	q26.33	GNB4	1993.5	10.9252	38.1686	5.21845	5	464	333	14
ENSG00000114480	3	81489699	81762161	p12.2	GBE1	5152.84	12.2712	98.3556	6.56361	1	2	331	77
ENSG00000114547	3	125969144	125983454	q21.2	ROPN1B	285.462	8.04198	5.45073	2.34547	18	253	333	4
ENSG00000114554	3	126988594	127037392	q21.3	PLXNA1	4652.67	12.167	88.9273	6.45941	19	57	343	195
ENSG00000114626	3	127672935	127680920	q21.3	ABTB1	3647.96	11.8183	69.7461	6.11088	9	380	333	15
ENSG00000114739	3	38453851	38493142	p22.2	ACVR2B	946.005	9.85005	18.0855	4.14501	5	1	327	154
ENSG00000114745	3	39096659	39108363	p22.2	GORASP1	4254.58	12.047	81.3774	6.33948	10	149	336	101
ENSG00000114767	3	51933430	51941941	p21.2	RRP9	1346.47	10.3862	25.7683	4.68012	9	235	333	111
ENSG00000114779	3	51968510	51983409	p21.2	ABHD14B	7775.03	12.9131	148.755	7.20526	7	47	337	77
ENSG00000114796	3	183635568	183684477	q27.1	KLHL24	4182.34	12.0062	79.9387	6.29871	7	186	331	77
ENSG00000114933	2	205993721	206086303	q33.3	INO80D	1538.85	10.5733	29.4347	4.86694	5	136	327	154
ENSG00000115020	2	208266267	208358751	q34	PIKFYVE	3268.61	11.6643	62.5297	5.95699	8	370	331	77
ENSG00000115053	2	231453531	231483641	q37.1	NCL	23782.4	14.5318	455.024	8.82371	8	18	335	10
ENSG00000115091	2	113889960	113962596	q14.1	ACTR3	12714.8	13.617	243.24	7.90899	200	462	333	8
ENSG00000115204	2	27309492	27325680	p23.3	MPV17	2651.12	11.3668	50.7245	5.65963	28	405	38	57
ENSG00000115207	2	27325849	27357034	p23.3	GTF3C2	3076.82	11.5831	58.8624	5.87583	6	110	337	195
ENSG00000115221	2	160099666	160200313	q24.2	ITGB6	2452.93	11.0477	46.6262	5.34105	1	4	1	4
ENSG00000115233	2	161308038	161411717	q24.2	PSMD14	2011.38	10.9599	38.4557	5.25317	9	20	344	155
ENSG00000115255	19	1490747	1497927	p13.3	REEP6	2681.24	11.3157	51.2085	5.60869	2	169	1	4
ENSG00000115267	2	162267079	162318703	q24.2	IFIH1	1640.82	10.6636	31.3768	4.95715	9	17	1	4
ENSG00000115271	2	162318840	162371595	q24.2	GCA	1106.79	10.0969	21.1577	4.39134	1	4	1	4
ENSG00000115286	19	1383527	1395589	p13.3	NDUFS7	2290.24	11.1505	43.8026	5.44354	1	31	331	77
ENSG00000115289	2	74505043	74508580	p13.1	PCGF1	1288.67	10.3246	24.6548	4.61861	5	66	327	154
ENSG00000115325	2	74549026	74557554	p13.1	DOK1	1618.62	10.6319	30.94	4.92549	1	3	328	15
ENSG00000115353	2	75046463	75199700	p12	TACR1	667.231	9.21616	12.8004	3.51335	3	192	331	341
ENSG00000115414	2	215360440	215436172	q35	FN1	36843.1	14.9737	706.446	9.26558	2	10	337	13
ENSG00000115421	2	60756230	60802085	p16.1	PAPOLG	1134.17	10.1396	21.7057	4.43392	8	360	344	155
ENSG00000115425	2	215996329	216082955	q35	PECR	658.944	9.29413	12.5927	3.59069	1	2	331	77
ENSG00000115459	2	85354394	85391752	p11.2	ELMOD3	2481.21	11.2382	47.4543	5.53115	1	3	328	15
ENSG00000115504	2	62673851	63046487	p15	EHBP1	6950.09	12.7176	133.139	7.00981	1	3	1	15
ENSG00000115520	2	197453423	197475308	q33.1	COQ10B	1987.08	10.9406	38.019	5.23388	5	1	327	154
ENSG00000115523	2	85685175	85698854	p11.2	GNLY	415.128	8.56759	7.93966	2.86766	65	282	39	251
ENSG00000115524	2	197389784	197435091	q33.1	SF3B1	25563.8	14.6224	489.138	8.91429	8	269	344	155
ENSG00000115539	2	100562690	100576735	q11.2	PDCL3	1185.37	10.2008	22.6764	4.49507	14	355	333	231
ENSG00000115548	2	86440647	86492716	p11.2	KDM3A	3782.99	11.8777	72.3662	6.17022	6	372	354	195
ENSG00000115594	2	102064544	102179874	q11.2	IL1R1	5770.17	12.4535	110.429	6.74574	6	143	337	155
ENSG00000115648	2	237485428	237555318	q37.3	MLPH	4474	12.0786	85.6175	6.3711	9	177	333	111
ENSG00000115649	2	219171897	219178106	q35	CNPPD1	5584.61	12.4411	106.829	6.73337	5	233	327	154
ENSG00000115657	2	219209766	219219017	q35	ABCB6	554.76	9.09555	10.6122	3.39265	137	434	40	58
ENSG00000115694	2	241492674	241509730	q37.3	STK25	5386.88	12.389	103.023	6.68127	9	276	1	111
ENSG00000115705	2	1374066	1543711	p25.3	TPO	355.278	8.35455	6.8013	2.65585	368	501	41	59
ENSG00000115760	2	32357028	32618899	p22.3	BIRC6	8498.8	13.0442	162.651	7.33626	8	48	344	155
ENSG00000115816	2	37201612	37231713	p22.2	CEBPZ	3508.89	11.7633	67.1444	6.05593	238	744	42	60
ENSG00000115840	2	171784370	171999859	q31.1	SLC25A12	1767.75	10.7668	33.7879	5.06023	8	165	335	10
ENSG00000115875	2	38743599	38751494	p22.1	SRSF7	8633.42	13.061	165.178	7.3531	5	1	327	154
ENSG00000115902	2	64988477	65023865	p14	SLC1A4	2595.67	11.2414	49.5903	5.53441	9	88	342	111
ENSG00000115904	2	38981396	39124345	p22.1	SOS1	4425.65	12.0945	84.6886	6.38694	1	763	328	15
ENSG00000115946	2	68157844	68176238	p14	PNO1	1262.36	10.2817	24.1693	4.57586	5	11	327	154
ENSG00000116005	2	70257386	70281191	p13.3	PCYOX1	13305.7	13.6899	254.454	7.98184	1	2	331	77
ENSG00000116030	2	202206180	202238608	q33.1	SUMO1	3920.89	11.9319	75.0321	6.2244	5	475	327	154
ENSG00000116095	2	178480468	178516462	q31.2	PLEKHA3	1349.71	10.3872	25.8366	4.68112	283	503	43	61
ENSG00000116120	2	222570536	222656337	q36.1	FARSB	1998.24	10.9573	38.2341	5.25051	285	747	44	62
ENSG00000116171	1	52927229	53051703	p32.3	SCP2	8195.16	12.9188	156.585	7.21097	2	40	342	77
ENSG00000116221	1	54184041	54225464	p32.3	MRPL37	2784.38	11.4376	53.2238	5.73044	1	2	331	77
ENSG00000116237	1	6221193	6235972	p36.31	ICMT	7390.57	12.8418	141.402	7.13394	1	254	1	15
ENSG00000116273	1	6613685	6624033	p36.31	PHF13	3136.22	11.6006	59.9537	5.8933	5	1	327	154
ENSG00000116285	1	8004404	8026308	p36.23	ERRFI1	10295.3	13.131	196.668	7.42316	13	7	334	153
ENSG00000116288	1	7954291	7985505	p36.23	PARK7	8243.15	13.0035	157.631	7.29562	1	114	331	10
ENSG00000116299	1	109113679	109206781	p13.3	KIAA1324	8295.03	12.8599	158.716	7.15213	1	4	1	4
ENSG00000116353	1	29192873	29230942	p35.3	MECR	1245.07	10.2614	23.8281	4.55555	1	3	328	15
ENSG00000116459	1	111448864	111462773	p13.2	ATP5PB	9134.58	13.1449	174.537	7.437	1	2	331	77
ENSG00000116478	1	32292086	32333635	p35.2	HDAC1	4043.07	11.9719	77.3282	6.26439	7	115	352	223
ENSG00000116514	1	32936445	32964685	p35.1	RNF19B	1579.15	10.6116	30.2167	4.90521	5	393	327	154
ENSG00000116560	1	35176378	35193148	p34.3	SFPQ	17011.9	14.0314	325.402	8.32331	5	1	327	154
ENSG00000116574	1	228735077	228746669	q42.13	RHOU	4873.27	12.1766	93.119	6.46905	13	7	334	153
ENSG00000116584	1	155946851	156007070	q22	ARHGEF2	4848.09	12.227	92.6985	6.51934	2	201	337	13
ENSG00000116641	1	62454298	62688368	p31.3	DOCK7	4654.31	12.1667	89.0341	6.45906	9	107	333	15
ENSG00000116667	1	184387058	184629020	q25.3	C1orf21	8118.05	12.9435	155.109	7.23563	11	92	328	231
ENSG00000116688	1	11980181	12013514	p36.22	MFN2	6910.57	12.7457	132.153	7.03792	9	70	1	15
ENSG00000116717	1	67685061	67688338	p31.3	GADD45A	2811.04	11.3443	53.7602	5.63722	13	7	334	153
ENSG00000116752	1	114567557	114581639	p13.2	BCAS2	2491.09	11.2733	47.6353	5.5662	5	1	327	154
ENSG00000116754	1	70205682	70253052	p31.1	SRSF11	12403.4	13.587	237.235	7.879	353	280	29	6
ENSG00000116761	1	70411218	70439851	p31.1	CTH	200.81	7.57857	3.83584	1.88595	1	2	331	77
ENSG00000116774	1	113979391	114035572	p13.2	OLFML3	4083.25	11.9115	78.0983	6.20408	2	6	337	13
ENSG00000116785	1	196774795	196795406	q31.3	CFHR3	28.8424	4.44458	0.551843	-1.08618	337	427	45	63
ENSG00000116824	1	116754385	116769228	p13.1	CD2	568.868	9.11861	10.8714	3.41566	7	41	343	223
ENSG00000116863	1	36088875	36093932	p34.3	ADPRHL2	2707.37	11.3934	51.774	5.68626	6	35	342	195
ENSG00000116871	1	36155579	36180849	p34.3	MAP7D1	6986.1	12.7391	133.447	7.03128	1	3	328	15
ENSG00000116898	1	36455718	36464437	p34.3	MRPS15	3789.07	11.8716	72.3821	6.16413	1	2	331	77
ENSG00000116954	1	38838198	38859823	p34.3	RRAGC	2230.27	11.1089	42.6515	5.40202	7	47	331	77
ENSG00000116962	1	235975830	236065162	q42.3	NID1	7829.77	12.8697	149.739	7.16184	2	64	331	13
ENSG00000116984	1	236795281	236903981	q43	MTR	3236.88	11.651	61.932	5.94364	2	36	337	13
ENSG00000117000	1	40161373	40240921	p34.2	RLF	1765.36	10.7732	33.7659	5.06665	5	1	327	154
ENSG00000117013	1	40783814	40840452	p34.2	KCNQ4	286.01	8.1012	5.47823	2.40393	9	44	353	111
ENSG00000117016	1	40620679	40665657	p34.2	RIMS3	1010.79	9.92372	19.2991	4.21857	15	460	337	241
ENSG00000117054	1	75724347	75787575	p31.1	ACADM	3955.09	11.8954	75.5475	6.18791	1	2	331	77
ENSG00000117091	1	160678746	160711851	q23.3	CD48	322.136	8.27413	6.1555	2.57554	4	153	343	223
ENSG00000117118	1	17018722	17054170	p36.13	SDHB	2850.65	11.4648	54.4767	5.75763	1	2	331	77
ENSG00000117122	1	16974502	16980835	p36.13	MFAP2	1041.28	9.97517	19.9357	4.2699	2	64	337	13
ENSG00000117133	1	84479259	84497790	p22.3	RPF1	2206.13	11.0965	42.1719	5.38958	8	31	335	10
ENSG00000117139	1	202724495	202809470	q32.1	KDM5B	4182.65	12.0214	79.9448	6.31389	2	254	337	15
ENSG00000117228	1	89052319	89065360	p22.2	GBP1	3490.53	11.7031	66.772	5.99578	5	1	327	154
ENSG00000117305	1	23801885	23838620	p36.11	HMGCL	1941.54	10.9125	37.1111	5.20581	1	277	331	77
ENSG00000117362	1	150265399	150269580	q21.2	APH1A	14853.6	13.8518	284.01	8.14381	2	274	333	4
ENSG00000117394	1	42925375	42959176	p34.2	SLC2A1	2101.54	10.9833	40.1515	5.27656	18	144	342	4
ENSG00000117399	1	43358955	43363203	p34.2	CDC20	360.161	8.41877	6.88359	2.71934	12	9	332	117
ENSG00000117410	1	43974487	43978295	p34.1	ATP6V0B	5529.48	12.4213	105.713	6.71355	2	274	342	70
ENSG00000117411	1	43978943	43991170	p34.1	B4GALT2	3145.64	11.6051	60.1599	5.89782	1	254	328	15
ENSG00000117419	1	44221070	44355260	p34.1	ERI3	1747.95	10.7657	33.4333	5.05914	8	5	335	10
ENSG00000117448	1	45550543	45570049	p34.1	AKR1A1	5272.72	12.3301	100.794	6.62241	2	45	342	13
ENSG00000117450	1	45511036	45523047	p34.1	PRDX1	11882.8	13.524	227.239	7.816	9	88	342	111
ENSG00000117472	1	46175073	46185958	p34.1	TSPAN1	1161.48	10.0365	22.1834	4.33121	306	746	46	64
ENSG00000117479	1	169463909	169486003	q24.2	SLC19A2	2255.12	11.0514	43.0642	5.34459	13	7	334	153
ENSG00000117500	1	93149742	93180728	p22.1	TMED5	5020.21	12.2754	95.957	6.56778	1	2	331	77
ENSG00000117525	1	94529225	94541800	p21.3	F3	5604.44	12.3302	106.867	6.62257	13	7	334	153
ENSG00000117560	1	172659018	172666874	q24.3	FASLG	36.2563	5.05123	0.693914	-0.562943	13	7	334	153
ENSG00000117592	1	173477266	173488807	q25.1	PRDX6	26944.8	14.6771	514.586	8.96897	1	2	331	77
ENSG00000117595	1	209785623	209806175	q32.2	IRF6	6584.35	12.6454	125.951	6.93758	1	4	1	4
ENSG00000117597	1	209828007	209857565	q32.2	UTP25	1861.77	10.8504	35.6358	5.14376	15	767	345	111
ENSG00000117614	1	25222679	25232502	p36.11	SYF2	4931.46	12.2606	94.3327	6.55294	5	238	327	154
ENSG00000117616	1	25242237	25338213	p36.11	RSRP1	2011.18	10.947	38.4862	5.24025	5	226	327	195
ENSG00000117625	1	211258377	211316385	q32.2	RCOR3	3641.39	11.8155	69.574	6.1081	1	181	333	77
ENSG00000117640	1	25818640	25832942	p36.11	MTFR1L	4239.54	12.0409	81.0607	6.33337	1	2	331	77
ENSG00000117643	1	25617468	25786207	p36.11	MAN1C1	1074.63	10.0295	20.5535	4.3241	2	37	337	13
ENSG00000117650	1	211658657	211675630	q32.3	NEK2	48.5443	5.40124	0.927235	-0.230309	12	9	332	117
ENSG00000117676	1	26529761	26575030	p36.11	RPS6KA1	1740.31	10.7377	33.2955	5.03122	3	157	339	70
ENSG00000117682	1	26432282	26471294	p36.11	DHDDS	3151.29	11.599	60.288	5.89169	1	3	328	15
ENSG00000117707	1	213983181	214041502	q32.3	PROX1	466.932	8.63528	8.92955	2.93541	11	19	338	23
ENSG00000117724	1	214603195	214664588	q41	CENPF	417.335	8.61675	7.9788	2.91628	12	9	332	117
ENSG00000117751	1	27830778	27851676	p35.3	PPP1R8	2969.11	11.5327	56.8002	5.82545	6	375	337	322
ENSG00000117859	1	51577179	51798427	p32.3	OSBPL9	7312.29	12.8254	139.858	7.11761	5	27	333	154
ENSG00000117899	15	80946289	80989878	q25.1	MESD	2829.04	11.4615	54.1532	5.75429	8	5	335	10
ENSG00000117984	11	1752752	1764573	p15.5	CTSD	27120.2	14.6603	518.148	8.95217	2	84	339	70
ENSG00000118007	3	136336233	136752403	q22.3	STAG1	2678.13	11.3748	51.2175	5.66764	12	779	332	117
ENSG00000118046	19	1177558	1228435	p13.3	STK11	2208	11.1024	42.2221	5.39548	6	114	335	10
ENSG00000118058	11	118436464	118526832	q23.3	KMT2A	6526.89	12.6619	124.837	6.95413	5	79	327	155
ENSG00000118156	19	47520685	47555856	q13.33	ZNF541	142.109	7.0497	2.71689	1.36473	1	3	328	15
ENSG00000118181	11	119015712	119018691	q23.3	RPS25	41372.1	15.3199	790.509	9.61169	8	76	333	10
ENSG00000118246	2	206765357	206792509	q33.3	FASTKD2	2071.14	11.0098	39.6331	5.30295	5	179	327	154
ENSG00000118263	2	207074137	207167267	q33.3	KLF7	2589.35	11.3043	49.5182	5.59721	10	149	336	101
ENSG00000118503	6	137867188	137883312	q23.3	TNFAIP3	2667.75	11.3107	51.0232	5.60366	13	7	334	153
ENSG00000118507	6	131135666	131283535	q23.2	AKAP7	372.588	8.51534	7.11632	2.81509	11	367	338	23
ENSG00000118508	6	146543693	146554965	q24.3	RAB32	1635.15	10.6297	31.2753	4.9233	5	1	327	154
ENSG00000118513	6	135181315	135219173	q23.3	MYB	1253.89	10.1319	24.0341	4.42664	1	4	1	4
ENSG00000118515	6	134169246	134318112	q23.2	SGK1	5998.73	12.3282	114.404	6.62059	13	7	334	153
ENSG00000118523	6	131948176	131951373	q23.2	CTGF	34577	14.9664	661.781	9.25826	5	1	327	154
ENSG00000118564	4	15604539	15681679	p15.32	FBXL5	10393.9	13.3224	198.44	7.61446	1	2	331	77
ENSG00000118596	12	59596067	59789855	q14.1	SLC16A7	3257.03	11.4901	62.1508	5.78301	1	2	331	77
ENSG00000118640	2	85561562	85582031	p11.2	VAMP8	3808.15	11.8653	72.8276	6.15781	2	193	1	70
ENSG00000118689	6	108559835	108684774	q21	FOXO3	5200.92	12.2731	99.4401	6.56549	13	7	334	153
ENSG00000118762	4	88007668	88077777	q22.1	PKD2	3582.77	11.7813	68.5997	6.07393	2	37	337	70
ENSG00000118804	4	76306026	76311599	q21.1	STBD1	732.521	9.44029	13.9743	3.7364	1	2	331	77
ENSG00000118855	3	158732198	158829719	q25.32	MFSD1	4581.19	12.1504	87.5904	6.4428	2	274	1	4
ENSG00000118922	13	73686089	73995056	q22.1	KLF12	1296.38	10.3227	24.7988	4.61674	8	269	344	155
ENSG00000118939	13	75549480	75606020	q22.2	UCHL3	353.38	8.45259	6.75961	2.75264	11	24	337	111
ENSG00000118965	2	19910260	19990131	p24.1	WDR35	1803.37	10.8071	34.4975	5.1005	2	201	337	13
ENSG00000119004	2	203238940	203305611	q33.2	CYP20A1	1797.15	10.797	34.4127	5.09037	9	67	333	155
ENSG00000119013	2	201071433	201085750	q33.1	NDUFB3	1596.35	10.628	30.5251	4.92156	1	2	331	77
ENSG00000119041	2	196763032	196799725	q33.1	GTF3C3	2371.88	11.2013	45.3311	5.49433	11	172	327	101
ENSG00000119042	2	199269500	199471266	q33.1	SATB2	212.414	7.66636	4.06012	1.97279	7	314	333	77
ENSG00000119121	9	74722495	74888094	q21.13	TRPM6	94.5867	6.46338	1.81461	0.790105	3	192	351	341
ENSG00000119138	9	70384597	70414624	q21.12	KLF9	8754.58	12.9839	167.306	7.27608	13	7	334	153
ENSG00000119147	2	106063246	106078159	q12.2	C2orf40	2261.36	10.9701	43.2701	5.26354	1	4	1	4
ENSG00000119185	2	9403475	9423547	p25.1	ITGB1BP1	5017.44	12.2519	95.9952	6.54424	1	3	328	15
ENSG00000119203	2	9423568	9473101	p25.1	CPSF3	1660.25	10.6933	31.7531	4.98681	12	112	332	15
ENSG00000119227	3	196946343	196969060	q29	PIGZ	635.242	9.28162	12.1417	3.5781	1	3	328	15
ENSG00000119242	12	123918660	123972831	q24.31	CCDC92	2625.9	11.3435	50.1697	5.63641	1	2	331	77
ENSG00000119280	1	230837119	230869589	q42.2	C1orf198	6041.95	12.4988	115.728	6.79106	9	100	328	15
ENSG00000119314	9	112217716	112333667	q32	PTBP3	4656.88	12.1693	89.0807	6.46165	14	258	1	4
ENSG00000119318	9	107283137	107332194	q31.2	RAD23B	13873.6	13.7514	265.379	8.04335	9	146	333	85
ENSG00000119333	9	128633661	128656787	q34.11	WDR34	1816.34	10.8162	34.7582	5.10957	9	177	333	111
ENSG00000119408	9	124257606	124353307	q33.3	NEK6	2455.19	11.243	46.982	5.53593	8	14	344	155
ENSG00000119414	9	125146573	125189939	q33.3	PPP6C	5086.82	12.3075	97.2976	6.59982	1	3	328	15
ENSG00000119421	9	122144058	122159819	q33.2	NDUFA8	1911.49	10.8895	36.5555	5.18277	1	120	331	77
ENSG00000119471	9	112379937	112472410	q32	HSDL2	4752.66	12.1744	90.7926	6.46684	1	2	328	77
ENSG00000119487	9	125437393	125707234	q33.3	MAPKAP1	4699.63	12.1924	89.9062	6.48475	377	504	47	65
ENSG00000119509	9	100099256	100301000	q31.1	INVS	637.411	9.29501	12.2004	3.59144	8	14	344	155
ENSG00000119514	9	98807699	98850081	q22.33	GALNT12	325.733	8.26757	6.23812	2.5692	2	6	337	13
ENSG00000119636	14	74019353	74082863	q24.3	BBOF1	649.971	9.31057	12.4219	3.60695	169	215	26	45
ENSG00000119638	14	75079353	75127344	q24.3	NEK9	6188.54	12.5868	118.348	6.87905	1	3	1	15
ENSG00000119673	14	73567620	73575658	q24.3	ACOT2	2145.54	11.0283	40.9653	5.32151	1	2	331	77
ENSG00000119681	14	74498170	74612378	q24.3	LTBP2	13851.8	13.6838	264.686	7.97583	2	50	333	13
ENSG00000119684	14	75013764	75051532	q24.3	MLH3	1185.7	10.1901	22.6898	4.48433	6	372	354	195
ENSG00000119685	14	75633625	75955078	q24.3	TTLL5	1600.31	10.637	30.6143	4.93057	12	9	332	117
ENSG00000119688	14	74285423	74303056	q24.3	ABCD4	2725.51	11.4022	52.1745	5.69505	8	29	1	341
ENSG00000119689	14	74881891	74903745	q24.3	DLST	8215.37	12.9912	156.993	7.28335	1	2	331	77
ENSG00000119703	14	75064170	75079987	q24.3	ZC2HC1C	167.188	7.35024	3.1976	1.66009	5	1	327	154
ENSG00000119711	14	74056850	74084493	q24.3	ALDH6A1	4309.03	12.0263	82.3361	6.31874	1	2	331	77
ENSG00000119723	14	73949926	73963670	q24.3	COQ6	889.296	9.78489	17.0081	4.07994	1	2	331	77
ENSG00000119729	2	46541806	46583121	p21	RHOQ	5501.7	12.3834	105.278	6.67571	1	3	328	15
ENSG00000119778	2	23748664	23927114	p23.3	ATAD2B	847.297	9.71252	16.2202	4.00775	5	72	354	195
ENSG00000119812	2	33583658	33599382	p22.3	FAM98A	2847.57	11.4568	54.5051	5.7496	4	310	328	15
ENSG00000119820	2	32277910	32316594	p22.3	YIPF4	3507.36	11.7702	67.1137	6.06279	10	59	333	155
ENSG00000119844	2	64524305	64593005	p14	AFTPH	2853.3	11.4691	54.5918	5.76186	10	43	344	101
ENSG00000119866	2	60450520	60555154	p16.1	BCL11A	289.217	8.0833	5.53195	2.38641	9	15	353	111
ENSG00000119888	2	47345158	47387601	p21	EPCAM	2716.31	11.3223	51.9584	5.61531	1	255	1	4
ENSG00000119899	6	73593379	73654155	q13	SLC17A5	1842.68	10.833	35.2346	5.12638	2	274	342	70
ENSG00000119906	10	100912569	100965136	q24.31	SLF2	2027.69	10.9707	38.7624	5.26391	5	461	327	154
ENSG00000119912	10	92451684	92574076	q23.33	IDE	1755.18	10.7642	33.5481	5.05761	1	33	333	15
ENSG00000119922	10	89283694	89309276	q23.31	IFIT2	1030.69	9.9501	19.7099	4.24491	5	1	327	154
ENSG00000119929	10	99702558	99756134	q24.2	CUTC	968.22	9.86693	18.4933	4.16188	1	3	328	15
ENSG00000119965	10	122930903	122954403	q26.13	C10orf88	600.209	9.21518	11.4783	3.51184	71	415	48	66
ENSG00000119986	10	97677424	97687323	q24.2	AVPI1	1429.74	10.4539	27.3516	4.74779	1	3	328	15
ENSG00000120063	17	65010715	65056839	q24.1	GNA13	4206.44	12.0317	80.4599	6.32415	5	251	333	13
ENSG00000120075	17	48591257	48593961	q21.32	HOXB5	208.833	7.49156	3.999	1.80154	2	222	341	13
ENSG00000120093	17	48548870	48604912	q21.32	HOXB3	1097.98	10.0216	21.023	4.31626	2	222	341	13
ENSG00000120129	5	172768090	172771195	q35.1	DUSP1	45097.8	15.3114	862.006	9.60325	5	8	327	322
ENSG00000120137	5	168548495	168579600	q34	PANK3	6717.21	12.6799	128.586	6.97213	6	183	328	101
ENSG00000120162	9	27325209	27529781	p21.2	MOB3B	1750.37	10.7285	33.4404	5.02198	2	21	337	13
ENSG00000120278	6	150599883	150843665	q25.1	PLEKHG1	1875.75	10.8285	35.9139	5.12194	3	376	351	341
ENSG00000120279	6	152697895	152724567	q25.2	MYCT1	2159.9	11.0558	41.3601	5.3489	3	16	351	341
ENSG00000120437	6	159760328	159779055	q25.3	ACAT2	1064.68	9.98418	20.3467	4.2789	2	45	337	13
ENSG00000120526	8	109240919	109334385	q23.1	NUDCD1	1179.3	10.1906	22.5707	4.48483	7	186	331	77
ENSG00000120533	8	109334324	109345953	q23.1	ENY2	4095.11	11.988	78.3453	6.28052	8	165	335	10
ENSG00000120594	10	19816239	20289856	p12.31	PLXDC2	20281.6	14.2434	387.711	8.53533	2	50	333	13
ENSG00000120616	10	32267751	32378798	p11.22	EPC1	2079.33	11.0055	39.7533	5.29864	6	35	354	195
ENSG00000120688	13	41061274	41084006	q14.11	WBP4	1158.74	10.1594	22.1387	4.4537	9	190	1	154
ENSG00000120694	13	31134974	31162388	q12.3	HSPH1	8450.91	12.8748	161.333	7.16699	4	176	333	223
ENSG00000120705	5	138506095	138543300	q31.2	ETF1	7911.88	12.9387	151.445	7.23082	5	1	327	154
ENSG00000120709	5	138331935	138349729	q31.2	FAM53C	4262.39	12.0419	81.5519	6.33437	5	1	327	154
ENSG00000120725	5	138946720	139293557	q31.2	SIL1	2346.02	11.1794	44.897	5.47241	1	3	328	15
ENSG00000120727	5	139341587	139369720	q31.2	PAIP2	4079.18	11.9867	78.0414	6.27921	9	15	354	111
ENSG00000120738	5	138465490	138469315	q31.2	EGR1	127199	16.6445	2428.07	10.9363	5	8	327	322
ENSG00000120742	3	150541994	150603228	q25.1	SERP1	12564.9	13.5941	240.246	7.88608	10	322	337	155
ENSG00000120784	19	37613749	37692337	q13.12	ZFP30	450.931	8.7777	8.62554	3.0762	5	22	327	154
ENSG00000120802	12	98515512	98550379	q23.1	TMPO	3282.27	11.6664	62.8036	5.95901	14	326	344	231
ENSG00000120820	12	103988984	104064183	q23.3	GLT8D2	1350.54	10.3631	25.7905	4.65709	2	10	337	13
ENSG00000120832	12	106977291	106987166	q23.3	MTERF2	1287.19	10.3055	24.6048	4.5996	61	769	333	154
ENSG00000120885	8	27596917	27615031	p21.1	CLU	66323.5	15.811	1270.58	10.1029	42	105	331	77
ENSG00000120925	8	42849637	42897290	p11.21	RNF170	1241.57	10.2649	23.754	4.55903	2	37	337	13
ENSG00000120942	1	11273206	11296049	p36.22	UBIAD1	1764.1	10.7781	33.7491	5.07153	4	151	352	223
ENSG00000120949	1	12063377	12144207	p36.22	TNFRSF8	218.586	7.66391	4.18279	1.97098	11	445	338	23
ENSG00000121022	8	67043079	67083783	q13.1	COPS5	2504.49	11.2847	47.8743	5.57759	8	200	333	195
ENSG00000121060	17	56836387	56914080	q22	TRIM25	3857.52	11.8891	73.7607	6.18166	6	12	337	195
ENSG00000121073	17	49700934	49709014	q21.33	SLC35B1	2606.84	11.3386	49.868	5.63153	5	99	327	154
ENSG00000121152	2	96335787	96373845	q11.2	NCAPH	143.113	7.10311	2.73517	1.41656	12	9	332	117
ENSG00000121211	4	153344649	153415118	q31.3	MND1	19.9007	4.24487	0.380222	-1.31273	12	9	332	117
ENSG00000121486	1	185118098	185157072	q25.3	TRMT1L	1541.7	10.581	29.4667	4.87468	6	108	354	195
ENSG00000121552	3	122325244	122341972	q21.1	CSTA	695.293	9.26748	13.2899	3.5645	2	241	333	70
ENSG00000121578	3	119211732	119241103	q13.32	B4GALT4	939.506	9.86073	17.9797	4.15562	9	297	342	4
ENSG00000121680	11	45909669	45918812	p11.2	PEX16	1852.61	10.8479	35.4377	5.14122	5	238	333	155
ENSG00000121691	11	34438925	34472062	p13	CAT	15854.4	13.9179	303.069	8.20988	9	190	333	154
ENSG00000121774	1	32013829	32060850	p35.2	KHDRBS1	8728.27	13.0865	166.905	7.37862	42	105	333	13
ENSG00000121807	3	46353734	46360928	p21.31	CCR2	300.055	8.15102	5.73035	2.45346	19	57	333	195
ENSG00000121851	1	145964702	145978848	q21.1	POLR3GL	2107.64	11.0241	40.3148	5.31727	8	39	1	155
ENSG00000121879	3	179148114	179240093	q26.32	PIK3CA	3490.29	11.7511	66.7366	6.04375	6	152	344	77
ENSG00000121897	4	39458587	39485109	p14	LIAS	599.231	9.18907	11.4471	3.48589	7	54	352	223
ENSG00000121898	10	123706207	123940267	q26.13	CPXM2	3882.58	11.8582	74.4017	6.15076	1	61	328	77
ENSG00000121900	1	32894594	32901438	p35.1	TMEM54	1905.94	10.8676	36.4914	5.16094	137	434	40	58
ENSG00000121964	2	143938068	144332568	q22.3	GTDC1	1738.5	10.7514	33.2346	5.04488	1	2	331	77
ENSG00000121966	2	136114349	136118165	q22.1	CXCR4	3816.79	11.7705	72.9153	6.06316	13	7	334	153
ENSG00000122008	5	75511756	75601144	q13.3	POLK	1758.1	10.7728	33.6444	5.06624	8	264	344	155
ENSG00000122026	13	27251309	27256691	q12.2	RPL21	29586.9	14.8247	565.101	9.11655	6	65	344	101
ENSG00000122033	13	27435643	27450591	q12.2	MTIF3	2869.12	11.473	54.8621	5.76581	1	112	328	15
ENSG00000122034	13	27424544	27435823	q12.2	GTF3A	6162.42	12.5757	117.835	6.86792	1	112	1	15
ENSG00000122218	1	160288686	160343400	q23.2	COPA	15617	13.9209	298.516	8.21283	7	189	333	223
ENSG00000122224	1	160796074	160828261	q23.3	LY9	89.2211	6.41352	1.70534	0.740152	4	153	343	223
ENSG00000122257	16	24537693	24572863	p12.1	RBBP6	4100.3	11.9856	78.4161	6.27804	8	18	335	195
ENSG00000122359	10	80150889	80205572	q22.3	ANXA11	10883.7	13.399	208.016	7.69103	1	834	333	15
ENSG00000122378	10	80407829	80437115	q23.1	PRXL2A	10163	13.2851	194.244	7.57714	1	3	328	15
ENSG00000122386	16	3112560	3120517	p13.3	ZNF205	1153.35	10.1602	22.0617	4.45451	5	66	327	154
ENSG00000122545	7	35800932	35907105	p14.2	SEPT7	13267	13.6835	253.871	7.97548	9	70	337	155
ENSG00000122547	7	36153149	36301543	p14.2	EEPD1	1406.85	10.4029	26.8954	4.69691	27	210	333	77
ENSG00000122557	7	35632659	35695571	p14.2	HERPUD2	1896.92	10.8814	36.281	5.17468	5	441	327	154
ENSG00000122591	7	22889371	23014130	p15.3	FAM126A	3358.75	11.6732	64.181	5.96591	2	50	337	13
ENSG00000122592	7	27153716	27157936	p15.2	HOXA7	568.272	9.07762	10.8544	3.37498	2	134	337	13
ENSG00000122642	7	32957404	33006931	p14.3	FKBP9	6892.16	12.7394	131.886	7.03164	2	10	333	13
ENSG00000122696	9	37879400	37904353	p13.1	SLC25A51	691.496	9.39467	13.2135	3.69082	1	2	331	77
ENSG00000122707	9	36036433	36124451	p13.3	RECK	2229.08	11.0852	42.6426	5.37837	2	6	337	13
ENSG00000122729	9	32384603	32454769	p21.1	ACO1	6346.4	12.5847	121.269	6.877	1	2	331	77
ENSG00000122735	9	34457414	34520989	p13.3	DNAI1	54.9417	5.20972	1.04029	-0.409732	9	88	342	111
ENSG00000122741	9	37800502	37867666	p13.2	DCAF10	2698.81	11.3776	51.5684	5.67047	4	153	342	4
ENSG00000122786	7	134744252	134970728	q33	CALD1	39299.6	15.2183	752.371	9.51016	15	13	345	241
ENSG00000122863	10	71964365	72013564	q22.1	CHST3	3428.68	11.6878	65.5818	5.98052	11	361	334	155
ENSG00000122877	10	62811996	62919900	q21.3	EGR2	3464.7	11.393	66.1063	5.6862	5	8	327	322
ENSG00000122882	10	73130155	73169055	q22.2	ECD	1743.29	10.7591	33.3461	5.05258	6	165	327	195
ENSG00000122912	10	68477999	68527474	q21.3	SLC25A16	2072.46	10.9889	39.6501	5.28206	1	3	328	15
ENSG00000122958	10	69123512	69172861	q22.1	VPS26A	4323.49	12.0733	82.6692	6.36569	2	10	337	13
ENSG00000122971	12	120725735	120740008	q24.31	ACADS	2961.42	11.491	56.5126	5.7838	1	2	331	77
ENSG00000123080	1	50960745	50974633	p32.3	CDKN2C	2608.06	11.1341	49.7416	5.42732	1	2	331	77
ENSG00000123094	12	25959029	26079892	p12.1	RASSF8	1450.63	10.4724	27.7077	4.76628	2	134	333	13
ENSG00000123095	12	26120026	26125127	p12.1	BHLHE41	9267.77	13.1032	176.894	7.39535	2	169	338	13
ENSG00000123096	12	26121991	26299290	p12.1	SSPN	4838.61	12.2128	92.4731	6.50523	2	10	337	13
ENSG00000123136	19	14408819	14419383	p13.12	DDX39A	1891.63	10.873	36.2238	5.16629	7	103	337	195
ENSG00000123243	10	7559270	7666998	p14	ITIH5	10153.5	13.2107	193.921	7.50284	11	24	338	13
ENSG00000123349	12	53295291	53299450	q13.13	PFDN5	20353.3	14.3079	389.216	8.59977	8	76	333	10
ENSG00000123358	12	52022832	52059507	q13.13	NR4A1	9106.05	12.8954	174.023	7.18767	5	8	327	322
ENSG00000123395	12	52069246	52077494	q13.13	ATG101	1364.49	10.3977	26.0894	4.69165	5	1	327	154
ENSG00000123444	11	47572197	47579015	p11.2	KBTBD4	1006.83	9.96475	19.2517	4.25942	8	14	333	155
ENSG00000123472	1	46632737	46673867	p33	ATPAF1	3043.09	11.5579	58.1713	5.85064	1	2	331	77
ENSG00000123485	2	233833416	233854566	q37.1	HJURP	102.088	6.55368	1.95049	0.878635	12	9	332	117
ENSG00000123595	X	13689125	13710506	p22.2	RAB9A	1953.76	10.9219	37.3843	5.2152	9	100	327	15
ENSG00000123610	2	151357592	151380048	q23.3	TNFAIP6	332.895	8.07374	6.37827	2.37839	5	221	327	154
ENSG00000123728	X	132203024	132219480	q26.2	RAP2C	1964.73	10.9271	37.5684	5.22039	9	306	333	111
ENSG00000123739	4	109709989	109730077	q25	PLA2G12A	3508.94	11.7638	67.1248	6.0564	196	740	49	67
ENSG00000123836	1	207034366	207081024	q32.1	PFKFB2	932.306	9.80242	17.8065	4.09755	2	62	337	13
ENSG00000123908	8	140520156	140635619	q24.3	AGO2	2743.24	11.4112	52.4642	5.704	252	510	50	68
ENSG00000123983	2	222860934	222944639	q36.1	ACSL3	8914.27	12.9594	170.205	7.25152	4	156	343	223
ENSG00000124019	2	224378698	224402085	q36.2	FAM124B	233.373	7.72793	4.47157	2.03472	10	16	336	101
ENSG00000124067	16	67943474	67969601	q22.1	SLC12A4	4300.72	12.0623	82.2709	6.35474	1	3	328	15
ENSG00000124126	20	48624252	48827883	q13.13	PREX1	5103.31	12.2571	97.6094	6.54953	9	88	342	111
ENSG00000124143	20	38601934	38651035	q11.23	ARHGAP40	574.218	8.83207	11.0171	3.13162	1	4	1	4
ENSG00000124160	20	46060985	46089952	q13.12	NCOA5	2800.33	11.4394	53.5895	5.7322	5	35	327	195
ENSG00000124205	20	59300427	59325992	q13.32	EDN3	488.374	8.57718	9.32302	2.87837	1	4	1	4
ENSG00000124207	20	49046246	49096960	q13.13	CSE1L	4537.06	12.138	86.8081	6.43043	201	742	51	69
ENSG00000124212	20	49503874	49568146	q13.13	PTGIS	3902.99	11.799	74.6721	6.09162	2	6	337	13
ENSG00000124214	20	49113339	49188367	q13.13	STAU1	6441.33	12.6474	123.2	6.93957	153	368	333	154
ENSG00000124216	20	49982999	49988886	q13.13	SNAI1	592.724	9.09276	11.3469	3.39025	13	7	334	153
ENSG00000124217	20	50958826	50963931	q13.13	MOCS3	1056.61	10.0315	20.2167	4.32602	5	79	327	155
ENSG00000124225	20	57648392	57711536	q13.31	PMEPA1	6073.95	12.4792	116.184	6.77147	1	3	328	15
ENSG00000124226	20	49936336	49953892	q13.13	RNF114	4841.99	12.2342	92.5882	6.52654	8	14	337	155
ENSG00000124228	20	49219295	49244077	q13.13	DDX27	2971.89	11.5296	56.8667	5.82231	8	18	335	10
ENSG00000124343	X	2752048	2816500	p22.33	XG	552.044	8.95973	10.5686	3.25791	2	6	337	13
ENSG00000124370	2	71109684	71130239	p13.3	MCEE	646.648	9.31863	12.3668	3.61496	8	114	333	10
ENSG00000124383	2	71130314	71150101	p13.3	MPHOSPH10	2716.22	11.393	51.9586	5.68584	8	18	335	10
ENSG00000124486	X	41085635	41236579	p11.4	USP9X	10165.1	13.3017	194.379	7.59374	1	248	333	15
ENSG00000124496	6	42224931	42452051	p21.1	TRERF1	921.539	9.80425	17.6095	4.09933	2	38	337	70
ENSG00000124532	6	24402908	24426194	p22.3	MRS2	1808.86	10.8027	34.5985	5.09615	1	305	328	15
ENSG00000124535	6	2765414	2786952	p25.2	WRNIP1	2729.55	11.4074	52.2236	5.7002	5	130	344	195
ENSG00000124541	6	43021645	43034156	p21.1	RRP36	2191.43	11.0921	41.9203	5.38524	162	505	52	72
ENSG00000124562	6	34757406	34773794	p21.31	SNRPC	2572.91	11.3213	49.198	5.61423	8	51	335	10
ENSG00000124596	6	41033627	41097787	p21.1	OARD1	1314.09	10.343	25.1025	4.637	5	295	327	154
ENSG00000124615	6	39899578	39934551	p21.2	MOCS1	2716.43	11.3187	51.8358	5.61161	1	177	331	77
ENSG00000124659	6	42744481	42746096	p21.1	TBCC	1980.89	10.9384	37.8789	5.23162	5	22	327	154
ENSG00000124664	6	34537802	34556333	p21.31	SPDEF	2932.39	11.3974	56.2164	5.6903	1	4	1	4
ENSG00000124702	6	43014103	43021298	p21.1	KLHDC3	7627.78	12.8831	145.746	7.17524	1	168	328	15
ENSG00000124762	6	36676460	36687339	p21.2	CDKN1A	7813.21	12.8037	149.508	7.09595	5	1	327	154
ENSG00000124767	6	38675925	38703141	p21.2	GLO1	6831.37	12.7217	130.49	7.01391	316	775	327	154
ENSG00000124784	6	7389496	7418037	p24.3	RIOK1	1268.62	10.3019	24.2917	4.59598	1	2	333	77
ENSG00000124788	6	16299112	16761491	p22.3	ATXN1	2869.2	11.4629	54.7754	5.75571	7	189	337	223
ENSG00000124831	2	237627576	237813682	q37.3	LRRFIP1	7817.18	12.9184	149.608	7.21058	5	475	333	154
ENSG00000124839	2	237574322	237601614	q37.3	RAB17	638.585	9.25844	12.2272	3.55512	1	4	1	4
ENSG00000125037	3	9962537	10011116	p25.3	EMC3	3688.86	11.8326	70.514	6.12513	1	2	331	77
ENSG00000125148	16	56608199	56609497	q13	MT2A	13781.8	13.6158	263.522	7.90785	13	7	334	153
ENSG00000125149	16	67109958	67148539	q22.1	C16orf70	1113.71	10.11	21.2945	4.40436	5	1	327	154
ENSG00000125170	16	57471922	57487327	q21	DOK4	1730.82	10.7473	33.1296	5.04076	11	68	331	77
ENSG00000125319	17	44141906	44162476	q21.31	C17orf53	282.901	8.0869	5.40378	2.38959	1	232	331	77
ENSG00000125347	5	132481609	132490798	q31.1	IRF1	3429.02	11.6964	65.685	5.98908	13	7	334	153
ENSG00000125375	14	50312326	50335558	q21.3	ATP5S	1682.62	10.7022	32.1967	4.99572	1	4	333	4
ENSG00000125384	14	52314305	52328606	q22.1	PTGER2	241.426	7.77365	4.62037	2.07977	169	215	26	45
ENSG00000125386	4	2536631	2732565	p16.3	FAM193A	2161.98	11.0713	41.346	5.36441	163	340	53	12
ENSG00000125430	17	14301083	14349404	p12	HS3ST3B1	256.204	7.93159	4.89399	2.23565	7	54	352	223
ENSG00000125459	1	155610205	155614967	q22	MSTO1	1356.17	10.3667	25.9721	4.6607	1	86	328	15
ENSG00000125482	9	132375548	132406851	q34.13	TTF1	1104.4	10.0995	21.1235	4.39395	8	18	335	10
ENSG00000125503	19	55090913	55117559	q13.42	PPP1R12C	3251.1	11.6557	62.2267	5.94838	6	369	354	195
ENSG00000125505	19	54173412	54189882	q13.42	MBOAT7	3320.87	11.6883	63.5095	5.98097	132	223	335	10
ENSG00000125520	20	63739861	63743505	q13.33	SLC2A4RG	5396.25	12.3756	103.128	6.66787	9	285	338	4
ENSG00000125629	2	118088452	118110997	q14.1	INSIG2	1713.93	10.7166	32.777	5.01013	308	398	54	5
ENSG00000125633	2	117915478	118014133	q14.1	CCDC93	2354.59	11.1917	45.0199	5.48475	6	12	344	195
ENSG00000125651	19	6379569	6393981	p13.3	GTF2F1	5381.08	12.3858	102.891	6.67814	8	5	335	10
ENSG00000125652	19	6372433	6375251	p13.3	ALKBH7	2585.3	11.326	49.4234	5.61894	1	2	331	77
ENSG00000125656	19	6361452	6368910	p13.3	CLPP	2170.75	11.0752	41.4942	5.36829	1	2	331	77
ENSG00000125676	X	123600561	123733056	q25	THOC2	2789.04	11.4389	53.3762	5.73172	8	18	335	10
ENSG00000125730	19	6677704	6730562	p13.3	C3	42225.2	15.306	807.874	9.59782	2	6	337	13
ENSG00000125741	19	45527427	45602212	q13.32	OPA3	1538.47	10.5774	29.4398	4.87108	72	743	55	73
ENSG00000125743	19	45687454	45692569	q13.32	SNRPD2	8681.74	13.0771	166.018	7.36924	8	76	333	10
ENSG00000125827	20	7977348	8019829	p12.3	TMX4	6659.72	12.6729	127.296	6.9651	6	143	337	155
ENSG00000125834	20	2101611	2177038	p13	STK35	2332	11.1738	44.5913	5.46684	9	483	353	111
ENSG00000125835	20	2461634	2470853	p13	SNRPB	5547.96	12.4293	106.148	6.72162	37	283	56	3
ENSG00000125844	20	17613678	17682295	p12.1	RRBP1	9325.22	13.1672	178.314	7.4593	8	5	335	10
ENSG00000125846	20	18288283	18316996	p11.23	ZNF133	1093.72	10.0778	20.9157	4.37224	9	252	335	4
ENSG00000125850	20	17956979	18059188	p11.23	OVOL2	222.484	7.6673	4.26494	1.97514	1	4	1	4
ENSG00000125944	1	23303771	23344336	p36.12	HNRNPR	7866.81	12.9265	150.504	7.2186	8	32	335	10
ENSG00000125968	20	31605283	31606515	q11.21	ID1	3024.43	11.4506	57.9119	5.74346	13	7	334	153
ENSG00000126005	20	35201745	35278131	q11.22	MMP24OS	1990.99	10.9437	38.0771	5.2369	5	226	354	195
ENSG00000126062	3	50354749	50359610	p21.31	TMEM115	4534.96	12.1414	86.7334	6.4338	9	279	337	4
ENSG00000126070	1	35930718	36072500	p34.3	AGO3	1442.89	10.4867	27.5897	4.78045	6	129	354	195
ENSG00000126088	1	45012147	45015575	p34.1	UROD	6082.35	12.564	116.35	6.85619	1	370	328	15
ENSG00000126091	1	43705824	43931165	p34.1	ST3GAL3	934.23	9.84603	17.8574	4.14097	1	3	328	15
ENSG00000126107	1	45002540	45011329	p34.1	HECTD3	5658.81	12.4503	108.146	6.7426	7	195	331	77
ENSG00000126218	13	113122814	113149529	q34	F10	653.598	9.24357	12.5114	3.54045	2	6	337	13
ENSG00000126243	19	35935358	35945767	q13.12	LRFN3	1060.57	10.0389	20.2686	4.33342	2	60	333	13
ENSG00000126249	19	34404384	34426168	q13.11	PDCD2L	231.165	7.84046	4.42356	2.14488	290	739	57	74
ENSG00000126254	19	35629030	35637686	q13.12	RBM42	3456.08	11.7481	66.1237	6.04072	3	28	347	341
ENSG00000126267	19	35648223	35658861	q13.12	COX6B1	6795.38	12.7187	129.911	7.01086	1	2	331	77
ENSG00000126368	17	40092787	40100725	q21.1	NR1D1	3128.94	11.3944	59.8056	5.68741	10	78	336	101
ENSG00000126453	19	49665142	49673916	q13.33	BCL2L12	689.493	9.41631	13.1862	3.71233	8	30	335	10
ENSG00000126457	19	49675786	49689029	q13.33	PRMT1	6092.7	12.5636	116.54	6.85579	8	69	335	10
ENSG00000126458	19	49635292	49640201	q13.33	RRAS	5779.84	12.483	110.546	6.77525	1	254	333	15
ENSG00000126464	19	49591643	49626439	q13.33	PRR12	2401.04	11.2206	45.911	5.51362	5	823	327	154
ENSG00000126524	7	66987677	66995601	q11.21	SBDS	10321.3	13.3122	197.426	7.60428	5	27	344	154
ENSG00000126561	17	42287547	42311943	q21.2	STAT5A	7625.82	12.8511	145.56	7.14324	7	47	331	77
ENSG00000126602	16	3651639	3717597	p13.3	TRAP1	2526.97	11.2949	48.3109	5.58777	7	480	337	70
ENSG00000126653	17	30115521	30186475	q11.2	NSRP1	1896.33	10.8687	36.27	5.16208	8	18	335	10
ENSG00000126756	X	47651798	47659161	p11.23	UXT	3363.89	11.7081	64.3189	6.00075	9	123	1	4
ENSG00000126767	X	47635521	47650604	p11.23	ELK1	2301.2	11.1613	44.0078	5.45429	2	327	337	77
ENSG00000126775	14	55366392	55411858	q22.3	ATG14	1828.99	10.8262	35.0001	5.1196	2	154	337	13
ENSG00000126787	14	55148112	55191678	q22.3	DLGAP5	46.5167	5.45572	0.889064	-0.184898	12	9	332	117
ENSG00000126858	17	32142454	32253374	q11.2	RHOT1	2008.17	10.9533	38.3758	5.24657	2	327	337	77
ENSG00000126878	9	131096476	131123152	q34.12	AIF1L	6217	12.5709	119.014	6.86319	16	126	331	85
ENSG00000126883	9	131125561	131234670	q34.13	NUP214	3420.46	11.7356	65.4293	6.02817	39	419	14	33
ENSG00000126895	X	153902531	153907166	q28	AVPR2	902.456	9.76899	17.244	4.06416	11	445	338	23
ENSG00000126934	19	4090321	4124129	p13.3	MAP2K2	3552.94	11.789	67.9335	6.08159	6	114	335	10
ENSG00000127083	9	92414245	92424461	q22.31	OMD	1667.78	10.5909	31.9537	4.88468	2	6	337	13
ENSG00000127125	1	42456117	42473385	p34.2	PPCS	3280.35	11.6718	62.7317	5.9645	5	295	333	154
ENSG00000127184	5	86617904	86620962	q14.3	COX7C	15221.9	13.8721	290.787	8.16406	1	2	331	77
ENSG00000127191	9	136881912	136926607	q34.3	TRAF2	802.303	9.63329	15.3548	3.92872	6	75	354	195
ENSG00000127329	12	70515866	70637440	q15	PTPRB	3876.25	11.8911	74.2402	6.18366	3	16	351	341
ENSG00000127418	4	1009936	1026897	p16.3	FGFRL1	3200.59	11.5879	61.1	5.88064	1	2	331	77
ENSG00000127445	19	9835257	9849682	p13.2	PIN1	1715.96	10.7343	32.8229	5.02781	8	114	328	10
ENSG00000127452	19	9810267	9827816	p13.2	FBXL12	1340.28	10.3825	25.6337	4.67646	9	91	354	14
ENSG00000127481	1	19074506	19210276	p36.13	UBR4	8735.1	13.0878	167.119	7.37991	1	33	333	15
ENSG00000127528	19	16324817	16327874	p13.11	KLF2	7711.46	12.8359	147.497	7.12805	5	8	327	322
ENSG00000127540	19	1597172	1605490	p13.3	UQCR11	3441.04	11.7407	65.7928	6.03335	1	2	331	77
ENSG00000127564	16	2968024	2980539	p13.3	PKMYT1	138.992	6.9278	2.65242	1.24668	12	9	332	117
ENSG00000127666	19	4815932	4831704	p13.3	TICAM1	1468.21	10.5058	28.0725	4.79953	5	1	327	154
ENSG00000127837	2	218264123	218270257	q35	AAMP	7693.83	12.9031	147.206	7.19522	8	466	335	10
ENSG00000127884	10	133362480	133373689	q26.3	ECHS1	10431.2	13.3109	199.281	7.60294	1	2	331	77
ENSG00000127914	7	91940867	92110673	q21.2	AKAP9	7216.81	12.7916	138.041	7.08382	30	435	58	75
ENSG00000127920	7	93921699	93928610	q21.3	GNG11	8691.09	13.0599	166.26	7.35201	2	798	342	4
ENSG00000127922	7	96481626	96709891	q21.3	SEM1	2589.75	11.3236	49.5381	5.61646	8	91	335	155
ENSG00000127954	7	88270892	88306891	q21.12	STEAP4	7603.43	12.7667	145.567	7.0589	3	192	327	341
ENSG00000128000	19	40028260	40056209	q13.2	ZNF780B	946.261	9.87285	18.0894	4.16771	208	609	59	76
ENSG00000128016	19	39406813	39409412	q13.2	ZFP36	53385.9	15.5279	1020.88	9.81977	5	8	327	322
ENSG00000128039	4	55346109	55373096	q12	SRD5A3	1407.5	10.419	26.9361	4.71295	18	144	342	4
ENSG00000128191	22	20080232	20111877	q11.21	DGCR8	2163.38	11.0734	41.385	5.36648	8	32	335	10
ENSG00000128228	22	21642261	21644298	q11.21	SDF2L1	1006.75	9.95783	19.2672	4.25253	255	338	6	78
ENSG00000128266	22	23070361	23125037	q11.22	GNAZ	977.34	9.88353	18.7285	4.17845	3	393	351	341
ENSG00000128283	22	37560447	37569405	q13.1	CDC42EP1	7297.48	12.8068	139.635	7.09898	1	4	1	4
ENSG00000128284	22	36140330	36166177	q12.3	APOL3	3369.25	11.7017	64.4799	5.99433	11	97	333	77
ENSG00000128294	22	26521983	26596717	q12.1	TPST2	2155.96	11.044	41.2536	5.33717	11	86	328	15
ENSG00000128309	22	37019635	37029822	q12.3	MPST	2439.1	11.2346	46.6084	5.52762	1	479	331	77
ENSG00000128311	22	37010859	37020183	q12.3	TST	2398.89	11.2039	45.8452	5.49694	1	479	331	77
ENSG00000128342	22	30240447	30246851	q12.2	LIF	1448.39	10.3351	27.6268	4.62937	5	8	327	322
ENSG00000128346	22	37943050	37953669	q13.1	C22orf23	333.384	8.35306	6.38043	2.65381	10	322	333	155
ENSG00000128573	7	114086327	114693772	q31.1	FOXP2	532.772	8.97566	10.1573	3.27342	2	61	331	77
ENSG00000128585	7	131110096	131496636	q32.3	MKLN1	3658.88	11.8187	70.0376	6.11131	8	48	344	155
ENSG00000128602	7	129188872	129213545	q32.1	SMO	1498.75	10.5337	28.6796	4.82742	2	440	337	13
ENSG00000128607	7	130070510	130135720	q32.2	KLHDC10	4168.01	12.0166	79.7343	6.3091	1	308	328	15
ENSG00000128656	2	174799363	175005369	q31.1	CHN1	918.845	9.75694	17.5966	4.05221	2	197	337	13
ENSG00000128710	2	176108790	176119942	q31.1	HOXD10	224.712	7.63134	4.3021	1.93986	338	420	60	79
ENSG00000128731	15	28111040	28322152	q13.1	HERC2	5181.51	12.3332	99.1681	6.62552	9	227	333	14
ENSG00000128739	15	24823637	24978723	q11.2	SNRPN	1666.35	10.6787	31.8327	4.97227	9	227	333	14
ENSG00000128833	15	52192322	52295798	q21.2	MYO5C	2799.54	11.4204	53.6516	5.71324	11	208	333	77
ENSG00000128872	15	51751561	51816368	q21.2	TMOD2	1537.24	10.5563	29.4281	4.85	6	270	337	13
ENSG00000128908	15	40978880	41116354	q15.1	INO80	1911.31	10.8923	36.574	5.18559	10	175	333	101
ENSG00000128917	15	40929333	40939073	q15.1	DLL4	2006.74	10.9092	38.4607	5.20251	3	16	351	341
ENSG00000128923	15	58771192	58861900	q21.3	MINDY2	2404.43	11.2155	45.9829	5.50844	14	25	344	231
ENSG00000128928	15	40405795	40435947	q15.1	IVD	5319.91	12.3345	101.717	6.62679	1	17	1	77
ENSG00000128965	15	40952962	40956519	q15.1	CHAC1	237.762	7.70048	4.54553	2.0079	13	7	334	153
ENSG00000129038	15	73925989	73952137	q24.1	LOXL1	1352.55	10.336	25.902	4.63011	2	10	337	13
ENSG00000129048	3	132597237	132618967	q22.1	ACKR4	306.034	8.13702	5.8614	2.43994	2	6	337	13
ENSG00000129083	11	14443440	14500027	p15.2	COPB1	8712.8	13.0791	166.559	7.37118	8	132	1	155
ENSG00000129084	11	14504874	14643635	p15.2	PSMA1	2160.62	11.0644	41.2893	5.35752	9	20	344	155
ENSG00000129116	4	168497066	168928457	q32.3	PALLD	21404.3	14.3362	409.239	8.62807	15	13	345	241
ENSG00000129151	11	27040725	27127809	p14.2	BBOX1	1115.58	9.91282	21.3104	4.20807	7	99	344	154
ENSG00000129187	4	182890060	182917936	q35.1	DCTD	4249.15	12.0481	81.2685	6.3405	5	812	333	154
ENSG00000129195	17	6444415	6451469	p13.2	PIMREG	80.3203	6.18031	1.53332	0.515588	12	9	332	117
ENSG00000129219	17	4807096	4823434	p13.2	PLD2	3362.44	11.7053	64.3315	5.99791	1	786	328	15
ENSG00000129245	17	7591230	7614871	p13.1	FXR2	2440.75	11.2468	46.6994	5.53972	1	85	1	4
ENSG00000129250	17	4997948	5028401	p13.2	KIF1C	10189.4	13.2962	194.97	7.58826	1	3	328	15
ENSG00000129292	8	132775358	132848807	q24.22	PHF20L1	2884.66	11.4843	55.1683	5.77705	5	451	333	154
ENSG00000129347	19	10553078	10566037	p13.2	KRI1	2055.85	10.9972	39.336	5.29043	8	5	335	10
ENSG00000129354	19	10572671	10587315	p13.2	AP1M2	1790.35	10.6505	34.31	4.94483	1	4	1	4
ENSG00000129355	19	10566462	10569059	p13.2	CDKN2D	763.994	9.55833	14.613	3.85397	30	435	58	75
ENSG00000129422	8	17643795	17800917	p22	MTUS1	7017.34	12.7362	134.035	7.02837	5	168	328	15
ENSG00000129460	14	23469688	23509862	q11.2	NGDN	1258.71	10.2912	24.0869	4.58532	111	334	61	80
ENSG00000129473	14	23298790	23311759	q11.2	BCL2L2	5950.27	12.5279	113.896	6.8202	82	831	328	15
ENSG00000129484	14	20343582	20357905	q11.2	PARP2	1361.75	10.4027	26.0578	4.6966	1	29	1	15
ENSG00000129514	14	37589984	37596059	q21.1	FOXA1	3871.25	11.7455	74.205	6.03828	1	4	1	4
ENSG00000129538	14	20801228	20803278	q11.2	RNASE1	17136.6	13.9948	328.175	8.28679	4	34	337	223
ENSG00000129559	14	24216852	24232454	q12	NEDD8	2981.28	11.5355	57.0577	5.82828	8	31	333	10
ENSG00000129657	17	77088749	77217101	q25.2	SEC14L1	5035.05	12.2792	96.2602	6.57158	13	318	334	153
ENSG00000129675	X	136665547	136782088	q26.3	ARHGEF6	6397.36	12.5817	122.174	6.87393	11	24	328	15
ENSG00000129680	X	136213220	136256482	q26.3	MAP7D3	1258.52	10.2539	24.0881	4.54815	1	4	1	4
ENSG00000129691	8	38105242	38144076	p11.23	ASH2L	2981.39	11.5277	57.0221	5.82045	6	122	354	4
ENSG00000129810	3	20160593	20186292	p24.3	SGO1	43.6386	5.36605	0.834253	-0.27001	12	9	332	117
ENSG00000129911	19	1852399	1863568	p13.3	KLF16	1115.5	10.0919	21.3311	4.38634	5	1	327	154
ENSG00000130005	19	1397026	1401570	p13.3	GAMT	2021.08	10.958	38.6381	5.25122	9	378	353	4
ENSG00000130023	6	169751622	169781584	q27	ERMARD	1071.04	10.0564	20.4835	4.35085	16	126	333	85
ENSG00000130045	9	88534033	88584274	q22.1	NXNL2	99.1814	6.46752	1.89814	0.795719	9	88	342	111
ENSG00000130066	X	23783173	23786226	p22.11	SAT1	18118.6	14.0915	346.37	8.3834	156	738	62	81
ENSG00000130147	2	234951973	235055714	q37.2	SH3BP4	4294.27	12.0481	82.1519	6.34053	5	85	327	154
ENSG00000130158	19	11199295	11262481	p13.2	DOCK6	2930.05	11.5005	56.0796	5.79329	1	358	328	15
ENSG00000130164	19	11089362	11133816	p13.2	LDLR	3791.16	11.7179	72.4336	6.01063	5	1	327	154
ENSG00000130176	19	11538717	11550323	p13.2	CNN1	10781.4	13.2689	206.085	7.56101	15	13	345	241
ENSG00000130202	19	44846175	44889228	q13.32	NECTIN2	4474.44	12.1122	85.6039	6.40462	10	128	338	4
ENSG00000130203	19	44905754	44909393	q13.32	APOE	15164.9	13.6328	288.7	7.92487	2	184	337	13
ENSG00000130222	9	89605013	89606555	q22.2	GADD45G	780.086	9.38774	14.913	3.68429	13	7	334	153
ENSG00000130224	X	115110616	115234072	q23	LRCH2	248.595	7.93546	4.75622	2.23915	2	241	333	70
ENSG00000130254	19	5586999	5624046	p13.3	SAFB2	2137.03	11.0505	40.8825	5.34365	8	5	335	10
ENSG00000130255	19	5674947	5691876	p13.3	RPL36	21167.8	14.3494	404.469	8.64132	8	450	335	10
ENSG00000130304	19	17468769	17506168	p13.11	SLC27A1	3136.87	11.5976	59.9236	5.8903	2	38	337	70
ENSG00000130312	19	17292609	17306843	p13.11	MRPL34	1863.37	10.844	35.635	5.13738	3	116	351	341
ENSG00000130402	19	38647649	38731583	q13.2	ACTN4	20329.7	14.2974	388.89	8.58931	15	121	345	13
ENSG00000130479	19	17719242	17734516	p13.11	MAP1S	2231.97	11.1124	42.6843	5.40548	5	774	333	154
ENSG00000130508	2	1631887	1744852	p25.3	PXDN	6197.53	12.5529	118.262	6.84515	1	2	331	77
ENSG00000130518	19	18257097	18274509	p13.11	IQCN	1291.02	10.2529	24.6717	4.54714	5	1	327	154
ENSG00000130520	19	18306230	18323274	p13.11	LSM4	2753.78	11.4171	52.6906	5.70989	35	608	63	82
ENSG00000130522	19	18279760	18281622	p13.11	JUND	19608.3	14.201	375.095	8.49291	5	1	327	154
ENSG00000130545	19	6463777	6467221	p13.3	CRB3	582.096	9.09599	11.1383	3.39432	1	4	1	4
ENSG00000130559	9	135808487	135907228	q34.3	CAMSAP1	2298.59	11.1585	43.9274	5.45152	1	2	331	77
ENSG00000130590	20	63974113	63980008	q13.33	SAMD10	704.216	9.44877	13.4814	3.7447	1	2	331	77
ENSG00000130635	9	134641774	134844843	q34.3	COL5A1	6354.85	12.537	121.567	6.82931	2	36	337	13
ENSG00000130638	22	45671798	45845307	q13.31	ATXN10	4523.82	12.1351	86.4608	6.42751	8	147	344	155
ENSG00000130640	10	133278630	133312337	q26.3	TUBGCP2	3447.35	11.7464	65.9175	6.039	2	10	337	13
ENSG00000130699	20	61953469	62065810	q13.33	TAF4	945.628	9.87154	18.0819	4.1664	8	14	335	155
ENSG00000130701	20	62410237	62427533	q13.33	RBBP8NL	224.984	7.65429	4.30726	1.96213	1	4	1	4
ENSG00000130703	20	62231922	62296213	q13.33	OSBPL2	3018.48	11.5525	57.7454	5.84528	14	355	344	231
ENSG00000130707	9	130444929	130501274	q34.11	ASS1	7014.79	12.728	134.184	7.02016	2	49	338	13
ENSG00000130713	9	130693721	130704894	q34.12	EXOSC2	1508.72	10.5537	28.8666	4.84741	8	39	337	155
ENSG00000130717	9	131523801	131531268	q34.13	UCK1	2897.66	11.4928	55.4302	5.78561	59	299	333	4
ENSG00000130724	19	58551566	58555124	q13.43	CHMP2A	7420.96	12.8496	141.978	7.14172	8	39	335	155
ENSG00000130725	19	58555712	58558960	q13.43	UBE2M	4134.97	12.008	79.0748	6.30043	11	97	333	77
ENSG00000130734	19	10543895	10553418	p13.2	ATG4D	870.515	9.75436	16.646	4.04948	9	235	328	111
ENSG00000130748	19	47045907	47048630	q13.32	TMEM160	414.506	8.66562	7.9289	2.96462	3	28	344	341
ENSG00000130764	1	3778558	3796504	p36.32	LRRC47	3824.05	11.8968	73.1375	6.1893	317	607	64	83
ENSG00000130766	1	28259527	28282491	p35.3	SESN2	1278.18	10.2888	24.4543	4.58294	5	355	327	322
ENSG00000130770	1	28236109	28246906	p35.3	ATP5IF1	2613.58	11.3379	49.9623	5.63074	8	114	335	10
ENSG00000130772	1	28329002	28335967	p35.3	MED18	1069.47	10.0439	20.4626	4.33839	10	59	333	155
ENSG00000130810	19	10106289	10111634	p13.2	PPAN	430.402	8.72132	8.23785	3.02005	8	5	335	10
ENSG00000130818	19	9523224	9538645	p13.2	ZNF426	1882.6	10.8659	36.0004	5.15919	5	471	327	154
ENSG00000130821	X	153688099	153696593	q28	SLC6A8	3648.85	11.8109	69.7421	6.1035	38	404	65	84
ENSG00000130826	X	154762742	154777689	q28	DKC1	3726.67	11.8584	71.312	6.15094	16	126	333	85
ENSG00000130881	19	33177603	33208867	q13.11	LRP3	2359.47	11.1938	45.1418	5.48685	16	199	333	85
ENSG00000130935	17	67717833	67744531	q24.2	NOL11	2673.17	11.3765	51.1617	5.6694	6	256	354	341
ENSG00000130939	1	10032832	10181239	p36.22	UBE4B	3358.14	11.7022	64.1484	5.99485	7	93	351	77
ENSG00000131023	6	149658153	149718256	q25.1	LATS1	2791.89	11.4399	53.4159	5.73273	8	260	337	195
ENSG00000131061	20	33731657	33792269	q11.22	ZNF341	426.737	8.72689	8.1631	3.02549	6	372	354	10
ENSG00000131069	20	34872146	34927962	q11.22	ACSS2	5619.89	12.4156	107.436	6.70786	1	2	331	77
ENSG00000131080	X	66595637	66639298	q12	EDA2R	322.339	8.25327	6.17348	2.55496	13	289	334	153
ENSG00000131143	16	85798633	85807044	q24.1	COX4I1	15070.5	13.8691	288.214	8.16104	132	223	331	10
ENSG00000131171	X	81201943	81298547	q21.1	SH3BGRL	18241.4	14.1093	348.856	8.4012	1	255	1	4
ENSG00000131174	X	77899438	77907373	q21.1	COX7B	5431.16	12.3955	103.837	6.68784	1	2	331	77
ENSG00000131238	1	40071461	40097727	p34.2	PPT1	10771.6	13.377	206.072	7.66901	1	4	1	4
ENSG00000131263	X	74585217	74614617	q13.2	RLIM	4384.44	12.0892	83.8791	6.38162	5	1	327	154
ENSG00000131269	X	75051554	75156732	q13.3	ABCB7	1321.71	10.3564	25.2557	4.65033	7	151	352	77
ENSG00000131368	3	15042460	15065335	p25.1	MRPS25	1921.72	10.8963	36.7666	5.18955	1	2	331	77
ENSG00000131370	3	15254853	15341368	p25.1	SH3BP5	1119.51	10.1034	21.4331	4.3978	8	51	335	10
ENSG00000131374	3	17157162	18444817	p24.3	TBC1D5	5952.6	12.5307	113.935	6.823	11	193	338	70
ENSG00000131378	3	16313574	16514026	p24.3	RFTN1	2985.85	11.4996	57.1299	5.79241	1	3	328	15
ENSG00000131389	3	14402576	14489349	p25.1	SLC6A6	2405.74	11.1759	45.9919	5.46891	2	98	337	70
ENSG00000131435	5	132257671	132273454	q31.1	PDLIM4	2566.44	11.2792	49.0803	5.57217	10	43	333	101
ENSG00000131459	5	180300690	180353387	q35.3	GFPT2	1279.89	10.2559	24.4958	4.55008	2	6	337	13
ENSG00000131467	17	42824385	42843758	q21.31	PSME3	5911.23	12.5242	113.103	6.81649	5	11	344	154
ENSG00000131469	17	42998273	43002959	q21.31	RPL27	37282.4	15.1735	712.861	9.46536	6	65	344	101
ENSG00000131480	17	42844600	42850707	q21.31	AOC2	346.121	8.35833	6.6191	2.65935	1	3	328	15
ENSG00000131495	5	140638740	140647785	q31.3	NDUFA2	2852.72	11.469	54.5929	5.76174	1	120	335	77
ENSG00000131503	5	140401814	140539856	q31.3	ANKHD1	142.238	7.13591	2.72246	1.4483	8	48	344	155
ENSG00000131504	5	141515016	141619055	q31.3	DIAPH1	5112.18	12.3047	97.8744	6.59701	2	113	337	70
ENSG00000131620	11	70078302	70189528	q13.3	ANO1	8609.54	13.026	164.605	7.31808	8	324	335	10
ENSG00000131626	11	70270700	70385312	q13.3	PPFIA1	2929.72	11.5056	56.0477	5.79832	210	606	66	86
ENSG00000131634	16	1528688	1555580	p13.3	TMEM204	1803.76	10.7771	34.4868	5.07054	13	7	334	153
ENSG00000131652	16	3024027	3027755	p13.3	THOC6	1695.73	10.7142	32.4429	5.0077	14	218	333	51
ENSG00000131653	16	2155698	2178129	p13.3	TRAF7	5051.63	12.296	96.6533	6.58837	1	3	328	15
ENSG00000131732	5	81301590	81313297	q14.1	ZCCHC9	1053.46	10.031	20.154	4.32557	5	22	327	154
ENSG00000131746	17	40475828	40501597	q21.2	TNS4	3036.99	11.4101	58.0592	5.70309	9	137	1	4
ENSG00000131791	1	147155106	147172550	q21.1	PRKAB2	2059.06	10.9743	39.3386	5.26754	5	8	327	322
ENSG00000131828	X	19343893	19361705	p22.12	PDHA1	4691.55	12.1738	89.6767	6.46616	1	2	331	77
ENSG00000131871	15	101270817	101277500	q26.3	SELENOS	3438.92	11.7396	65.7677	6.03224	13	7	334	153
ENSG00000131873	15	101175723	101251932	q26.3	CHSY1	3912.57	11.9059	74.8567	6.19846	13	108	334	154
ENSG00000131876	15	101281510	101295282	q26.3	SNRPA1	1161.32	10.1612	22.2218	4.45556	8	269	344	155
ENSG00000131943	19	29698886	29715789	q12	C19orf12	3458.02	11.7225	66.0875	6.01514	1	3	328	15
ENSG00000131966	14	58200080	58235636	q23.1	ACTR10	2905.17	11.4987	55.5737	5.7915	10	175	333	101
ENSG00000132000	19	13931187	13953392	p13.12	PODNL1	478.696	8.86521	9.154	3.16332	2	6	337	13
ENSG00000132205	18	2847030	2915993	p11.32	EMILIN2	1751.44	10.699	33.53	4.99256	2	6	337	13
ENSG00000132254	11	6474683	6481479	p15.4	ARFIP2	4780.08	12.212	91.4208	6.5044	9	177	333	111
ENSG00000132275	11	6595075	6603620	p15.4	RRP8	1772.95	10.7806	33.9302	5.07406	6	138	333	195
ENSG00000132305	2	86143932	86195770	p11.2	IMMT	4151.1	12.0123	79.3739	6.30474	1	2	331	77
ENSG00000132313	2	86199355	86213794	p11.2	MRPL35	2725.27	11.4032	52.1218	5.69603	1	120	333	77
ENSG00000132326	2	238244038	238290102	q37.3	PER2	4177.52	11.9605	79.8806	6.25307	5	1	327	154
ENSG00000132376	17	1494571	1516888	p13.3	INPP5K	4157.82	12.0112	79.5337	6.3037	1	3	328	15
ENSG00000132386	17	1761959	1777574	p13.3	SERPINF1	19364.5	14.1943	369.599	8.48618	1	145	328	15
ENSG00000132394	3	128153454	128408646	q21.3	EEFSEC	1065.15	10.049	20.3749	4.34349	2	163	337	13
ENSG00000132405	4	6909242	7033118	p16.1	TBC1D14	1802.48	10.8054	34.4695	5.09875	8	96	335	10
ENSG00000132424	6	99398051	99425331	q16.2	PNISR	11742.1	13.4981	224.563	7.7901	353	280	29	6
ENSG00000132434	7	55365448	55433742	p11.2	LANCL2	1289.31	10.3128	24.6725	4.6069	23	71	1	15
ENSG00000132463	4	70815782	70839945	q13.3	GRSF1	5615.17	12.4464	107.288	6.73871	7	180	343	223
ENSG00000132467	4	70688479	70690551	q13.3	UTP3	3296.25	11.677	63.0512	5.96965	5	1	327	154
ENSG00000132470	17	75721328	75757818	q25.1	ITGB4	10429.5	13.3093	199.417	7.60135	9	476	327	4
ENSG00000132471	17	75845699	75856507	q25.1	WBP2	10503.6	13.3471	200.757	7.63915	1	2	331	77
ENSG00000132475	17	75776434	75785893	q25.1	H3F3B	37666.1	15.1817	720.471	9.47355	5	1	327	154
ENSG00000132481	17	75874161	75878575	q25.1	TRIM47	3619.12	11.7986	69.2824	6.0912	9	190	329	15
ENSG00000132485	1	71063291	71081297	p31.1	ZRANB2	9124.26	13.1393	174.514	7.43143	8	439	335	10
ENSG00000132510	17	7839904	7854796	p13.1	KDM6B	4763.19	12.2004	91.0877	6.49276	5	1	327	154
ENSG00000132514	17	7074537	7080307	p13.1	CLEC10A	772.668	9.48691	14.7873	3.78303	4	34	337	223
ENSG00000132541	8	98102344	98117241	q22.2	RIDA	889.623	9.74642	16.9783	4.04164	1	2	331	77
ENSG00000132561	8	97868840	98036716	q22.1	MATN2	8567.08	12.9661	163.467	7.2582	2	21	1	4
ENSG00000132603	16	69337996	69343111	q22.1	NIP7	2426.41	11.2348	46.4436	5.52773	5	11	327	154
ENSG00000132661	20	23350736	23354777	p11.21	NXT1	1376.54	10.4099	26.3376	4.70377	5	1	327	154
ENSG00000132670	20	2864184	3039076	p13	PTPRA	4735.91	12.204	90.6117	6.4964	1	140	333	15
ENSG00000132676	1	155687960	155739010	q22	DAP3	4383.83	12.0937	83.8134	6.38616	7	189	333	223
ENSG00000132680	1	155913043	155934400	q22	KHDC4	2128.93	11.043	40.7304	5.33617	5	226	354	195
ENSG00000132698	1	156061160	156070514	q22	RAB25	2266.29	10.9731	43.3656	5.2667	1	4	1	4
ENSG00000132718	1	155859509	155885199	q22	SYT11	1237.59	10.2462	23.7074	4.5404	14	171	337	231
ENSG00000132768	1	43970000	43973369	p34.1	DPH2	2063.13	11.0019	39.4694	5.29513	15	767	345	241
ENSG00000132773	1	45339670	45343975	p34.1	TOE1	1296.92	10.326	24.8079	4.62004	5	1	327	154
ENSG00000132780	1	45583846	45618904	p34.1	NASP	3823.89	11.8881	73.1671	6.18067	113	737	67	87
ENSG00000132825	20	59936668	59940297	q13.33	PPP1R3D	1601.84	10.6185	30.6162	4.91218	5	94	327	154
ENSG00000132854	1	62236979	62319414	p31.3	KANK4	980.775	9.77284	18.7665	4.06864	11	86	333	15
ENSG00000132912	5	150708440	150759109	q33.1	DCTN4	5396.58	12.3874	103.185	6.6797	8	120	335	10
ENSG00000132953	13	20777329	20903048	q12.11	XPO4	1498.48	10.5341	28.6485	4.82785	1	3	328	15
ENSG00000132963	13	28659104	28678925	q12.3	POMP	3953.16	11.9387	75.5921	6.2312	1	3	328	15
ENSG00000132964	13	26254104	26405238	q12.13	CDK8	590.165	9.18941	11.2846	3.48616	14	218	333	51
ENSG00000133027	17	17505563	17591708	p11.2	PEMT	1804.51	10.7046	34.5773	4.99818	1	3	328	15
ENSG00000133028	17	10672474	10698375	p13.1	SCO1	2142.1	11.0531	40.976	5.34619	17	217	331	77
ENSG00000133030	17	17042545	17217679	p11.2	MPRIP	12471.9	13.5977	238.671	7.88974	9	30	338	14
ENSG00000133056	1	204422628	204494724	q32.1	PIK3C2B	2985.95	11.5261	57.1658	5.81887	3	393	327	341
ENSG00000133059	1	205142505	205211566	q32.1	DSTYK	2133.13	11.0508	40.8131	5.34397	2	468	333	15
ENSG00000133065	1	205789093	205813748	q32.1	SLC41A1	2656.22	11.3593	50.801	5.65218	1	120	328	77
ENSG00000133083	13	35768652	36131306	q13.3	DCLK1	3313.36	11.6215	63.3634	5.91422	2	6	337	13
ENSG00000133106	13	42886388	42992271	q14.11	EPSTI1	312.321	8.18698	5.98062	2.48921	397	53	32	2
ENSG00000133114	13	44989529	45037669	q14.12	GPALPP1	1287.87	10.3166	24.6357	4.61069	8	51	335	155
ENSG00000133138	X	106802680	106876145	q22.3	TBC1D8B	741.574	9.51457	14.1879	3.81033	6	150	337	195
ENSG00000133243	19	1985438	2034881	p13.3	BTBD2	4138.3	12.0077	79.1294	6.30013	8	5	335	10
ENSG00000133246	19	8490056	8503112	p13.2	PRAM1	203.565	7.62215	3.89081	1.92897	21	216	68	361
ENSG00000133265	19	55262231	55280381	q13.42	HSPBP1	1421.12	10.4661	27.1888	4.75995	8	439	335	10
ENSG00000133275	19	1941149	1981338	p13.3	CSNK1G2	2406.92	11.2282	46.0292	5.52119	3	116	351	341
ENSG00000133313	18	74495816	74523454	q22.3	CNDP2	7881.34	12.9354	150.77	7.22754	366	736	69	88
ENSG00000133318	11	63681446	63759891	q13.1	RTN3	14339.8	13.7834	274.004	8.07537	1	2	328	15
ENSG00000133398	5	6371881	6378594	p15.31	MED10	1472.72	10.5141	28.1673	4.80789	7	80	352	223
ENSG00000133401	5	31639410	32110931	p13.3	PDZD2	5631.75	12.4137	107.71	6.70604	1	3	328	15
ENSG00000133422	22	30925130	30968298	q12.2	MORC2	2243.28	11.1173	42.8887	5.41037	8	224	335	10
ENSG00000133574	7	150567277	150573955	q36.1	GIMAP4	3917.65	11.9137	74.912	6.20621	3	139	339	70
ENSG00000133606	7	140453040	140479569	q34	MKRN1	6834.96	12.7322	130.724	7.0244	19	202	354	70
ENSG00000133612	7	151085831	151144436	q36.1	AGAP3	3408.88	11.7272	65.1977	6.01979	9	146	327	85
ENSG00000133640	12	85036314	85264457	q21.31	LRRIQ1	105.376	6.61668	2.01112	0.939696	8	79	344	155
ENSG00000133678	10	80078646	80092557	q22.3	TMEM254	2927.63	11.5007	55.9886	5.79345	2	49	337	13
ENSG00000133773	12	82223681	82358805	q21.31	CCDC59	1143.88	10.1452	21.8729	4.4395	6	206	337	195
ENSG00000133789	11	9664077	9752991	p15.4	SWAP70	6447.56	12.6377	123.409	6.92992	2	357	337	13
ENSG00000133794	11	13276652	13387266	p15.3	ARNTL	734.551	9.40892	14.0318	3.7052	10	78	336	101
ENSG00000133805	11	10308313	10507579	p15.4	AMPD3	609.836	9.19677	11.6505	3.49363	11	196	328	15
ENSG00000133816	11	12094008	12359144	p15.3	MICAL2	2101.98	10.9817	40.2417	5.27491	48	95	337	155
ENSG00000133874	8	33547755	33567125	p12	RNF122	898.944	9.65026	17.1882	3.94594	5	1	327	154
ENSG00000133884	11	65333754	65353249	q13.1	DPF2	3492.86	11.7644	66.7967	6.05701	5	348	334	14
ENSG00000133943	14	91060333	91225632	q32.11	DGLUCY	2181.59	11.0709	41.6759	5.364	1	443	1	15
ENSG00000133985	14	70641787	70675360	q24.2	TTC9	1099.63	10.0747	21.0196	4.36922	2	96	337	4
ENSG00000133997	14	70581257	70600690	q24.2	MED6	1001.38	9.95811	19.1526	4.25279	10	342	336	155
ENSG00000134013	8	23297189	23425328	p21.3	LOXL2	2145.03	11.0007	40.9875	5.29397	11	24	338	13
ENSG00000134030	18	48539046	48863217	q21.1	CTIF	4546.66	12.1301	86.9671	6.42249	1	3	328	15
ENSG00000134056	5	69217760	69230129	q13.2	MRPS36	987.426	9.93744	18.8749	4.23216	1	2	331	77
ENSG00000134057	5	69167010	69178245	q13.2	CCNB1	545.293	9.07011	10.4242	3.3673	293	735	70	89
ENSG00000134072	3	9757342	9769992	p25.3	CAMK1	655.29	9.33106	12.5264	3.62737	1	2	331	77
ENSG00000134086	3	10141008	10152220	p25.3	VHL	3124.8	11.5932	59.8128	5.88595	9	67	333	155
ENSG00000134108	3	5122220	5180912	p26.1	ARL8B	5550.01	12.4322	106.183	6.72452	2	56	342	70
ENSG00000134146	15	35217345	35546193	q14	DPH6	570.372	9.14333	10.9109	3.44023	5	229	333	154
ENSG00000134186	1	108692323	108701803	p13.3	PRPF38B	4788.31	12.2105	91.6259	6.50284	8	5	335	10
ENSG00000134198	1	115048011	115089500	p13.2	TSPAN2	630.324	9.2494	12.0519	3.54606	15	13	345	241
ENSG00000134250	1	119911553	120069626	p12	NOTCH2	17102.2	14.0427	327.329	8.33461	5	79	342	155
ENSG00000134255	1	111139627	111185102	p13.3	CEPT1	2384.62	11.202	45.5703	5.495	7	257	352	77
ENSG00000134258	1	117143587	117210960	p12	VTCN1	10249.3	11.6328	192.185	5.92579	15	133	1	241
ENSG00000134285	12	48921518	48926474	q13.12	FKBP11	1558.42	10.5898	29.8009	4.88347	4	42	343	223
ENSG00000134308	2	9583972	9631014	p25.1	YWHAQ	16221.3	13.9702	310.228	8.26212	14	220	336	231
ENSG00000134317	2	9951693	10002277	p25.1	GRHL1	1968.43	10.8891	37.6785	5.18239	9	15	353	111
ENSG00000134321	2	6865806	6898239	p25.2	RSAD2	481.753	8.79321	9.20384	3.09197	397	53	32	2
ENSG00000134323	2	15940564	15947007	p24.3	MYCN	95.9853	6.22883	1.83296	0.570815	5	1	327	154
ENSG00000134324	2	11677595	11827409	p25.1	LPIN1	2974.5	11.4596	56.7908	5.75241	1	74	333	77
ENSG00000134326	2	6840570	6866635	p25.2	CMPK2	357.861	8.42014	6.84012	2.72061	397	53	32	2
ENSG00000134330	2	9473658	9496543	p25.1	IAH1	1757.28	10.7693	33.5982	5.06275	1	786	331	77
ENSG00000134369	1	201622885	201826969	q32.1	NAV1	3958.21	11.9285	75.6968	6.22105	1	3	328	15
ENSG00000134371	1	193121800	193254815	q31.2	CDC73	2594.15	11.333	49.6303	5.62591	251	734	71	90
ENSG00000134375	1	201955491	201970661	q32.1	TIMM17A	2446.45	11.2444	46.8101	5.53735	1	3	328	15
ENSG00000134419	16	18781295	18790383	p12.3	RPS15A	29635	14.8485	566.521	9.14035	237	461	333	154
ENSG00000134460	10	6010689	6062370	p15.1	IL2RA	86.817	6.24411	1.66248	0.578693	4	34	337	223
ENSG00000134480	5	87318416	87413019	q14.3	CCNH	1796	10.8008	34.3422	5.09422	19	57	343	195
ENSG00000134490	18	23197144	23437961	q11.2	TMEM241	1102.08	10.0909	21.0933	4.38531	1	128	1	4
ENSG00000134531	12	13196716	13219939	p13.1	EMP1	34579.9	14.9907	661.4	9.28255	5	1	327	154
ENSG00000134532	12	23529500	24562544	p12.1	SOX5	595.806	9.14908	11.3779	3.44615	1	152	331	77
ENSG00000134533	12	15107783	15348675	p12.3	RERG	4980.29	12.2162	95.3468	6.50858	7	47	333	195
ENSG00000134539	12	10226058	10329600	p13.2	KLRD1	193.344	7.52075	3.69736	1.82889	65	282	39	251
ENSG00000134575	11	47239302	47248906	p11.2	ACP2	3386.53	11.714	64.7386	6.0066	2	274	337	4
ENSG00000134602	X	132023265	132075943	q26.2	STK26	808.698	9.53306	15.4253	3.82887	2	113	337	70
ENSG00000134684	1	32775237	32818153	p35.1	YARS	2963.81	11.5272	56.7017	5.81997	6	75	354	195
ENSG00000134697	1	37566816	37595935	p34.3	GNL2	3278.25	11.6686	62.7102	5.96123	48	95	344	155
ENSG00000134709	1	59814786	59876378	p32.1	HOOK1	1129.38	10.0693	21.6287	4.36388	1	4	1	4
ENSG00000134717	1	52056125	52090716	p32.3	BTF3L4	2387.69	11.2142	45.6553	5.50717	27	210	331	77
ENSG00000134748	1	52404564	52420839	p32.3	PRPF38A	3758.03	11.8681	71.8993	6.16061	5	20	327	155
ENSG00000134755	18	31058840	31102522	q12.1	DSC2	5423.69	12.361	103.726	6.65332	1	104	1	15
ENSG00000134758	18	32091855	32131561	q12.1	RNF138	1059.58	10.03	20.2777	4.32461	5	258	327	154
ENSG00000134762	18	30990008	31042815	q12.1	DSC3	2193.34	10.9244	41.8843	5.21775	1	186	333	77
ENSG00000134780	11	61680433	61747001	q12.2	DAGLA	665.081	9.35789	12.7274	3.6541	79	733	72	91
ENSG00000134825	11	61768501	61792802	q12.2	TMEM258	3001.53	11.5395	57.433	5.83229	8	762	335	10
ENSG00000134830	19	47332147	47347327	q13.32	C5AR2	589.263	9.14392	11.2777	3.44099	14	761	333	15
ENSG00000134853	4	54229097	54298247	q12	PDGFRA	5987.52	12.494	114.367	6.78627	42	105	333	77
ENSG00000134871	13	110305812	110513209	q34	COL4A2	22935.2	14.4509	438.312	8.7428	1	61	331	77
ENSG00000134910	11	125591712	125625215	q24.2	STT3A	7090.61	12.7854	135.626	7.07755	9	88	333	111
ENSG00000134954	11	128458761	128587558	q24.3	ETS1	6671.54	12.6868	127.532	6.97902	4	346	327	223
ENSG00000134955	11	125063067	125090312	q24.2	SLC37A2	765.781	9.5193	14.6407	3.81513	138	732	73	92
ENSG00000134970	5	115613508	115632992	q22.3	TMED7	6636.74	12.6781	126.971	6.97032	14	25	344	231
ENSG00000135002	9	76385517	76394517	q21.13	RFK	1764.52	10.7633	33.7616	5.05674	5	258	327	154
ENSG00000135046	9	73151757	73170393	q21.13	ANXA1	77029.9	16.1577	1470.44	10.4495	2	169	1	4
ENSG00000135052	9	86026146	86100173	q21.33	GOLM1	4708.61	12.172	89.9944	6.46444	2	82	342	4
ENSG00000135069	9	78297143	78330093	q21.2	PSAT1	556.043	9.02278	10.6404	3.32043	2	241	333	70
ENSG00000135074	5	157395534	157575775	q33.3	ADAM19	349.488	8.35689	6.68216	2.65794	5	1	327	154
ENSG00000135093	12	109023089	109088026	q24.11	USP30	1268.34	10.2927	24.237	4.58679	1	232	331	77
ENSG00000135114	12	121019111	121039242	q24.31	OASL	325.031	8.28157	6.21397	2.58295	397	53	32	2
ENSG00000135144	12	113056709	113098028	q24.13	DTX1	1227.45	10.2069	23.4604	4.50118	1	3	328	15
ENSG00000135185	7	87196160	87220587	q21.12	TMEM243	869.217	9.74615	16.6315	4.04131	6	369	354	195
ENSG00000135218	7	80369575	80679277	q21.11	CD36	79788.6	16.0244	1514.15	10.3162	2	10	337	13
ENSG00000135241	7	108470422	108569666	q31.1	PNPLA8	2132.16	11.0462	40.7932	5.33935	5	250	327	154
ENSG00000135272	7	114922154	115019202	q31.1	MDFIC	5259.63	12.3103	100.449	6.60261	1	61	328	15
ENSG00000135315	6	84124241	84227635	q14.3	CEP162	671.959	9.38292	12.8567	3.67903	9	373	333	155
ENSG00000135316	6	85607785	85643792	q14.3	SYNCRIP	11143	13.4388	213.219	7.7308	5	130	327	195
ENSG00000135317	6	85505496	85594156	q14.3	SNX14	3260.11	11.6624	62.3295	5.95503	9	30	338	14
ENSG00000135318	6	85449584	85495791	q14.3	NT5E	1904.47	10.8282	36.4517	5.12165	2	6	337	13
ENSG00000135334	6	87675072	87702209	q15	AKIRIN2	2368.32	11.1896	45.2443	5.48265	3	304	333	41
ENSG00000135341	6	90513573	90587045	q15	MAP3K7	3185.72	11.6312	60.9225	5.92389	6	270	337	13
ENSG00000135365	11	45929323	46121178	p11.2	PHF21A	2666.25	11.3711	50.9585	5.66401	6	270	337	195
ENSG00000135372	11	34105602	34147670	p13	NAT10	2657.5	11.3696	50.8749	5.66246	7	93	351	77
ENSG00000135373	11	34621093	34661057	p13	EHF	4062.65	11.8432	77.6977	6.13582	1	4	1	4
ENSG00000135374	11	34478793	34513805	p13	ELF5	1838.64	10.6419	35.1898	4.93583	1	4	1	4
ENSG00000135390	12	53632726	53677408	q13.13	ATP5MC2	10451.6	13.3383	199.696	7.63031	2	61	333	77
ENSG00000135407	12	57797376	57818704	q14.1	AVIL	447.214	8.76036	8.54271	3.05891	111	334	61	80
ENSG00000135439	12	57723761	57742157	q14.1	AGAP2	393.05	8.57796	7.51421	2.87746	67	407	74	93
ENSG00000135441	12	55716037	55720087	q13.2	BLOC1S1	2055.37	10.9943	39.3226	5.28748	8	39	1	155
ENSG00000135446	12	57747727	57756013	q14.1	CDK4	4239.55	12.0445	81.0943	6.33691	11	481	338	23
ENSG00000135451	12	49323236	49331731	q13.12	TROAP	112.136	6.70159	2.14063	1.02292	12	9	332	117
ENSG00000135454	12	57623410	57633355	q13.3	B4GALNT1	272.581	8.03463	5.20205	2.33777	2	357	333	13
ENSG00000135457	12	51093663	51173134	q13.13	TFCP2	2281.68	11.1487	43.6387	5.44178	2	178	1	4
ENSG00000135469	12	56266858	56270966	q13.3	COQ10A	929.369	9.83296	17.7403	4.12793	7	278	331	77
ENSG00000135473	12	56316223	56334053	q13.3	PAN2	2845.84	11.4666	54.4622	5.7594	5	179	327	154
ENSG00000135476	12	53268299	53293643	q13.13	ESPL1	190.481	7.52042	3.6406	1.82841	12	9	332	117
ENSG00000135506	12	57693955	57721557	q13.3	OS9	14680.5	13.8354	280.842	8.12736	8	5	335	10
ENSG00000135521	6	143843344	143863812	q24.2	LTV1	1408.91	10.4487	26.9625	4.74256	5	11	327	154
ENSG00000135525	6	136342281	136550819	q23.3	MAP7	1727.14	10.7146	33.0289	5.0081	1	4	1	4
ENSG00000135537	6	108294894	108526796	q21	AFG1L	197.365	7.60995	3.77435	1.91655	3	304	333	41
ENSG00000135547	6	125747664	125761269	q22.31	HEY2	1172.11	10.0353	22.4118	4.33012	9	297	327	4
ENSG00000135596	6	109444062	109465968	q21	MICAL1	1716.46	10.7225	32.8033	5.01604	133	731	75	94
ENSG00000135604	6	144150526	144188370	q24.2	STX11	394.753	8.52533	7.53533	2.82541	1	2	331	77
ENSG00000135617	2	73228006	73233238	p13.2	PRADC1	1487.08	10.5223	28.451	4.81605	1	3	328	15
ENSG00000135631	2	73073382	73156721	p13.2	RAB11FIP5	2802.59	11.4408	53.6623	5.73359	11	68	330	23
ENSG00000135677	12	64713445	64759447	q14.3	GNS	17959	14.1004	343.739	8.39232	1	3	328	15
ENSG00000135686	16	84648525	84667686	q24.1	KLHL36	4888.06	12.2429	93.4808	6.53523	6	12	337	195
ENSG00000135720	16	66720893	66751798	q22.1	DYNC1LI2	7872.18	12.9323	150.63	7.22444	5	20	327	155
ENSG00000135723	16	67229387	67247658	q22.1	FHOD1	2088.85	11.0083	39.9227	5.30144	1	2	331	77
ENSG00000135763	1	229626234	229660199	q42.13	URB2	747.392	9.52296	14.3043	3.8187	5	11	327	154
ENSG00000135821	1	182381704	182392206	q25.3	GLUL	50609.7	15.537	964.713	9.82884	1	74	331	77
ENSG00000135829	1	182839369	182887751	q25.3	DHX9	12636.9	13.6139	241.819	7.9059	151	605	76	95
ENSG00000135838	1	182789293	182830384	q25.3	NPL	436.566	8.68185	8.3435	2.98095	2	157	339	70
ENSG00000135842	1	184790724	184974550	q25.3	FAM129A	13875.7	13.6884	265.115	7.98034	15	13	345	241
ENSG00000135845	1	172370189	172444086	q24.3	PIGC	1263.04	10.296	24.1477	4.59011	245	730	77	96
ENSG00000135862	1	183023460	183145592	q25.3	LAMC1	24545	14.5498	469.051	8.84172	1	459	1	4
ENSG00000135870	1	173931214	174022297	q25.1	RC3H1	2303.61	11.138	44.0537	5.4311	6	26	327	195
ENSG00000135900	2	223957404	223967714	q36.1	MRPL44	2083.76	11.0173	39.8427	5.31042	17	344	350	77
ENSG00000135905	2	224765090	225042445	q36.2	DOCK10	1162.91	10.1176	22.2148	4.41203	2	55	337	13
ENSG00000135919	2	223975112	224039319	q36.1	SERPINE2	1280.1	10.2365	24.4942	4.53082	111	334	61	80
ENSG00000135929	2	218781749	218815293	q35	CYP27A1	2269.3	11.0735	43.3549	5.36666	225	396	78	97
ENSG00000135932	2	230712845	230821075	q37.1	CAB39	4729.44	12.197	90.4075	6.48936	5	233	327	269
ENSG00000135940	2	97646040	97648383	q11.2	COX5B	5592.65	12.4166	106.869	6.70888	1	2	331	77
ENSG00000135945	2	99400475	99490035	q11.2	REV1	2146.55	11.059	41.0449	5.35213	10	175	333	101
ENSG00000135956	2	96248516	96265994	q11.2	TMEM127	7993.71	12.9611	152.945	7.25321	6	143	333	155
ENSG00000135974	2	105337359	105349211	q12.2	C2orf49	1834.54	10.8252	35.1054	5.1186	9	161	354	14
ENSG00000135999	2	148644440	148787568	q23.1	EPC2	2261.6	11.1348	43.2477	5.42784	6	35	354	195
ENSG00000136011	12	103587273	103766727	q23.3	STAB2	256.691	7.71576	4.91738	2.02461	11	19	338	23
ENSG00000136045	12	107685732	107713167	q23.3	PWP1	3281.85	11.6726	62.8092	5.96529	5	27	344	154
ENSG00000136051	12	105107324	105169134	q23.3	WASHC4	3946.9	11.9362	75.5066	6.2287	240	604	79	98
ENSG00000136052	12	104802553	104958744	q23.3	SLC41A2	938.913	9.80161	17.9692	4.09676	6	150	335	195
ENSG00000136100	13	52412602	52450628	q14.3	VPS36	3921.88	11.9305	74.9774	6.22299	1	366	331	77
ENSG00000136143	13	47745736	48037968	q14.2	SUCLA2	3383.19	11.6984	64.628	5.99103	1	2	331	77
ENSG00000136147	13	49495610	49528987	q14.2	PHF11	1554.21	10.5924	29.7148	4.88601	1	4	1	4
ENSG00000136156	13	48232612	48270357	q14.2	ITM2B	65115.6	15.9685	1243.95	10.2603	2	169	333	4
ENSG00000136161	13	48488959	48533256	q14.2	RCBTB2	1344.55	10.3731	25.693	4.66704	9	243	342	4
ENSG00000136167	13	46125920	46211871	q14.13	LCP1	5986.36	12.4336	114.385	6.72593	10	43	335	70
ENSG00000136205	7	47275154	47582558	p12.3	TNS3	7993.67	12.9366	152.868	7.22874	1	3	328	15
ENSG00000136235	7	23235967	23275108	p15.3	GPNMB	17803.9	14.0296	340.559	8.3216	101	603	80	99
ENSG00000136237	7	22118238	22357144	p15.3	RAPGEF5	2290.59	11.1164	43.896	5.4095	7	93	351	77
ENSG00000136270	7	45100100	45112047	p13	TBRG4	2768.89	11.428	52.9697	5.72081	6	26	342	195
ENSG00000136273	7	47963288	47979553	p12.3	HUS1	664.647	9.36683	12.7175	3.66299	170	602	81	100
ENSG00000136379	15	80679684	80755621	q25.1	ABHD17C	511.036	8.94674	9.78063	3.24456	5	250	333	195
ENSG00000136383	15	84816680	84873482	q25.3	ALPK3	1228.58	10.073	23.4257	4.3678	1	2	331	77
ENSG00000136436	17	48830988	48866522	q21.32	CALCOCO2	7533.13	12.8659	144.12	7.15808	2	56	338	70
ENSG00000136444	17	50478800	50485975	q21.33	RSAD1	2968.71	11.525	56.81	5.81772	8	5	335	10
ENSG00000136451	17	57971547	57988259	q22	VEZF1	6231.94	12.595	119.104	6.88728	5	1	327	154
ENSG00000136463	17	63600872	63608365	q23.3	TACO1	1325.29	10.3655	25.343	4.6595	1	442	331	77
ENSG00000136504	17	49788555	49835030	q21.33	KAT7	3061.38	11.5711	58.5555	5.86379	10	149	333	101
ENSG00000136518	3	179562880	179588408	q26.33	ACTL6A	2113.91	11.0344	40.4611	5.3275	5	490	328	15
ENSG00000136521	3	179604690	179627647	q26.33	NDUFB5	4204.53	12.0213	80.3361	6.31377	1	2	331	77
ENSG00000136527	3	185915906	185938136	q27.2	TRA2B	10460.7	13.3326	200.042	7.62464	5	1	327	154
ENSG00000136603	3	170357678	170396835	q26.2	SKIL	2892.56	11.4582	55.3168	5.75101	5	1	327	154
ENSG00000136630	1	220879400	220885059	q41	HLX	750.459	9.50547	14.3485	3.80131	5	375	327	322
ENSG00000136631	1	150067279	150145329	q21.2	VPS45	1940.85	10.916	37.1172	5.20927	11	167	333	111
ENSG00000136717	2	127048027	127107355	q14.3	BIN1	2796.63	11.4087	53.4288	5.70151	1	23	1	4
ENSG00000136732	2	126655933	126696670	q14.3	GYPC	3213.17	11.6232	61.3501	5.91589	1	2	331	77
ENSG00000136754	10	26746593	26861087	p12.1	ABI1	3048.87	11.5664	58.2834	5.85914	1	4	1	4
ENSG00000136758	10	27110112	27155266	p12.1	YME1L1	9828.59	13.2528	187.819	7.54486	7	180	343	223
ENSG00000136810	9	110243811	110256640	q31.3	TXN	5986.93	12.5299	114.584	6.82216	143	729	82	102
ENSG00000136811	9	128455186	128501292	q34.11	ODF2	2069.05	11.0073	39.5933	5.30043	8	5	335	10
ENSG00000136813	9	111360692	111484745	q31.3	ECPAS	8603.89	13.0635	164.429	7.35558	7	90	333	77
ENSG00000136819	9	129827290	129835863	q34.11	C9orf78	4789.19	12.214	91.6294	6.5064	8	5	335	10
ENSG00000136826	9	107484852	107490482	q31.2	KLF4	10359.1	13.2618	198.192	7.55383	5	8	327	322
ENSG00000136861	9	120388869	120580170	q33.2	CDK5RAP2	4258.6	12.045	81.4732	6.33745	19	57	343	195
ENSG00000136869	9	117704175	117724730	q33.1	TLR4	2897.67	11.4453	55.3243	5.73817	5	173	327	154
ENSG00000136870	9	101398873	101410660	q31.1	ZNF189	2360.83	11.1833	45.1462	5.47633	8	5	335	10
ENSG00000136875	9	113275343	113292905	q32	PRPF4	2087.32	11.0207	39.931	5.3139	5	1	327	154
ENSG00000136877	9	127794597	127814327	q34.11	FPGS	2890.77	11.4825	55.2701	5.77528	22	298	333	103
ENSG00000136891	9	100302077	100352939	q31.1	TEX10	1335.73	10.3759	25.5558	4.66988	6	87	354	195
ENSG00000136895	9	127224265	127393660	q33.3	GARNL3	461.176	8.81229	8.82309	3.11062	6	164	344	111
ENSG00000136936	9	97674909	97697357	q22.33	XPA	976.301	9.92113	18.6777	4.21589	8	18	335	10
ENSG00000136938	9	97983361	98015943	q22.33	ANP32B	6336.2	12.6141	121.157	6.90633	8	5	335	10
ENSG00000136942	9	124857880	124861981	q33.3	RPL35	28143.1	14.7717	538.184	9.0636	8	76	344	10
ENSG00000136944	9	126614443	126701032	q33.3	LMX1B	1567.48	10.5701	30.0054	4.86379	9	187	1	4
ENSG00000137033	9	6215786	6257983	p24.1	IL33	3806.51	11.8404	72.8512	6.13295	114	486	1	4
ENSG00000137038	9	7796490	7888380	p24.1	DMAC1	1425.09	10.4668	27.2591	4.76059	8	448	333	77
ENSG00000137075	9	36336396	36487548	p13.2	RNF38	3290.54	11.6737	62.8903	5.96633	2	171	337	13
ENSG00000137076	9	35696948	35732395	p13.3	TLN1	26530.8	14.6818	507.433	8.97366	11	196	328	155
ENSG00000137077	9	34709005	34710124	p13.3	CCL21	6232.25	12.2459	119.192	6.53849	11	19	338	23
ENSG00000137094	9	34989641	34998900	p13.3	DNAJB5	988.326	9.91341	18.8988	4.20823	5	27	327	154
ENSG00000137101	9	35609533	35646810	p13.3	CD72	151.128	7.18064	2.89086	1.49301	2	6	337	13
ENSG00000137133	9	35812960	35815354	p13.3	HINT2	2279.49	11.1418	43.5796	5.43486	1	2	331	77
ENSG00000137145	9	19230435	19373545	p22.1	DENND4C	3834.84	11.8924	73.3319	6.18493	2	56	338	70
ENSG00000137161	6	42929192	42939287	p21.1	CNPY3	3114.51	11.5958	59.585	5.88845	8	809	335	10
ENSG00000137166	6	41546426	41602384	p21.1	FOXP4	3829.48	11.8872	73.1796	6.17969	227	601	83	104
ENSG00000137168	6	36854827	36875024	p21.2	PPIL1	1252.88	10.2727	23.9555	4.56683	4	33	333	15
ENSG00000137193	6	37170203	37175426	p21.2	PIM1	4175.44	11.8962	79.8513	6.18879	5	1	327	154
ENSG00000137200	6	37433219	37482827	p21.2	CMTR1	2789.67	11.4418	53.3683	5.73459	1	71	328	15
ENSG00000137203	6	10393186	10419659	p24.3	TFAP2A	2562.47	11.2576	49.0374	5.55061	1	4	1	4
ENSG00000137210	6	10747759	10852753	p24.2	TMEM14B	1612.93	10.6399	30.8483	4.93345	1	842	331	77
ENSG00000137218	6	41770176	41786542	p21.1	FRS3	489.582	8.91754	9.36419	3.21533	5	1	327	154
ENSG00000137225	6	44158811	44184402	p21.1	CAPN11	519.749	8.96423	9.93762	3.262	2	197	337	13
ENSG00000137267	6	3153669	3157526	p25.2	TUBB2A	2672.13	11.3396	51.0712	5.63251	11	117	333	111
ENSG00000137274	6	3118374	3153578	p25.2	BPHL	1040.48	10.0026	19.879	4.2972	1	2	331	77
ENSG00000137275	6	3063991	3115187	p25.2	RIPK1	2811.05	11.4512	53.774	5.744	5	1	327	154
ENSG00000137309	6	34236873	34246231	p21.31	HMGA1	4484.86	12.0993	85.6899	6.3917	9	15	353	111
ENSG00000137310	6	31158542	31167159	p21.33	TCF19	1273.54	10.2995	24.346	4.59358	2	36	337	13
ENSG00000137331	6	30743199	30744554	p21.33	IER3	4709.34	12.0548	89.9733	6.34732	5	8	334	322
ENSG00000137337	6	30699807	30717889	p21.33	MDC1	2973.54	11.5275	56.8634	5.82024	12	470	332	117
ENSG00000137393	6	18387350	18468874	p22.3	RNF144B	3362.2	11.6232	64.2138	5.91597	13	7	334	153
ENSG00000137414	6	17600355	17611719	p22.3	FAM8A1	5618.66	12.4462	107.473	6.73847	2	162	337	10
ENSG00000137474	11	77128264	77215241	q13.5	MYO7A	587.167	9.1608	11.2398	3.45773	7	47	337	77
ENSG00000137478	11	72836745	73142261	q13.4	FCHSD2	2192.81	11.0876	41.9483	5.3807	321	728	84	105
ENSG00000137486	11	75264182	75351705	q13.4	ARRB1	3867.32	11.8881	73.9257	6.18062	2	62	337	13
ENSG00000137504	11	85659708	85682908	q14.1	CREBZF	3086.51	11.5799	59.0466	5.87259	5	136	327	154
ENSG00000137507	11	76657524	76670747	q13.5	LRRC32	4631.36	12.1265	88.7202	6.4189	3	16	351	341
ENSG00000137522	11	71928701	71997597	q13.4	RNF121	973.528	9.9177	18.6047	4.21246	1	2	331	77
ENSG00000137574	8	55773142	55825448	q12.1	TGS1	1292.31	10.327	24.7125	4.62107	5	99	344	154
ENSG00000137575	8	58552924	58582860	q12.1	SDCBP	25029.9	14.5861	478.831	8.87801	9	81	1	4
ENSG00000137672	11	101451564	101872562	q22.1	TRPC6	397.288	8.55442	7.59479	2.85429	2	136	337	13
ENSG00000137675	11	102691487	102705806	q22.2	MMP27	50.3047	5.39385	0.962513	-0.231857	2	6	337	13
ENSG00000137699	11	120111275	120185529	q23.3	TRIM29	5404.1	12.3087	103.389	6.60107	6	150	333	195
ENSG00000137720	11	111878935	111885975	q23.1	C11orf1	1303.99	10.3357	24.9289	4.62967	19	57	343	195
ENSG00000137747	11	117900643	117929459	q23.3	TMPRSS13	757.794	9.51081	14.5029	3.8067	1	4	1	4
ENSG00000137752	11	105025443	105035250	q22.3	CASP1	2508.4	11.2625	47.9161	5.55541	17	217	337	4
ENSG00000137764	15	67542709	67807123	q23	MAP2K5	1268.64	10.2968	24.2559	4.5909	9	170	333	4
ENSG00000137801	15	39581079	39599466	q14	THBS1	37077	15.0123	709.934	9.30419	5	1	327	154
[truncated: 4,870 more rows]
